# Supplementary material for: Identification of Metastasis-Associated MicroRNAs in Metastatic Melanoma by miRNA Expression Profile and Experimental Validation
Source: Front Genet. 2021 Apr 9;12:663110. doi: 10.3389/fgene.2021.663110 (PMC8063111; doi:10.3389/fgene.2021.663110)
Supplement: Supplementary file 1 [file Data_Sheet_1.xls]

## Sheet: hsa-miR-155-5p
miRTarBase ID	miRNA	Species (miRNA)	Target Gene	Target Gene (Entrez Gene ID)	Species (Target Gene)	Experiments	Support Type	References (PMID)
MIRT000287	hsa-miR-155-5p	Homo sapiens	MEIS1	4211	Homo sapiens	Luciferase reporter assay//qRT-PCR//Western blot	Functional MTI	18950466
MIRT000287	hsa-miR-155-5p	Homo sapiens	MEIS1	4211	Homo sapiens	Proteomics	Functional MTI (Weak)	18668040
MIRT000289	hsa-miR-155-5p	Homo sapiens	TAB2	23118	Homo sapiens	Luciferase reporter assay//Microarray//qRT-PCR//Western blot	Functional MTI	19193853
MIRT000289	hsa-miR-155-5p	Homo sapiens	TAB2	23118	Homo sapiens	Luciferase reporter assay//Microarray//qRT-PCR//Western blot	Functional MTI	20852130
MIRT000289	hsa-miR-155-5p	Homo sapiens	TAB2	23118	Homo sapiens	Luciferase reporter assay	Functional MTI	23449975
MIRT000289	hsa-miR-155-5p	Homo sapiens	TAB2	23118	Homo sapiens	Reporter assay	Functional MTI	20680360
MIRT000289	hsa-miR-155-5p	Homo sapiens	TAB2	23118	Homo sapiens	Reporter assay;Other	Non-Functional MTI	20584899
MIRT000289	hsa-miR-155-5p	Homo sapiens	TAB2	23118	Homo sapiens	HITS-CLIP	Functional MTI (Weak)	22473208
MIRT000442	hsa-miR-155-5p	Homo sapiens	MECP2	4204	Homo sapiens	Immunohistochemistry//Luciferase reporter assay//qRT-PCR//Western blot	Functional MTI	19897480
MIRT000442	hsa-miR-155-5p	Homo sapiens	MECP2	4204	Homo sapiens	Luciferase reporter assay//qRT-PCR//Microarray	Functional MTI	20388499
MIRT000456	hsa-miR-155-5p	Homo sapiens	SOCS1	8651	Homo sapiens	qRT-PCR//Luciferase reporter assay//Western blot	Functional MTI	20354188
MIRT000456	hsa-miR-155-5p	Homo sapiens	SOCS1	8651	Homo sapiens	ELISA//Luciferase reporter assay//qRT-PCR//Western blot	Functional MTI	21355095
MIRT000456	hsa-miR-155-5p	Homo sapiens	SOCS1	8651	Homo sapiens	Luciferase reporter assay//qRT-PCR//Western blot	Functional MTI	22387553
MIRT000456	hsa-miR-155-5p	Homo sapiens	SOCS1	8651	Homo sapiens	Luciferase reporter assay	Functional MTI	22771905
MIRT000456	hsa-miR-155-5p	Homo sapiens	SOCS1	8651	Homo sapiens	Proteomics	Functional MTI (Weak)	18668040
MIRT000456	hsa-miR-155-5p	Homo sapiens	SOCS1	8651	Homo sapiens	HITS-CLIP	Functional MTI (Weak)	22473208
MIRT000456	hsa-miR-155-5p	Homo sapiens	SOCS1	8651	Homo sapiens	Luciferase reporter assay//qRT-PCR//Western blot	Functional MTI	24351865
MIRT000456	hsa-miR-155-5p	Homo sapiens	SOCS1	8651	Homo sapiens	ELISA//Immunoprecipitaion//Luciferase reporter assay//Microarray//Northern blot//qRT-PCR//Western blot	Functional MTI	23436936
MIRT000456	hsa-miR-155-5p	Homo sapiens	SOCS1	8651	Homo sapiens	Western blot	Functional MTI	27470349
MIRT000456	hsa-miR-155-5p	Homo sapiens	SOCS1	8651	Homo sapiens	qRT-PCR//Western blot	Functional MTI	25998827
MIRT000456	hsa-miR-155-5p	Homo sapiens	SOCS1	8651	Homo sapiens	ELISA//qRT-PCR//Western blot	Functional MTI	27817193
MIRT000456	hsa-miR-155-5p	Homo sapiens	SOCS1	8651	Homo sapiens	Luciferase reporter assay//qRT-PCR//Western blot	Functional MTI	27811366
MIRT000459	hsa-miR-155-5p	Homo sapiens	MSH6	2956	Homo sapiens	Luciferase reporter assay//Western blot//Northern blot	Functional MTI	20351277
MIRT000460	hsa-miR-155-5p	Homo sapiens	MSH2	4436	Homo sapiens	Luciferase reporter assay//Western blot//Northern blot	Functional MTI	20351277
MIRT000461	hsa-miR-155-5p	Homo sapiens	MLH1	4292	Homo sapiens	Luciferase reporter assay//Western blot//Northern blot	Functional MTI	20351277
MIRT000461	hsa-miR-155-5p	Homo sapiens	MLH1	4292	Homo sapiens	Immunohistochemistry//Luciferase reporter assay//qRT-PCR//Western blot	Functional MTI	23715647
MIRT000631	hsa-miR-155-5p	Homo sapiens	INPP5D	3635	Homo sapiens	qRT-PCR//Luciferase reporter assay//Western blot	Functional MTI	19890474
MIRT000631	hsa-miR-155-5p	Homo sapiens	INPP5D	3635	Homo sapiens	Luciferase reporter assay//Western blot//Reporter assay	Functional MTI	20041145
MIRT000631	hsa-miR-155-5p	Homo sapiens	INPP5D	3635	Homo sapiens	Luciferase reporter assay//Reporter assay;Western blot;qRT-PCR;Other	Functional MTI	19359473
MIRT000631	hsa-miR-155-5p	Homo sapiens	INPP5D	3635	Homo sapiens	GFP reporter assay//Luciferase reporter assay//Northern blot//qRT-PCR//Western blot	Functional MTI	19641183
MIRT000631	hsa-miR-155-5p	Homo sapiens	INPP5D	3635	Homo sapiens	qRT-PCR//Western blot	Non-Functional MTI	22982040
MIRT000631	hsa-miR-155-5p	Homo sapiens	INPP5D	3635	Homo sapiens	Immunohistochemistry//In situ hybridization//Luciferase reporter assay//qRT-PCR//Western blot	Functional MTI	24522920
MIRT000631	hsa-miR-155-5p	Homo sapiens	INPP5D	3635	Homo sapiens	EMSA//Flow//Luciferase reporter assay//qRT-PCR//Western blot	Functional MTI	25971362
MIRT000972	hsa-miR-155-5p	Homo sapiens	DET1	55070	Homo sapiens	Luciferase reporter assay	Functional MTI	18367535
MIRT000972	hsa-miR-155-5p	Homo sapiens	DET1	55070	Homo sapiens	Reporter assay;Other	Functional MTI	20584899
MIRT000972	hsa-miR-155-5p	Homo sapiens	DET1	55070	Homo sapiens	ChIP-seq//Western blot//Luciferase reporter assay	Functional MTI	26497687
MIRT000973	hsa-miR-155-5p	Homo sapiens	SMAD5	4090	Homo sapiens	Luciferase reporter assay	Functional MTI	18367535
MIRT000973	hsa-miR-155-5p	Homo sapiens	SMAD5	4090	Homo sapiens	immunoblot//Luciferase reporter assay//qRT-PCR//Western blot	Functional MTI	20133617
MIRT000973	hsa-miR-155-5p	Homo sapiens	SMAD5	4090	Homo sapiens	Luciferase reporter assay//qRT-PCR//Western blot	Functional MTI	20427544
MIRT000973	hsa-miR-155-5p	Homo sapiens	SMAD5	4090	Homo sapiens	Proteomics	Functional MTI (Weak)	18668040
MIRT000974	hsa-miR-155-5p	Homo sapiens	HIVEP2	3097	Homo sapiens	Luciferase reporter assay	Functional MTI	18367535
MIRT000974	hsa-miR-155-5p	Homo sapiens	HIVEP2	3097	Homo sapiens	Luciferase reporter assay//qRT-PCR//Western blot	Functional MTI	20427544
MIRT000974	hsa-miR-155-5p	Homo sapiens	HIVEP2	3097	Homo sapiens	Reporter assay;Other	Functional MTI	20584899
MIRT000975	hsa-miR-155-5p	Homo sapiens	ZNF652	22834	Homo sapiens	Luciferase reporter assay	Functional MTI	18367535
MIRT000975	hsa-miR-155-5p	Homo sapiens	ZNF652	22834	Homo sapiens	Reporter assay;Other	Functional MTI	20584899
MIRT000975	hsa-miR-155-5p	Homo sapiens	ZNF652	22834	Homo sapiens	Western blot	Functional MTI	22797073
MIRT000975	hsa-miR-155-5p	Homo sapiens	ZNF652	22834	Homo sapiens	Microarray//qRT-PCR	Functional MTI (Weak)	25128227
MIRT000976	hsa-miR-155-5p	Homo sapiens	ZIC3	7547	Homo sapiens	Luciferase reporter assay	Functional MTI	18367535
MIRT000976	hsa-miR-155-5p	Homo sapiens	ZIC3	7547	Homo sapiens	Luciferase reporter assay	Functional MTI	19177201
MIRT001043	hsa-miR-155-5p	Homo sapiens	BACH1	571	Homo sapiens	Luciferase reporter assay//Microarray//qRT-PCR	Functional MTI	19193853
MIRT001043	hsa-miR-155-5p	Homo sapiens	BACH1	571	Homo sapiens	Luciferase reporter assay//Reporter assay	Functional MTI	17881434
MIRT001043	hsa-miR-155-5p	Homo sapiens	BACH1	571	Homo sapiens	qRT-PCR//Luciferase reporter assay	Functional MTI	18299402
MIRT001043	hsa-miR-155-5p	Homo sapiens	BACH1	571	Homo sapiens	Luciferase reporter assay	Functional MTI	18367535
MIRT001043	hsa-miR-155-5p	Homo sapiens	BACH1	571	Homo sapiens	Immunohistochemistry//In situ hybridization//Luciferase reporter assay//Microarray//qRT-PCR//Western blot	Functional MTI	21541331
MIRT001043	hsa-miR-155-5p	Homo sapiens	BACH1	571	Homo sapiens	Reporter assay;Other	Functional MTI	20584899
MIRT001043	hsa-miR-155-5p	Homo sapiens	BACH1	571	Homo sapiens	HITS-CLIP	Functional MTI (Weak)	23313552
MIRT001043	hsa-miR-155-5p	Homo sapiens	BACH1	571	Homo sapiens	Microarray//qRT-PCR	Functional MTI (Weak)	25128227
MIRT001075	hsa-miR-155-5p	Homo sapiens	JARID2	3720	Homo sapiens	qRT-PCR//Luciferase reporter assay	Functional MTI	19759154
MIRT001075	hsa-miR-155-5p	Homo sapiens	JARID2	3720	Homo sapiens	Luciferase reporter assay	Functional MTI	23185331
MIRT001075	hsa-miR-155-5p	Homo sapiens	JARID2	3720	Homo sapiens	Reporter assay;Other	Functional MTI	20584899
MIRT001075	hsa-miR-155-5p	Homo sapiens	JARID2	3720	Homo sapiens	PAR-CLIP	Functional MTI (Weak)	22012620
MIRT001075	hsa-miR-155-5p	Homo sapiens	JARID2	3720	Homo sapiens	In situ hybridization//Luciferase reporter assay	Functional MTI	25097177
MIRT001075	hsa-miR-155-5p	Homo sapiens	JARID2	3720	Homo sapiens	ChIP-seq//Luciferase reporter assay//Western blot	Functional MTI	26497687
MIRT001207	hsa-miR-155-5p	Homo sapiens	APC	324	Homo sapiens	Luciferase reporter assay//Western blot	Functional MTI	19136465
MIRT001207	hsa-miR-155-5p	Homo sapiens	APC	324	Homo sapiens	Proteomics	Functional MTI (Weak)	20584899
MIRT001207	hsa-miR-155-5p	Homo sapiens	APC	324	Homo sapiens	Luciferase reporter assay//qRT-PCR//Western blot	Functional MTI	23796566
MIRT001207	hsa-miR-155-5p	Homo sapiens	APC	324	Homo sapiens	Luciferase reporter assay//Western blot	Functional MTI	22610915
MIRT001486	hsa-miR-155-5p	Homo sapiens	WDFY1	57590	Homo sapiens	pSILAC//Proteomics;Other	Functional MTI (Weak)	18668040
MIRT001486	hsa-miR-155-5p	Homo sapiens	WDFY1	57590	Homo sapiens	HITS-CLIP	Functional MTI (Weak)	22473208
MIRT001487	hsa-miR-155-5p	Homo sapiens	VAMP3	9341	Homo sapiens	pSILAC//Proteomics;Other	Functional MTI (Weak)	18668040
MIRT001487	hsa-miR-155-5p	Homo sapiens	VAMP3	9341	Homo sapiens	PAR-CLIP	Functional MTI (Weak)	27292025
MIRT001488	hsa-miR-155-5p	Homo sapiens	UBE2J1	51465	Homo sapiens	pSILAC//Proteomics	Functional MTI (Weak)	18668040
MIRT001489	hsa-miR-155-5p	Homo sapiens	TXNRD1	7296	Homo sapiens	pSILAC//Proteomics;Other	Functional MTI (Weak)	18668040
MIRT001490	hsa-miR-155-5p	Homo sapiens	TXNDC12	51060	Homo sapiens	pSILAC//Proteomics;Other	Functional MTI (Weak)	18668040
MIRT001491	hsa-miR-155-5p	Homo sapiens	TRIP13	9319	Homo sapiens	pSILAC//Proteomics	Functional MTI (Weak)	18668040
MIRT001491	hsa-miR-155-5p	Homo sapiens	TRIP13	9319	Homo sapiens	Reporter assay;Other	Functional MTI	20584899
MIRT001491	hsa-miR-155-5p	Homo sapiens	TRIP13	9319	Homo sapiens	HITS-CLIP	Functional MTI (Weak)	22473208
MIRT001492	hsa-miR-155-5p	Homo sapiens	TRIM32	22954	Homo sapiens	pSILAC//Proteomics;Other	Functional MTI (Weak)	18668040
MIRT001492	hsa-miR-155-5p	Homo sapiens	TRIM32	22954	Homo sapiens	HITS-CLIP	Functional MTI (Weak)	22473208
MIRT001492	hsa-miR-155-5p	Homo sapiens	TRIM32	22954	Homo sapiens	Microarray//qRT-PCR	Functional MTI (Weak)	25128227
MIRT001492	hsa-miR-155-5p	Homo sapiens	TRIM32	22954	Homo sapiens	ChIP-seq//Luciferase reporter assay//Western blot	Functional MTI	26497687
MIRT001493	hsa-miR-155-5p	Homo sapiens	TRAM1	23471	Homo sapiens	pSILAC//Proteomics;Other	Functional MTI (Weak)	18668040
MIRT001493	hsa-miR-155-5p	Homo sapiens	TRAM1	23471	Homo sapiens	HITS-CLIP	Functional MTI (Weak)	22473208
MIRT001494	hsa-miR-155-5p	Homo sapiens	TNFRSF10A	8797	Homo sapiens	pSILAC//Proteomics;Other	Functional MTI (Weak)	18668040
MIRT001495	hsa-miR-155-5p	Homo sapiens	TBCA	6902	Homo sapiens	pSILAC//Proteomics	Functional MTI (Weak)	18668040
MIRT001495	hsa-miR-155-5p	Homo sapiens	TBCA	6902	Homo sapiens	Reporter assay;Other	Non-Functional MTI	20584899
MIRT001496	hsa-miR-155-5p	Homo sapiens	TACSTD2	4070	Homo sapiens	pSILAC//Proteomics;Other	Functional MTI (Weak)	18668040
MIRT001497	hsa-miR-155-5p	Homo sapiens	SYPL1	6856	Homo sapiens	pSILAC//Proteomics;Other	Functional MTI (Weak)	18668040
MIRT001498	hsa-miR-155-5p	Homo sapiens	SYNE2	23224	Homo sapiens	pSILAC//Proteomics;Other	Functional MTI (Weak)	18668040
MIRT001499	hsa-miR-155-5p	Homo sapiens	SNAP29	9342	Homo sapiens	pSILAC//Proteomics;Other	Functional MTI (Weak)	18668040
MIRT001500	hsa-miR-155-5p	Homo sapiens	SMAD1	4086	Homo sapiens	Luciferase reporter assay//qRT-PCR//Western blot	Functional MTI	20427544
MIRT001500	hsa-miR-155-5p	Homo sapiens	SMAD1	4086	Homo sapiens	pSILAC//Proteomics	Functional MTI (Weak)	18668040
MIRT001501	hsa-miR-155-5p	Homo sapiens	SLC30A1	7779	Homo sapiens	pSILAC//Proteomics;Other	Functional MTI (Weak)	18668040
MIRT001501	hsa-miR-155-5p	Homo sapiens	SLC30A1	7779	Homo sapiens	PAR-CLIP	Functional MTI (Weak)	23592263
MIRT001501	hsa-miR-155-5p	Homo sapiens	SLC30A1	7779	Homo sapiens	PAR-CLIP	Functional MTI (Weak)	21572407
MIRT001502	hsa-miR-155-5p	Homo sapiens	SH3BP4	23677	Homo sapiens	pSILAC//Proteomics;Other	Functional MTI (Weak)	18668040
MIRT001503	hsa-miR-155-5p	Homo sapiens	SDCBP	6386	Homo sapiens	pSILAC//Proteomics	Functional MTI (Weak)	18668040
MIRT001503	hsa-miR-155-5p	Homo sapiens	SDCBP	6386	Homo sapiens	Reporter assay;Other	Non-Functional MTI	20584899
MIRT001503	hsa-miR-155-5p	Homo sapiens	SDCBP	6386	Homo sapiens	Immunocytochemistry//Immunohistochemistry//In situ hybridization//Luciferase reporter assay//Microarray//qRT-PCR//Western blot	Functional MTI	24604078
MIRT001504	hsa-miR-155-5p	Homo sapiens	SCAMP1	9522	Homo sapiens	pSILAC//Proteomics;Other	Functional MTI (Weak)	18668040
MIRT001505	hsa-miR-155-5p	Homo sapiens	RHEB	6009	Homo sapiens	pSILAC//Proteomics	Functional MTI (Weak)	18668040
MIRT001505	hsa-miR-155-5p	Homo sapiens	RHEB	6009	Homo sapiens	Reporter assay;Other	Non-Functional MTI	20584899
MIRT001505	hsa-miR-155-5p	Homo sapiens	RHEB	6009	Homo sapiens	Microarray	Functional MTI (Weak)	23807165
MIRT001506	hsa-miR-155-5p	Homo sapiens	RCOR1	23186	Homo sapiens	pSILAC//Proteomics;Other	Functional MTI (Weak)	18668040
MIRT001506	hsa-miR-155-5p	Homo sapiens	RCOR1	23186	Homo sapiens	HITS-CLIP	Functional MTI (Weak)	22473208
MIRT001507	hsa-miR-155-5p	Homo sapiens	RCN2	5955	Homo sapiens	pSILAC//Proteomics;Other	Functional MTI (Weak)	18668040
MIRT001507	hsa-miR-155-5p	Homo sapiens	RCN2	5955	Homo sapiens	HITS-CLIP	Functional MTI (Weak)	22473208
MIRT001508	hsa-miR-155-5p	Homo sapiens	RAI14	26064	Homo sapiens	pSILAC//Proteomics;Other	Functional MTI (Weak)	18668040
MIRT001509	hsa-miR-155-5p	Homo sapiens	RAB6A	5870	Homo sapiens	pSILAC//Proteomics;Other	Functional MTI (Weak)	18668040
MIRT001510	hsa-miR-155-5p	Homo sapiens	RAB5C	5878	Homo sapiens	pSILAC//Proteomics;Other	Functional MTI (Weak)	18668040
MIRT001510	hsa-miR-155-5p	Homo sapiens	RAB5C	5878	Homo sapiens	PAR-CLIP	Functional MTI (Weak)	27292025
MIRT001511	hsa-miR-155-5p	Homo sapiens	RAB34	83871	Homo sapiens	pSILAC//Proteomics;Other	Functional MTI (Weak)	18668040
MIRT001512	hsa-miR-155-5p	Homo sapiens	RAB27B	5874	Homo sapiens	pSILAC//Proteomics;Other	Functional MTI (Weak)	18668040
MIRT001513	hsa-miR-155-5p	Homo sapiens	RAB23	51715	Homo sapiens	pSILAC//Proteomics;Other	Functional MTI (Weak)	18668040
MIRT001514	hsa-miR-155-5p	Homo sapiens	PTPRJ	5795	Homo sapiens	pSILAC//Proteomics;Other	Functional MTI (Weak)	18668040
MIRT001515	hsa-miR-155-5p	Homo sapiens	PRKCI	5584	Homo sapiens	pSILAC//Proteomics;Other	Functional MTI (Weak)	18668040
MIRT001516	hsa-miR-155-5p	Homo sapiens	PRAF2	11230	Homo sapiens	pSILAC	Functional MTI (Weak)	18668040
MIRT001518	hsa-miR-155-5p	Homo sapiens	PPP5C	5536	Homo sapiens	pSILAC	Functional MTI (Weak)	18668040
MIRT001519	hsa-miR-155-5p	Homo sapiens	PPL	5493	Homo sapiens	pSILAC//Proteomics;Other	Functional MTI (Weak)	18668040
MIRT001519	hsa-miR-155-5p	Homo sapiens	PPL	5493	Homo sapiens	Microarray//qRT-PCR	Functional MTI (Weak)	22815788
MIRT001520	hsa-miR-155-5p	Homo sapiens	POLE4	56655	Homo sapiens	pSILAC//Proteomics;Other	Functional MTI (Weak)	18668040
MIRT001521	hsa-miR-155-5p	Homo sapiens	POLE3	54107	Homo sapiens	pSILAC//Proteomics	Functional MTI (Weak)	18668040
MIRT001521	hsa-miR-155-5p	Homo sapiens	POLE3	54107	Homo sapiens	Reporter assay;Other	Non-Functional MTI	20584899
MIRT001522	hsa-miR-155-5p	Homo sapiens	PODXL	5420	Homo sapiens	pSILAC//Proteomics;Other	Functional MTI (Weak)	18668040
MIRT001523	hsa-miR-155-5p	Homo sapiens	PLXND1	23129	Homo sapiens	pSILAC//Proteomics;Other	Functional MTI (Weak)	18668040
MIRT001524	hsa-miR-155-5p	Homo sapiens	PKN2	5586	Homo sapiens	pSILAC//Proteomics	Functional MTI (Weak)	18668040
MIRT001524	hsa-miR-155-5p	Homo sapiens	PKN2	5586	Homo sapiens	Reporter assay;Other	Functional MTI	20584899
MIRT001524	hsa-miR-155-5p	Homo sapiens	PKN2	5586	Homo sapiens	HITS-CLIP	Functional MTI (Weak)	22473208
MIRT001525	hsa-miR-155-5p	Homo sapiens	PICALM	8301	Homo sapiens	pSILAC//Proteomics	Functional MTI (Weak)	18668040
MIRT001525	hsa-miR-155-5p	Homo sapiens	PICALM	8301	Homo sapiens	Reporter assay;Other	Functional MTI	20584899
MIRT001525	hsa-miR-155-5p	Homo sapiens	PICALM	8301	Homo sapiens	HITS-CLIP	Functional MTI (Weak)	22473208
MIRT001526	hsa-miR-155-5p	Homo sapiens	PHC2	1912	Homo sapiens	pSILAC//Proteomics	Functional MTI (Weak)	18668040
MIRT001526	hsa-miR-155-5p	Homo sapiens	PHC2	1912	Homo sapiens	Reporter assay;Other	Functional MTI	20584899
MIRT001526	hsa-miR-155-5p	Homo sapiens	PHC2	1912	Homo sapiens	HITS-CLIP	Functional MTI (Weak)	22473208
MIRT001527	hsa-miR-155-5p	Homo sapiens	PDLIM5	10611	Homo sapiens	pSILAC	Functional MTI (Weak)	18668040
MIRT001527	hsa-miR-155-5p	Homo sapiens	PDLIM5	10611	Homo sapiens	Western blot	Functional MTI	20584899
MIRT001528	hsa-miR-155-5p	Homo sapiens	PDE3A	5139	Homo sapiens	pSILAC//Proteomics;Other	Functional MTI (Weak)	18668040
MIRT001528	hsa-miR-155-5p	Homo sapiens	PDE3A	5139	Homo sapiens	HITS-CLIP	Functional MTI (Weak)	23313552
MIRT001529	hsa-miR-155-5p	Homo sapiens	NT5E	4907	Homo sapiens	pSILAC//Proteomics;Other	Functional MTI (Weak)	18668040
MIRT001530	hsa-miR-155-5p	Homo sapiens	NARS	4677	Homo sapiens	pSILAC//Proteomics	Functional MTI (Weak)	18668040
MIRT001530	hsa-miR-155-5p	Homo sapiens	NARS	4677	Homo sapiens	Reporter assay;Other	Functional MTI	20584899
MIRT001530	hsa-miR-155-5p	Homo sapiens	NARS	4677	Homo sapiens	HITS-CLIP	Functional MTI (Weak)	22473208
MIRT001530	hsa-miR-155-5p	Homo sapiens	NARS	4677	Homo sapiens	PAR-CLIP	Functional MTI (Weak)	23592263
MIRT001531	hsa-miR-155-5p	Homo sapiens	MYO1E	4643	Homo sapiens	pSILAC//Proteomics;Other	Functional MTI (Weak)	18668040
MIRT001532	hsa-miR-155-5p	Homo sapiens	MYO10	4651	Homo sapiens	Luciferase reporter assay//qRT-PCR//Western blot	Functional MTI	20427544
MIRT001532	hsa-miR-155-5p	Homo sapiens	MYO10	4651	Homo sapiens	pSILAC//Proteomics	Functional MTI (Weak)	18668040
MIRT001533	hsa-miR-155-5p	Homo sapiens	MSI2	124540	Homo sapiens	pSILAC	Functional MTI (Weak)	18668040
MIRT001533	hsa-miR-155-5p	Homo sapiens	MSI2	124540	Homo sapiens	Western blot	Non-Functional MTI	20584899
MIRT001534	hsa-miR-155-5p	Homo sapiens	MPZL1	9019	Homo sapiens	pSILAC//Proteomics;Other	Functional MTI (Weak)	18668040
MIRT001535	hsa-miR-155-5p	Homo sapiens	MOSPD2	158747	Homo sapiens	pSILAC//Proteomics;Other	Functional MTI (Weak)	18668040
MIRT001536	hsa-miR-155-5p	Homo sapiens	MARC1	64757	Homo sapiens	pSILAC//Proteomics	Functional MTI (Weak)	18668040
MIRT001538	hsa-miR-155-5p	Homo sapiens	METTL7A	25840	Homo sapiens	pSILAC//Proteomics;Other	Functional MTI (Weak)	18668040
MIRT001541	hsa-miR-155-5p	Homo sapiens	LY6K	54742	Homo sapiens	pSILAC//Proteomics;Other	Functional MTI (Weak)	18668040
MIRT001542	hsa-miR-155-5p	Homo sapiens	LPL	4023	Homo sapiens	pSILAC//Proteomics;Other	Functional MTI (Weak)	18668040
MIRT001543	hsa-miR-155-5p	Homo sapiens	UFL1	23376	Homo sapiens	pSILAC//Proteomics;Other	Functional MTI (Weak)	18668040
MIRT001544	hsa-miR-155-5p	Homo sapiens	HSDL1	83693	Homo sapiens	pSILAC//Proteomics;Other	Functional MTI (Weak)	18668040
MIRT001544	hsa-miR-155-5p	Homo sapiens	HSDL1	83693	Homo sapiens	HITS-CLIP	Functional MTI (Weak)	22473208
MIRT001545	hsa-miR-155-5p	Homo sapiens	HSD17B12	51144	Homo sapiens	pSILAC//Proteomics;Other	Functional MTI (Weak)	18668040
MIRT001546	hsa-miR-155-5p	Homo sapiens	GNA13	10672	Homo sapiens	pSILAC//Proteomics;Other	Functional MTI (Weak)	18668040
MIRT001547	hsa-miR-155-5p	Homo sapiens	FMNL2	114793	Homo sapiens	pSILAC//Proteomics;Other	Functional MTI (Weak)	18668040
MIRT001549	hsa-miR-155-5p	Homo sapiens	FADS1	3992	Homo sapiens	pSILAC//Proteomics;Other	Functional MTI (Weak)	18668040
MIRT001550	hsa-miR-155-5p	Homo sapiens	DSG2	1829	Homo sapiens	pSILAC//Proteomics;Other	Functional MTI (Weak)	18668040
MIRT001551	hsa-miR-155-5p	Homo sapiens	DPP7	29952	Homo sapiens	pSILAC//Proteomics;Other	Functional MTI (Weak)	18668040
MIRT001552	hsa-miR-155-5p	Homo sapiens	DNAJC19	131118	Homo sapiens	pSILAC	Functional MTI (Weak)	18668040
MIRT001552	hsa-miR-155-5p	Homo sapiens	DNAJC19	131118	Homo sapiens	qRT-PCR	Functional MTI (Weak)	20584899
MIRT001553	hsa-miR-155-5p	Homo sapiens	DNAJB1	3337	Homo sapiens	pSILAC//Proteomics;Other	Functional MTI (Weak)	18668040
MIRT001553	hsa-miR-155-5p	Homo sapiens	DNAJB1	3337	Homo sapiens	HITS-CLIP	Functional MTI (Weak)	22473208
MIRT001554	hsa-miR-155-5p	Homo sapiens	DHX40	79665	Homo sapiens	pSILAC//Proteomics	Functional MTI (Weak)	18668040
MIRT001554	hsa-miR-155-5p	Homo sapiens	DHX40	79665	Homo sapiens	Reporter assay;Other	Functional MTI	20584899
MIRT001555	hsa-miR-155-5p	Homo sapiens	CYP51A1	1595	Homo sapiens	pSILAC//Proteomics;Other	Functional MTI (Weak)	18668040
MIRT001556	hsa-miR-155-5p	Homo sapiens	CUL4B	8450	Homo sapiens	pSILAC//Proteomics;Other	Functional MTI (Weak)	18668040
MIRT001557	hsa-miR-155-5p	Homo sapiens	CTNNB1	1499	Homo sapiens	pSILAC//Proteomics;Other	Functional MTI (Weak)	18668040
MIRT001558	hsa-miR-155-5p	Homo sapiens	CLDN1	9076	Homo sapiens	pSILAC//Proteomics;Other	Functional MTI (Weak)	18668040
MIRT001558	hsa-miR-155-5p	Homo sapiens	CLDN1	9076	Homo sapiens	Immunocytochemistry//Immunohistochemistry//In situ hybridization//Luciferase reporter assay//Microarray//qRT-PCR//Western blot	Functional MTI	24604078
MIRT001559	hsa-miR-155-5p	Homo sapiens	CHAF1A	10036	Homo sapiens	pSILAC//Proteomics;Other	Functional MTI (Weak)	18668040
MIRT001560	hsa-miR-155-5p	Homo sapiens	CEBPB	1051	Homo sapiens	Luciferase reporter assay	Functional MTI	18367535
MIRT001560	hsa-miR-155-5p	Homo sapiens	CEBPB	1051	Homo sapiens	Microarray//qRT-PCR//Western blot	Functional MTI	19193853
MIRT001560	hsa-miR-155-5p	Homo sapiens	CEBPB	1051	Homo sapiens	Luciferase reporter assay//qRT-PCR//Western blot	Functional MTI	20427544
MIRT001560	hsa-miR-155-5p	Homo sapiens	CEBPB	1051	Homo sapiens	pSILAC//Proteomics	Functional MTI (Weak)	18668040
MIRT001560	hsa-miR-155-5p	Homo sapiens	CEBPB	1051	Homo sapiens	Luciferase reporter assay//qRT-PCR	Functional MTI	21813606
MIRT001560	hsa-miR-155-5p	Homo sapiens	CEBPB	1051	Homo sapiens	Luciferase reporter assay	Functional MTI	19596814
MIRT001560	hsa-miR-155-5p	Homo sapiens	CEBPB	1051	Homo sapiens	ELISA//Immunoblot//Immunocytochemistry//Immunofluorescence//Luciferase reporter assay//qRT-PCR	Functional MTI	19887047
MIRT001560	hsa-miR-155-5p	Homo sapiens	CEBPB	1051	Homo sapiens	Western blot	Functional MTI	23749759
MIRT001560	hsa-miR-155-5p	Homo sapiens	CEBPB	1051	Homo sapiens	Chip//ELISA//Luciferase reporter assay//QRTPCR//Western blot	Functional MTI	23612310
MIRT001560	hsa-miR-155-5p	Homo sapiens	CEBPB	1051	Homo sapiens	HITS-CLIP	Functional MTI (Weak)	22473208
MIRT001561	hsa-miR-155-5p	Homo sapiens	CDK5RAP3	80279	Homo sapiens	pSILAC	Functional MTI (Weak)	18668040
MIRT001561	hsa-miR-155-5p	Homo sapiens	CDK5RAP3	80279	Homo sapiens	Proteomics;Other	Functional MTI (Weak)	20584899
MIRT001562	hsa-miR-155-5p	Homo sapiens	CBFB	865	Homo sapiens	pSILAC//Proteomics;Other	Functional MTI (Weak)	18668040
MIRT001563	hsa-miR-155-5p	Homo sapiens	BRPF3	27154	Homo sapiens	pSILAC	Functional MTI (Weak)	18668040
MIRT001563	hsa-miR-155-5p	Homo sapiens	BRPF3	27154	Homo sapiens	Proteomics//Western blot	Functional MTI	17668390
MIRT001563	hsa-miR-155-5p	Homo sapiens	BRPF3	27154	Homo sapiens	Proteomics	Functional MTI (Weak)	17588946
MIRT001563	hsa-miR-155-5p	Homo sapiens	BRPF3	27154	Homo sapiens	Proteomics;Other	Functional MTI (Weak)	16675453
MIRT001564	hsa-miR-155-5p	Homo sapiens	BET1	10282	Homo sapiens	pSILAC//Proteomics;Other	Functional MTI (Weak)	18668040
MIRT001565	hsa-miR-155-5p	Homo sapiens	ATP6V1C1	528	Homo sapiens	pSILAC//Proteomics;Other	Functional MTI (Weak)	18668040
MIRT001566	hsa-miR-155-5p	Homo sapiens	ATG3	64422	Homo sapiens	pSILAC//Proteomics;Other	Functional MTI (Weak)	18668040
MIRT001567	hsa-miR-155-5p	Homo sapiens	ARL5B	221079	Homo sapiens	pSILAC//Proteomics;Other	Functional MTI (Weak)	18668040
MIRT001567	hsa-miR-155-5p	Homo sapiens	ARL5B	221079	Homo sapiens	HITS-CLIP	Functional MTI (Weak)	22473208
MIRT001567	hsa-miR-155-5p	Homo sapiens	ARL5B	221079	Homo sapiens	PAR-CLIP	Functional MTI (Weak)	21572407
MIRT001568	hsa-miR-155-5p	Homo sapiens	ARL10	285598	Homo sapiens	pSILAC//Proteomics;Other	Functional MTI (Weak)	18668040
MIRT001569	hsa-miR-155-5p	Homo sapiens	ARID2	196528	Homo sapiens	Luciferase reporter assay	Functional MTI	18367535
MIRT001569	hsa-miR-155-5p	Homo sapiens	ARID2	196528	Homo sapiens	pSILAC//Proteomics	Functional MTI (Weak)	18668040
MIRT001569	hsa-miR-155-5p	Homo sapiens	ARID2	196528	Homo sapiens	Reporter assay;Other	Functional MTI	20584899
MIRT001570	hsa-miR-155-5p	Homo sapiens	ARFIP2	23647	Homo sapiens	pSILAC//Proteomics;Other	Functional MTI (Weak)	18668040
MIRT001571	hsa-miR-155-5p	Homo sapiens	ARFIP1	27236	Homo sapiens	pSILAC//Proteomics	Functional MTI (Weak)	18668040
MIRT001571	hsa-miR-155-5p	Homo sapiens	ARFIP1	27236	Homo sapiens	Reporter assay;Other	Non-Functional MTI	20584899
MIRT001572	hsa-miR-155-5p	Homo sapiens	ANKFY1	51479	Homo sapiens	pSILAC//Proteomics;Other	Functional MTI (Weak)	18668040
MIRT001573	hsa-miR-155-5p	Homo sapiens	AMIGO2	347902	Homo sapiens	pSILAC//Proteomics;Other	Functional MTI (Weak)	18668040
MIRT001803	hsa-miR-155-5p	Homo sapiens	TM6SF1	53346	Homo sapiens	Luciferase reporter assay//Reporter assay;Other	Functional MTI	17881434
MIRT001804	hsa-miR-155-5p	Homo sapiens	MATR3	9782	Homo sapiens	Luciferase reporter assay//Reporter assay;Other	Functional MTI	17881434
MIRT001805	hsa-miR-155-5p	Homo sapiens	LDOC1	23641	Homo sapiens	Luciferase reporter assay//Reporter assay;Other	Functional MTI	17881434
MIRT001806	hsa-miR-155-5p	Homo sapiens	JADE1	79960	Homo sapiens	Luciferase reporter assay//Reporter assay;Other	Non-Functional MTI	17881434
MIRT001806	hsa-miR-155-5p	Homo sapiens	JADE1	79960	Homo sapiens	HITS-CLIP	Functional MTI (Weak)	22473208
MIRT001961	hsa-miR-155-5p	Homo sapiens	RHOA	387	Homo sapiens	Luciferase reporter assay//Western blot//qRT-PCR	Functional MTI	18794355
MIRT001961	hsa-miR-155-5p	Homo sapiens	RHOA	387	Homo sapiens	qRT-PCR	Functional MTI (Weak)	28146427
MIRT002006	hsa-miR-155-5p	Homo sapiens	AGTR1	185	Homo sapiens	Luciferase reporter assay//Reporter assay	Functional MTI	17668390
MIRT002006	hsa-miR-155-5p	Homo sapiens	AGTR1	185	Homo sapiens	Luciferase reporter assay	Functional MTI	19177201
MIRT002006	hsa-miR-155-5p	Homo sapiens	AGTR1	185	Homo sapiens	Luciferase reporter assay//Real time PCR//Reporter assay	Functional MTI	17588946
MIRT002006	hsa-miR-155-5p	Homo sapiens	AGTR1	185	Homo sapiens	Luciferase reporter assay//qRT-PCR//Quantitative proteomic approach//Western blot	Functional MTI	20735984
MIRT002006	hsa-miR-155-5p	Homo sapiens	AGTR1	185	Homo sapiens	Luciferase reporter assay//qRT-PCR//Western blot//Reporter assay	Functional MTI	16675453
MIRT002006	hsa-miR-155-5p	Homo sapiens	AGTR1	185	Homo sapiens	Luciferase reporter assay//Northern blot//qRT-PCR//Western blot	Functional MTI	21310411
MIRT002006	hsa-miR-155-5p	Homo sapiens	AGTR1	185	Homo sapiens	Luciferase reporter assay	Functional MTI	22664914
MIRT003007	hsa-miR-155-5p	Homo sapiens	TP53INP1	94241	Homo sapiens	Western blot//Luciferase reporter assay//Reporter assay	Functional MTI	17911264
MIRT003007	hsa-miR-155-5p	Homo sapiens	TP53INP1	94241	Homo sapiens	Microarray//qRT-PCR//Western blot	Functional MTI	21093163
MIRT003007	hsa-miR-155-5p	Homo sapiens	TP53INP1	94241	Homo sapiens	Reporter assay;Other	Functional MTI	20584899
MIRT003007	hsa-miR-155-5p	Homo sapiens	TP53INP1	94241	Homo sapiens	Microarray	Functional MTI (Weak)	23807165
MIRT003007	hsa-miR-155-5p	Homo sapiens	TP53INP1	94241	Homo sapiens	Immunohistochemistry//Luciferase reporter assay//Microarray//qRT-PCR//Western blot	Functional MTI	23209550
MIRT003007	hsa-miR-155-5p	Homo sapiens	TP53INP1	94241	Homo sapiens	HITS-CLIP	Functional MTI (Weak)	22473208
MIRT003007	hsa-miR-155-5p	Homo sapiens	TP53INP1	94241	Homo sapiens	Luciferase reporter assay	Functional MTI	24152184
MIRT003007	hsa-miR-155-5p	Homo sapiens	TP53INP1	94241	Homo sapiens	Microarray//qRT-PCR	Functional MTI (Weak)	25128227
MIRT003007	hsa-miR-155-5p	Homo sapiens	TP53INP1	94241	Homo sapiens	qRT-PCR//Western blot	Functional MTI	23568502
MIRT003007	hsa-miR-155-5p	Homo sapiens	TP53INP1	94241	Homo sapiens	Western blot	Functional MTI	25601564
MIRT003482	hsa-miR-155-5p	Homo sapiens	FGF7	2252	Homo sapiens	Luciferase reporter assay	Functional MTI	19701459
MIRT003482	hsa-miR-155-5p	Homo sapiens	FGF7	2252	Homo sapiens	Luciferase reporter assay	Functional MTI	19177201
MIRT003482	hsa-miR-155-5p	Homo sapiens	FGF7	2252	Homo sapiens	Proteomics	Functional MTI (Weak)	18668040
MIRT003482	hsa-miR-155-5p	Homo sapiens	FGF7	2252	Homo sapiens	Microarray	Functional MTI (Weak)	23807165
MIRT003484	hsa-miR-155-5p	Homo sapiens	IKBKE	9641	Homo sapiens	qRT-PCR//Western blot	Functional MTI	18753206
MIRT003484	hsa-miR-155-5p	Homo sapiens	IKBKE	9641	Homo sapiens	Luciferase reporter assay	Functional MTI	19177201
MIRT003484	hsa-miR-155-5p	Homo sapiens	IKBKE	9641	Homo sapiens	Proteomics	Functional MTI (Weak)	20584899
MIRT003484	hsa-miR-155-5p	Homo sapiens	IKBKE	9641	Homo sapiens	Luciferase reporter assay//Western blot	Functional MTI	24151514
MIRT003484	hsa-miR-155-5p	Homo sapiens	IKBKE	9641	Homo sapiens	Immunofluorescence//Immunohistochemistry//Luciferase reporter assay//qRT-PCR//Western blot	Functional MTI	26934326
MIRT004056	hsa-miR-155-5p	Homo sapiens	NFATC2IP	84901	Homo sapiens	Luciferase reporter assay	Non-Functional MTI	17881434
MIRT004056	hsa-miR-155-5p	Homo sapiens	NFATC2IP	84901	Homo sapiens	HITS-CLIP	Functional MTI (Weak)	22473208
MIRT004087	hsa-miR-155-5p	Homo sapiens	CUX1	1523	Homo sapiens	Microarray//qRT-PCR	Functional MTI (Weak)	19193853
MIRT004087	hsa-miR-155-5p	Homo sapiens	CUX1	1523	Homo sapiens	pSILAC	Functional MTI (Weak)	18668040
MIRT004088	hsa-miR-155-5p	Homo sapiens	BCAT1	586	Homo sapiens	Microarray	Functional MTI (Weak)	19193853
MIRT004282	hsa-miR-155-5p	Homo sapiens	SPI1	6688	Homo sapiens	Luciferase reporter assay	Functional MTI	19386588
MIRT004282	hsa-miR-155-5p	Homo sapiens	SPI1	6688	Homo sapiens	Reporter assay	Functional MTI	20680360
MIRT004282	hsa-miR-155-5p	Homo sapiens	SPI1	6688	Homo sapiens	Proteomics	Functional MTI (Weak)	18668040
MIRT004282	hsa-miR-155-5p	Homo sapiens	SPI1	6688	Homo sapiens	Luciferase reporter assay//Western blot	Functional MTI	25288398
MIRT004282	hsa-miR-155-5p	Homo sapiens	SPI1	6688	Homo sapiens	HITS-CLIP	Functional MTI (Weak)	22473208
MIRT004282	hsa-miR-155-5p	Homo sapiens	SPI1	6688	Homo sapiens	qRT-PCR//Luciferase reporter assay//Immunoprecipitaion//Western blot	Functional MTI	25092144
MIRT004436	hsa-miR-155-5p	Homo sapiens	CTLA4	1493	Homo sapiens	Microarray	Functional MTI (Weak)	19193853
MIRT004455	hsa-miR-155-5p	Homo sapiens	EDN1	1906	Homo sapiens	Luciferase reporter assay	Functional MTI	19783678
MIRT004495	hsa-miR-155-5p	Homo sapiens	FOXO3	2309	Homo sapiens	qRT-PCR//Luciferase reporter assay//Western blot	Functional MTI	20371610
MIRT004495	hsa-miR-155-5p	Homo sapiens	FOXO3	2309	Homo sapiens	Flow//Immunoblot//Immunofluorescence//Immunohistochemistry//Microarray//qRT-PCR//Western blot	Functional MTI	21304824
MIRT004495	hsa-miR-155-5p	Homo sapiens	FOXO3	2309	Homo sapiens	Proteomics	Functional MTI (Weak)	19650740
MIRT004495	hsa-miR-155-5p	Homo sapiens	FOXO3	2309	Homo sapiens	Luciferase reporter assay//qRT-PCR//Western blot	Functional MTI	23970205
MIRT004495	hsa-miR-155-5p	Homo sapiens	FOXO3	2309	Homo sapiens	qRT-PCR	Functional MTI (Weak)	23250986
MIRT004495	hsa-miR-155-5p	Homo sapiens	FOXO3	2309	Homo sapiens	Luciferase reporter assay	Functional MTI	27091996
MIRT004495	hsa-miR-155-5p	Homo sapiens	FOXO3	2309	Homo sapiens	Luciferase reporter assay	Functional MTI	28006785
MIRT004495	hsa-miR-155-5p	Homo sapiens	FOXO3	2309	Homo sapiens	Luciferase reporter assay	Functional MTI	28401267
MIRT004507	hsa-miR-155-5p	Homo sapiens	MAFB	9935	Homo sapiens	Microarray	Functional MTI (Weak)	19193853
MIRT004507	hsa-miR-155-5p	Homo sapiens	MAFB	9935	Homo sapiens	Luciferase reporter assay//qRT-PCR	Functional MTI	22797699
MIRT004604	hsa-miR-155-5p	Homo sapiens	TSHZ3	57616	Homo sapiens	Luciferase reporter assay	Functional MTI	19177201
MIRT004707	hsa-miR-155-5p	Homo sapiens	RUNX2	860	Homo sapiens	Luciferase reporter assay//qRT-PCR//Western blot	Functional MTI	20427544
MIRT005032	hsa-miR-155-5p	Homo sapiens	IFNGR1	3459	Homo sapiens	Flow//Luciferase reporter assay//Northern blot	Functional MTI	19877012
MIRT005091	hsa-miR-155-5p	Homo sapiens	ZNF236	7776	Homo sapiens	Microarray	Functional MTI (Weak)	19193853
MIRT005092	hsa-miR-155-5p	Homo sapiens	LAT2	7462	Homo sapiens	Microarray	Functional MTI (Weak)	19193853
MIRT005093	hsa-miR-155-5p	Homo sapiens	PAPOLA	10914	Homo sapiens	Microarray	Functional MTI (Weak)	19193853
MIRT005094	hsa-miR-155-5p	Homo sapiens	EHD1	10938	Homo sapiens	Microarray	Functional MTI (Weak)	19193853
MIRT005095	hsa-miR-155-5p	Homo sapiens	SERTAD2	9792	Homo sapiens	Microarray	Functional MTI (Weak)	19193853
MIRT005096	hsa-miR-155-5p	Homo sapiens	PELI1	57162	Homo sapiens	Microarray	Functional MTI (Weak)	19193853
MIRT005096	hsa-miR-155-5p	Homo sapiens	PELI1	57162	Homo sapiens	Proteomics	Functional MTI (Weak)	18668040
MIRT005097	hsa-miR-155-5p	Homo sapiens	KBTBD2	25948	Homo sapiens	Microarray	Functional MTI (Weak)	19193853
MIRT005097	hsa-miR-155-5p	Homo sapiens	KBTBD2	25948	Homo sapiens	Reporter assay;Other	Functional MTI	20584899
MIRT005098	hsa-miR-155-5p	Homo sapiens	HNRNPA3P1	10151	Homo sapiens	Microarray	Functional MTI (Weak)	19193853
MIRT005099	hsa-miR-155-5p	Homo sapiens	SLC39A10	57181	Homo sapiens	Microarray	Functional MTI (Weak)	19193853
MIRT005100	hsa-miR-155-5p	Homo sapiens	KRAS	3845	Homo sapiens	Microarray	Functional MTI (Weak)	19193853
MIRT005100	hsa-miR-155-5p	Homo sapiens	KRAS	3845	Homo sapiens	pSILAC//Proteomics	Functional MTI (Weak)	18668040
MIRT005100	hsa-miR-155-5p	Homo sapiens	KRAS	3845	Homo sapiens	Reporter assay;Other	Non-Functional MTI	20584899
MIRT005100	hsa-miR-155-5p	Homo sapiens	KRAS	3845	Homo sapiens	HITS-CLIP	Functional MTI (Weak)	22473208
MIRT005101	hsa-miR-155-5p	Homo sapiens	CAMTA1	23261	Homo sapiens	Microarray	Functional MTI (Weak)	19193853
MIRT005101	hsa-miR-155-5p	Homo sapiens	CAMTA1	23261	Homo sapiens	Proteomics	Functional MTI (Weak)	18668040
MIRT005102	hsa-miR-155-5p	Homo sapiens	NAMPT	10135	Homo sapiens	Microarray	Functional MTI (Weak)	19193853
MIRT005103	hsa-miR-155-5p	Homo sapiens	CREBRF	153222	Homo sapiens	Microarray	Functional MTI (Weak)	19193853
MIRT005104	hsa-miR-155-5p	Homo sapiens	ETS1	2113	Homo sapiens	Microarray	Functional MTI (Weak)	19193853
MIRT005104	hsa-miR-155-5p	Homo sapiens	ETS1	2113	Homo sapiens	Luciferase reporter assay//qRT-PCR//Western blot	Functional MTI	18950466
MIRT005104	hsa-miR-155-5p	Homo sapiens	ETS1	2113	Homo sapiens	Luciferase reporter assay//Northern blot//qRT-PCR//Western blot//Reporter assay;Western blot;qRT-PCR	Functional MTI	21310411
MIRT005104	hsa-miR-155-5p	Homo sapiens	ETS1	2113	Homo sapiens	Reporter assay;Other	Functional MTI	20584899
MIRT005104	hsa-miR-155-5p	Homo sapiens	ETS1	2113	Homo sapiens	qRT-PCR//Western blot	Functional MTI	23616573
MIRT005105	hsa-miR-155-5p	Homo sapiens	TLE4	7091	Homo sapiens	Microarray	Functional MTI (Weak)	19193853
MIRT005105	hsa-miR-155-5p	Homo sapiens	TLE4	7091	Homo sapiens	Reporter assay;Other	Functional MTI	20584899
MIRT005244	hsa-miR-155-5p	Homo sapiens	FAR1	84188	Homo sapiens	pSILAC//Proteomics;Other	Functional MTI (Weak)	18668040
MIRT005244	hsa-miR-155-5p	Homo sapiens	FAR1	84188	Homo sapiens	HITS-CLIP	Functional MTI (Weak)	22473208
MIRT005245	hsa-miR-155-5p	Homo sapiens	EDEM3	80267	Homo sapiens	pSILAC//Proteomics;Other	Functional MTI (Weak)	18668040
MIRT005246	hsa-miR-155-5p	Homo sapiens	TWF1	5756	Homo sapiens	pSILAC	Functional MTI (Weak)	18668040
MIRT005246	hsa-miR-155-5p	Homo sapiens	TWF1	5756	Homo sapiens	Proteomics;Other	Functional MTI (Weak)	20584899
MIRT005246	hsa-miR-155-5p	Homo sapiens	TWF1	5756	Homo sapiens	Microarray//qRT-PCR	Functional MTI (Weak)	22815788
MIRT005247	hsa-miR-155-5p	Homo sapiens	C3orf58	205428	Homo sapiens	pSILAC//Proteomics;Other	Functional MTI (Weak)	18668040
MIRT005248	hsa-miR-155-5p	Homo sapiens	SLC25A40	55972	Homo sapiens	pSILAC//Proteomics;Other	Functional MTI (Weak)	18668040
MIRT005249	hsa-miR-155-5p	Homo sapiens	PSMG1	8624	Homo sapiens	pSILAC//Proteomics;Other	Functional MTI (Weak)	18668040
MIRT005251	hsa-miR-155-5p	Homo sapiens	IKBIP	121457	Homo sapiens	pSILAC//Proteomics	Functional MTI (Weak)	18668040
MIRT005252	hsa-miR-155-5p	Homo sapiens	LCLAT1	253558	Homo sapiens	pSILAC//Proteomics;Other	Functional MTI (Weak)	18668040
MIRT005253	hsa-miR-155-5p	Homo sapiens	VEZF1	7716	Homo sapiens	pSILAC//Proteomics;Other	Functional MTI (Weak)	18668040
MIRT005253	hsa-miR-155-5p	Homo sapiens	VEZF1	7716	Homo sapiens	HITS-CLIP	Functional MTI (Weak)	22473208
MIRT005254	hsa-miR-155-5p	Homo sapiens	SACM1L	22908	Homo sapiens	pSILAC//Proteomics;Other	Functional MTI (Weak)	18668040
MIRT005255	hsa-miR-155-5p	Homo sapiens	DCAF7	10238	Homo sapiens	pSILAC//Proteomics	Functional MTI (Weak)	18668040
MIRT005256	hsa-miR-155-5p	Homo sapiens	ERMP1	79956	Homo sapiens	pSILAC//Proteomics;Other	Functional MTI (Weak)	18668040
MIRT005257	hsa-miR-155-5p	Homo sapiens	KRT80	144501	Homo sapiens	pSILAC//Proteomics;Other	Functional MTI (Weak)	18668040
MIRT005349	hsa-miR-155-5p	Homo sapiens	FLI1	2313	Homo sapiens	Western blot	Non-Functional MTI	18950466
MIRT005349	hsa-miR-155-5p	Homo sapiens	FLI1	2313	Homo sapiens	Proteomics	Functional MTI (Weak)	20584899
MIRT005411	hsa-miR-155-5p	Homo sapiens	DOCK4	9732	Homo sapiens	Microarray	Functional MTI (Weak)	19193853
MIRT005484	hsa-miR-155-5p	Homo sapiens	CYR61	3491	Homo sapiens	Luciferase reporter assay//qRT-PCR//Western blot	Functional MTI	20452491
MIRT005484	hsa-miR-155-5p	Homo sapiens	CYR61	3491	Homo sapiens	Proteomics	Functional MTI (Weak)	18668040
MIRT005484	hsa-miR-155-5p	Homo sapiens	CYR61	3491	Homo sapiens	Microarray//qRT-PCR//Luciferase reporter assay//Western blot	Functional MTI	24705102
MIRT005709	hsa-miR-155-5p	Homo sapiens	ICAM1	3383	Homo sapiens	Luciferase reporter assay	Non-Functional MTI	19949084
MIRT005709	hsa-miR-155-5p	Homo sapiens	ICAM1	3383	Homo sapiens	qRT-PCR	Functional MTI (Weak)	21310411
MIRT005713	hsa-miR-155-5p	Homo sapiens	SELE	6401	Homo sapiens	Luciferase reporter assay	Non-Functional MTI	19949084
MIRT005872	hsa-miR-155-5p	Homo sapiens	SMAD2	4087	Homo sapiens	Luciferase reporter assay//qRT-PCR//Western blot//Reporter assay;Western blot	Functional MTI	21036908
MIRT005872	hsa-miR-155-5p	Homo sapiens	SMAD2	4087	Homo sapiens	Reporter assay;Other	Functional MTI	20584899
MIRT005872	hsa-miR-155-5p	Homo sapiens	SMAD2	4087	Homo sapiens	qRT-PCR//Western blot//Luciferase reporter assay	Functional MTI	22426647
MIRT005872	hsa-miR-155-5p	Homo sapiens	SMAD2	4087	Homo sapiens	HITS-CLIP	Functional MTI (Weak)	22473208
MIRT005884	hsa-miR-155-5p	Homo sapiens	MYB	4602	Homo sapiens	Immunohistochemistry//Luciferase reporter assay//Northern blot//qRT-PCR//Western blot	Functional MTI	21062812
MIRT005884	hsa-miR-155-5p	Homo sapiens	MYB	4602	Homo sapiens	Reporter assay	Functional MTI	20680360
MIRT005884	hsa-miR-155-5p	Homo sapiens	MYB	4602	Homo sapiens	Microarray	Functional MTI (Weak)	23807165
MIRT005885	hsa-miR-155-5p	Homo sapiens	SKI	6497	Homo sapiens	Immunohistochemistry//Luciferase reporter assay//Northern blot//qRT-PCR//Western blot	Functional MTI	21062812
MIRT005885	hsa-miR-155-5p	Homo sapiens	SKI	6497	Homo sapiens	Luciferase reporter assay	Functional MTI	21466664
MIRT006008	hsa-miR-155-5p	Homo sapiens	WTH3DI	150786	Homo sapiens	pSILAC	Functional MTI (Weak)	18668040
MIRT006102	hsa-miR-155-5p	Homo sapiens	RNF123	63891	Homo sapiens	ELISA//Luciferase reporter assay//qRT-PCR//Western blot	Functional MTI	21355095
MIRT006102	hsa-miR-155-5p	Homo sapiens	RNF123	63891	Homo sapiens	Immunofluorescence//Immunohistochemistry//Next Generation Sequencing (NGS)//qRT-PCR//Western blot//Reverse-phase protein array	Functional MTI	28389511
MIRT006103	hsa-miR-155-5p	Homo sapiens	CSF1R	1436	Homo sapiens	ELISA//Luciferase reporter assay//qRT-PCR//Western blot	Functional MTI	21355095
MIRT006103	hsa-miR-155-5p	Homo sapiens	CSF1R	1436	Homo sapiens	Luciferase reporter assay//qRT-PCR	Functional MTI	24198819
MIRT006113	hsa-miR-155-5p	Homo sapiens	SOX6	55553	Homo sapiens	Luciferase reporter assay//qRT-PCR//Western blot	Functional MTI	21989846
MIRT006116	hsa-miR-155-5p	Homo sapiens	CKAP5	9793	Homo sapiens	Luciferase reporter assay//qRT-PCR//Western blot	Functional MTI	21799781
MIRT006116	hsa-miR-155-5p	Homo sapiens	CKAP5	9793	Homo sapiens	Proteomics	Functional MTI (Weak)	18668040
MIRT006208	hsa-miR-155-5p	Homo sapiens	JUN	3725	Homo sapiens	Luciferase reporter assay//qRT-PCR//Western blot	Functional MTI	22508041
MIRT006214	hsa-miR-155-5p	Homo sapiens	PKIA	5569	Homo sapiens	ChIP-seq//Immunoblot//Luciferase reporter assay//qRT-PCR	Functional MTI	22473996
MIRT006267	hsa-miR-155-5p	Homo sapiens	CSNK1A1	1452	Homo sapiens	Luciferase reporter assay	Functional MTI	22350414
MIRT006267	hsa-miR-155-5p	Homo sapiens	CSNK1A1	1452	Homo sapiens	Proteomics	Functional MTI (Weak)	18668040
MIRT006267	hsa-miR-155-5p	Homo sapiens	CSNK1A1	1452	Homo sapiens	Reporter assay;Other	Functional MTI	20584899
MIRT006267	hsa-miR-155-5p	Homo sapiens	CSNK1A1	1452	Homo sapiens	HITS-CLIP	Functional MTI (Weak)	22473208
MIRT006285	hsa-miR-155-5p	Homo sapiens	GCSAM	257144	Homo sapiens	Luciferase reporter assay//Western blot	Functional MTI	22096245
MIRT006439	hsa-miR-155-5p	Homo sapiens	KDM3A	55818	Homo sapiens	In situ hybridization//Luciferase reporter assay//qRT-PCR//Western blot//Immunohistochemistry//Microarray	Functional MTI	21541331
MIRT006517	hsa-miR-155-5p	Homo sapiens	UQCRFS1	7386	Homo sapiens	Luciferase reporter assay//Western blot	Functional MTI	20550618
MIRT006687	hsa-miR-155-5p	Homo sapiens	IL13RA1	3597	Homo sapiens	Luciferase reporter assay	Functional MTI	21097505
MIRT006848	hsa-miR-155-5p	Homo sapiens	FADD	8772	Homo sapiens	GFP reporter assay//Immunohistochemistry//In situ hybridization//Luciferase reporter assay//Microarray//qRT-PCR//Western blot	Functional MTI	21706480
MIRT006927	hsa-miR-155-5p	Homo sapiens	BCL6	604	Homo sapiens	Luciferase reporter assay	Functional MTI	23041630
MIRT006927	hsa-miR-155-5p	Homo sapiens	BCL6	604	Homo sapiens	qRT-PCR//Western blot	Functional MTI	26986233
MIRT006969	hsa-miR-155-5p	Homo sapiens	MITF	4286	Homo sapiens	Luciferase reporter assay	Functional MTI	22771905
MIRT006969	hsa-miR-155-5p	Homo sapiens	MITF	4286	Homo sapiens	Luciferase reporter assay	Functional MTI	25853464
MIRT007103	hsa-miR-155-5p	Homo sapiens	MAP3K10	4294	Homo sapiens	Luciferase reporter assay	Functional MTI	23189122
MIRT007103	hsa-miR-155-5p	Homo sapiens	MAP3K10	4294	Homo sapiens	Reporter assay;Other	Functional MTI	20584899
MIRT007103	hsa-miR-155-5p	Homo sapiens	MAP3K10	4294	Homo sapiens	HITS-CLIP	Functional MTI (Weak)	22473208
MIRT007181	hsa-miR-155-5p	Homo sapiens	NOS3	4846	Homo sapiens	Luciferase reporter assay//qRT-PCR//Western blot	Functional MTI	23108656
MIRT020486	hsa-miR-155-5p	Homo sapiens	UBR4	23352	Homo sapiens	Proteomics	Functional MTI (Weak)	18668040
MIRT020486	hsa-miR-155-5p	Homo sapiens	UBR4	23352	Homo sapiens	PAR-CLIP	Functional MTI (Weak)	26701625
MIRT020487	hsa-miR-155-5p	Homo sapiens	PAXX	286257	Homo sapiens	Proteomics	Functional MTI (Weak)	18668040
MIRT020488	hsa-miR-155-5p	Homo sapiens	MECR	51102	Homo sapiens	Proteomics	Functional MTI (Weak)	18668040
MIRT020489	hsa-miR-155-5p	Homo sapiens	LUC7L2	51631	Homo sapiens	Proteomics	Functional MTI (Weak)	18668040
MIRT020490	hsa-miR-155-5p	Homo sapiens	TCEA1	6917	Homo sapiens	Proteomics	Functional MTI (Weak)	18668040
MIRT020492	hsa-miR-155-5p	Homo sapiens	ANAPC16	119504	Homo sapiens	Reporter assay;Other	Functional MTI	20584899
MIRT020493	hsa-miR-155-5p	Homo sapiens	C17orf80	55028	Homo sapiens	Reporter assay;Other	Non-Functional MTI	20584899
MIRT020494	hsa-miR-155-5p	Homo sapiens	SLC27A2	11001	Homo sapiens	Proteomics	Functional MTI (Weak)	18668040
MIRT020495	hsa-miR-155-5p	Homo sapiens	XPC	7508	Homo sapiens	Proteomics	Functional MTI (Weak)	18668040
MIRT020496	hsa-miR-155-5p	Homo sapiens	EIF3G	8666	Homo sapiens	Proteomics	Functional MTI (Weak)	18668040
MIRT020497	hsa-miR-155-5p	Homo sapiens	EIF2B5	8893	Homo sapiens	Proteomics	Functional MTI (Weak)	18668040
MIRT020498	hsa-miR-155-5p	Homo sapiens	UBA3	9039	Homo sapiens	Proteomics	Functional MTI (Weak)	18668040
MIRT020499	hsa-miR-155-5p	Homo sapiens	EIF3E	3646	Homo sapiens	Proteomics	Functional MTI (Weak)	18668040
MIRT020500	hsa-miR-155-5p	Homo sapiens	PCYOX1	51449	Homo sapiens	Proteomics	Functional MTI (Weak)	18668040
MIRT020501	hsa-miR-155-5p	Homo sapiens	EXOC7	23265	Homo sapiens	Proteomics	Functional MTI (Weak)	18668040
MIRT020502	hsa-miR-155-5p	Homo sapiens	QPCTL	54814	Homo sapiens	Proteomics	Functional MTI (Weak)	18668040
MIRT020503	hsa-miR-155-5p	Homo sapiens	DYNC2H1	79659	Homo sapiens	Proteomics	Functional MTI (Weak)	18668040
MIRT020504	hsa-miR-155-5p	Homo sapiens	GLIPR2	152007	Homo sapiens	Proteomics	Functional MTI (Weak)	18668040
MIRT020505	hsa-miR-155-5p	Homo sapiens	DNAAF5	54919	Homo sapiens	Proteomics	Functional MTI (Weak)	18668040
MIRT020506	hsa-miR-155-5p	Homo sapiens	UGT8	7368	Homo sapiens	Proteomics	Functional MTI (Weak)	18668040
MIRT020507	hsa-miR-155-5p	Homo sapiens	HSPB11	51668	Homo sapiens	Proteomics	Functional MTI (Weak)	18668040
MIRT020508	hsa-miR-155-5p	Homo sapiens	CCDC137	339230	Homo sapiens	Proteomics	Functional MTI (Weak)	18668040
MIRT020509	hsa-miR-155-5p	Homo sapiens	GLB1	2720	Homo sapiens	Proteomics	Functional MTI (Weak)	18668040
MIRT020510	hsa-miR-155-5p	Homo sapiens	LRRC40	55631	Homo sapiens	Proteomics	Functional MTI (Weak)	18668040
MIRT020511	hsa-miR-155-5p	Homo sapiens	VBP1	7411	Homo sapiens	Proteomics	Functional MTI (Weak)	18668040
MIRT020512	hsa-miR-155-5p	Homo sapiens	MGST2	4258	Homo sapiens	Proteomics	Functional MTI (Weak)	18668040
MIRT020513	hsa-miR-155-5p	Homo sapiens	GNB4	59345	Homo sapiens	Proteomics	Functional MTI (Weak)	18668040
MIRT020514	hsa-miR-155-5p	Homo sapiens	JUP	3728	Homo sapiens	Proteomics	Functional MTI (Weak)	18668040
MIRT020515	hsa-miR-155-5p	Homo sapiens	DNAJC2	27000	Homo sapiens	Proteomics	Functional MTI (Weak)	18668040
MIRT020516	hsa-miR-155-5p	Homo sapiens	GOLPH3	64083	Homo sapiens	Proteomics	Functional MTI (Weak)	18668040
MIRT020517	hsa-miR-155-5p	Homo sapiens	DRAP1	10589	Homo sapiens	Proteomics	Functional MTI (Weak)	18668040
MIRT020518	hsa-miR-155-5p	Homo sapiens	NOB1	28987	Homo sapiens	Proteomics	Functional MTI (Weak)	18668040
MIRT020519	hsa-miR-155-5p	Homo sapiens	SLC1A5	6510	Homo sapiens	Proteomics	Functional MTI (Weak)	18668040
MIRT020520	hsa-miR-155-5p	Homo sapiens	RAB14	51552	Homo sapiens	Proteomics	Functional MTI (Weak)	18668040
MIRT020521	hsa-miR-155-5p	Homo sapiens	YBX3	8531	Homo sapiens	Proteomics	Functional MTI (Weak)	18668040
MIRT020522	hsa-miR-155-5p	Homo sapiens	SLC39A14	23516	Homo sapiens	Proteomics	Functional MTI (Weak)	18668040
MIRT020523	hsa-miR-155-5p	Homo sapiens	UBE2J2	118424	Homo sapiens	Proteomics	Functional MTI (Weak)	18668040
MIRT020524	hsa-miR-155-5p	Homo sapiens	EIF4A1	1973	Homo sapiens	Proteomics	Functional MTI (Weak)	18668040
MIRT020525	hsa-miR-155-5p	Homo sapiens	CAB39L	81617	Homo sapiens	Proteomics	Functional MTI (Weak)	18668040
MIRT020526	hsa-miR-155-5p	Homo sapiens	MYLK	4638	Homo sapiens	Luciferase reporter assay//qRT-PCR//Western blot	Functional MTI	24486510
MIRT020527	hsa-miR-155-5p	Homo sapiens	EIF2B2	8892	Homo sapiens	Proteomics	Functional MTI (Weak)	18668040
MIRT020528	hsa-miR-155-5p	Homo sapiens	CNDP2	55748	Homo sapiens	Proteomics	Functional MTI (Weak)	18668040
MIRT020529	hsa-miR-155-5p	Homo sapiens	RTN3	10313	Homo sapiens	Proteomics	Functional MTI (Weak)	18668040
MIRT020530	hsa-miR-155-5p	Homo sapiens	TMBIM6	7009	Homo sapiens	Proteomics	Functional MTI (Weak)	18668040
MIRT020531	hsa-miR-155-5p	Homo sapiens	EIF4G2	1982	Homo sapiens	Proteomics	Functional MTI (Weak)	18668040
MIRT020532	hsa-miR-155-5p	Homo sapiens	CDC42BPB	9578	Homo sapiens	Proteomics	Functional MTI (Weak)	18668040
MIRT020533	hsa-miR-155-5p	Homo sapiens	MYD88	4615	Homo sapiens	Western blot	Functional MTI	21030878
MIRT020534	hsa-miR-155-5p	Homo sapiens	ADH5	128	Homo sapiens	Proteomics	Functional MTI (Weak)	18668040
MIRT020535	hsa-miR-155-5p	Homo sapiens	EIF3C	8663	Homo sapiens	Proteomics	Functional MTI (Weak)	18668040
MIRT020536	hsa-miR-155-5p	Homo sapiens	QRICH1	54870	Homo sapiens	Proteomics	Functional MTI (Weak)	18668040
MIRT020537	hsa-miR-155-5p	Homo sapiens	CYFIP1	23191	Homo sapiens	Proteomics	Functional MTI (Weak)	18668040
MIRT020538	hsa-miR-155-5p	Homo sapiens	PSIP1	11168	Homo sapiens	Proteomics	Functional MTI (Weak)	18668040
MIRT020538	hsa-miR-155-5p	Homo sapiens	PSIP1	11168	Homo sapiens	Flow//Luciferase reporter assay//Microarray//qRT-PCR//Western blot	Functional MTI	23028330
MIRT020538	hsa-miR-155-5p	Homo sapiens	PSIP1	11168	Homo sapiens	ChIP-seq//Luciferase reporter assay//Western blot	Functional MTI	26497687
MIRT020539	hsa-miR-155-5p	Homo sapiens	SIN3A	25942	Homo sapiens	Proteomics	Functional MTI (Weak)	18668040
MIRT020540	hsa-miR-155-5p	Homo sapiens	STK24	8428	Homo sapiens	Proteomics	Functional MTI (Weak)	18668040
MIRT020541	hsa-miR-155-5p	Homo sapiens	AGL	178	Homo sapiens	Proteomics	Functional MTI (Weak)	18668040
MIRT020542	hsa-miR-155-5p	Homo sapiens	METAP2	10988	Homo sapiens	Proteomics	Functional MTI (Weak)	18668040
MIRT020543	hsa-miR-155-5p	Homo sapiens	SPIN1	10927	Homo sapiens	Proteomics	Functional MTI (Weak)	18668040
MIRT020544	hsa-miR-155-5p	Homo sapiens	FAM98B	283742	Homo sapiens	Proteomics	Functional MTI (Weak)	18668040
MIRT020545	hsa-miR-155-5p	Homo sapiens	ERI1	90459	Homo sapiens	Proteomics	Functional MTI (Weak)	18668040
MIRT020546	hsa-miR-155-5p	Homo sapiens	COLGALT1	79709	Homo sapiens	Proteomics	Functional MTI (Weak)	18668040
MIRT020546	hsa-miR-155-5p	Homo sapiens	COLGALT1	79709	Homo sapiens	HITS-CLIP	Functional MTI (Weak)	22473208
MIRT020547	hsa-miR-155-5p	Homo sapiens	UGDH	7358	Homo sapiens	Proteomics	Functional MTI (Weak)	18668040
MIRT020548	hsa-miR-155-5p	Homo sapiens	LNPK	80856	Homo sapiens	Proteomics	Functional MTI (Weak)	18668040
MIRT020549	hsa-miR-155-5p	Homo sapiens	XPO1	7514	Homo sapiens	Proteomics	Functional MTI (Weak)	18668040
MIRT020550	hsa-miR-155-5p	Homo sapiens	PALLD	23022	Homo sapiens	Proteomics	Functional MTI (Weak)	18668040
MIRT020551	hsa-miR-155-5p	Homo sapiens	MUT	4594	Homo sapiens	Proteomics	Functional MTI (Weak)	18668040
MIRT020552	hsa-miR-155-5p	Homo sapiens	RAP1B	5908	Homo sapiens	Proteomics	Functional MTI (Weak)	18668040
MIRT020553	hsa-miR-155-5p	Homo sapiens	BAG5	9529	Homo sapiens	Proteomics	Functional MTI (Weak)	18668040
MIRT020553	hsa-miR-155-5p	Homo sapiens	BAG5	9529	Homo sapiens	HITS-CLIP	Functional MTI (Weak)	22473208
MIRT020554	hsa-miR-155-5p	Homo sapiens	LPGAT1	9926	Homo sapiens	Proteomics	Functional MTI (Weak)	18668040
MIRT020556	hsa-miR-155-5p	Homo sapiens	GCFC2	6936	Homo sapiens	Reporter assay;Other	Non-Functional MTI	20584899
MIRT020557	hsa-miR-155-5p	Homo sapiens	EXOSC2	23404	Homo sapiens	Reporter assay;Other	Functional MTI	20584899
MIRT020558	hsa-miR-155-5p	Homo sapiens	LNX2	222484	Homo sapiens	Reporter assay;Other	Functional MTI	20584899
MIRT020559	hsa-miR-155-5p	Homo sapiens	ZNF248	57209	Homo sapiens	Reporter assay;Other	Non-Functional MTI	20584899
MIRT020559	hsa-miR-155-5p	Homo sapiens	ZNF248	57209	Homo sapiens	HITS-CLIP	Functional MTI (Weak)	22473208
MIRT020560	hsa-miR-155-5p	Homo sapiens	CHD9	80205	Homo sapiens	Reporter assay;Other	Non-Functional MTI	20584899
MIRT020560	hsa-miR-155-5p	Homo sapiens	CHD9	80205	Homo sapiens	HITS-CLIP	Functional MTI (Weak)	22473208
MIRT020561	hsa-miR-155-5p	Homo sapiens	MEF2A	4205	Homo sapiens	Reporter assay;Other	Functional MTI	20584899
MIRT020561	hsa-miR-155-5p	Homo sapiens	MEF2A	4205	Homo sapiens	HITS-CLIP	Functional MTI (Weak)	22473208
MIRT020562	hsa-miR-155-5p	Homo sapiens	CAB39	51719	Homo sapiens	Reporter assay;Other	Non-Functional MTI	20584899
MIRT020562	hsa-miR-155-5p	Homo sapiens	CAB39	51719	Homo sapiens	HITS-CLIP	Functional MTI (Weak)	22473208
MIRT020562	hsa-miR-155-5p	Homo sapiens	CAB39	51719	Homo sapiens	Microarray//qRT-PCR	Functional MTI (Weak)	22815788
MIRT020563	hsa-miR-155-5p	Homo sapiens	CLUAP1	23059	Homo sapiens	Reporter assay;Other	Functional MTI	20584899
MIRT020563	hsa-miR-155-5p	Homo sapiens	CLUAP1	23059	Homo sapiens	HITS-CLIP	Functional MTI (Weak)	22473208
MIRT020564	hsa-miR-155-5p	Homo sapiens	CARD11	84433	Homo sapiens	Reporter assay;Other	Functional MTI	20584899
MIRT020564	hsa-miR-155-5p	Homo sapiens	CARD11	84433	Homo sapiens	Microarray	Functional MTI (Weak)	23807165
MIRT020565	hsa-miR-155-5p	Homo sapiens	PCDH9	5101	Homo sapiens	Reporter assay;Other	Functional MTI	20584899
MIRT020566	hsa-miR-155-5p	Homo sapiens	ZNF561	93134	Homo sapiens	Reporter assay;Other	Non-Functional MTI	20584899
MIRT020567	hsa-miR-155-5p	Homo sapiens	CARHSP1	23589	Homo sapiens	Reporter assay;Other	Functional MTI	20584899
MIRT020568	hsa-miR-155-5p	Homo sapiens	C16orf62	57020	Homo sapiens	Proteomics	Functional MTI (Weak)	18668040
MIRT020568	hsa-miR-155-5p	Homo sapiens	C16orf62	57020	Homo sapiens	Reporter assay;Other	Functional MTI	20584899
MIRT020569	hsa-miR-155-5p	Homo sapiens	LIN7C	55327	Homo sapiens	Proteomics	Functional MTI (Weak)	18668040
MIRT020569	hsa-miR-155-5p	Homo sapiens	LIN7C	55327	Homo sapiens	Reporter assay;Other	Non-Functional MTI	20584899
MIRT020569	hsa-miR-155-5p	Homo sapiens	LIN7C	55327	Homo sapiens	HITS-CLIP	Functional MTI (Weak)	22473208
MIRT020570	hsa-miR-155-5p	Homo sapiens	CBR4	84869	Homo sapiens	Proteomics	Functional MTI (Weak)	18668040
MIRT020570	hsa-miR-155-5p	Homo sapiens	CBR4	84869	Homo sapiens	Reporter assay;Other	Non-Functional MTI	20584899
MIRT020571	hsa-miR-155-5p	Homo sapiens	ECI1	1632	Homo sapiens	Proteomics	Functional MTI (Weak)	18668040
MIRT020572	hsa-miR-155-5p	Homo sapiens	OSBPL10	114884	Homo sapiens	Proteomics	Functional MTI (Weak)	18668040
MIRT020573	hsa-miR-155-5p	Homo sapiens	EIF4E2	9470	Homo sapiens	Proteomics	Functional MTI (Weak)	18668040
MIRT020574	hsa-miR-155-5p	Homo sapiens	TGM2	7052	Homo sapiens	Proteomics	Functional MTI (Weak)	18668040
MIRT020575	hsa-miR-155-5p	Homo sapiens	SLC9A3R2	9351	Homo sapiens	Proteomics	Functional MTI (Weak)	18668040
MIRT020576	hsa-miR-155-5p	Homo sapiens	CHAF1B	8208	Homo sapiens	Proteomics	Functional MTI (Weak)	18668040
MIRT020577	hsa-miR-155-5p	Homo sapiens	PPFIBP1	8496	Homo sapiens	Proteomics	Functional MTI (Weak)	18668040
MIRT020578	hsa-miR-155-5p	Homo sapiens	UBXN1	51035	Homo sapiens	Proteomics	Functional MTI (Weak)	18668040
MIRT020579	hsa-miR-155-5p	Homo sapiens	ESRRA	2101	Homo sapiens	Proteomics	Functional MTI (Weak)	18668040
MIRT020580	hsa-miR-155-5p	Homo sapiens	GAPVD1	26130	Homo sapiens	Proteomics	Functional MTI (Weak)	18668040
MIRT020581	hsa-miR-155-5p	Homo sapiens	MIA2	4253	Homo sapiens	Proteomics	Functional MTI (Weak)	18668040
MIRT020582	hsa-miR-155-5p	Homo sapiens	RBM42	79171	Homo sapiens	Proteomics	Functional MTI (Weak)	18668040
MIRT020583	hsa-miR-155-5p	Homo sapiens	MFF	56947	Homo sapiens	Proteomics	Functional MTI (Weak)	18668040
MIRT020584	hsa-miR-155-5p	Homo sapiens	NEU1	4758	Homo sapiens	Proteomics	Functional MTI (Weak)	18668040
MIRT020585	hsa-miR-155-5p	Homo sapiens	SCD	6319	Homo sapiens	Proteomics	Functional MTI (Weak)	18668040
MIRT020586	hsa-miR-155-5p	Homo sapiens	UBE2D2	7322	Homo sapiens	Proteomics	Functional MTI (Weak)	18668040
MIRT020587	hsa-miR-155-5p	Homo sapiens	OVCA2	124641	Homo sapiens	Proteomics	Functional MTI (Weak)	18668040
MIRT020588	hsa-miR-155-5p	Homo sapiens	EIF3CL	728689	Homo sapiens	Proteomics	Functional MTI (Weak)	18668040
MIRT020589	hsa-miR-155-5p	Homo sapiens	AURKA	6790	Homo sapiens	Proteomics	Functional MTI (Weak)	18668040
MIRT020590	hsa-miR-155-5p	Homo sapiens	P3H3	10536	Homo sapiens	Proteomics	Functional MTI (Weak)	18668040
MIRT020591	hsa-miR-155-5p	Homo sapiens	FUBP1	8880	Homo sapiens	Proteomics	Functional MTI (Weak)	18668040
MIRT020592	hsa-miR-155-5p	Homo sapiens	RETSAT	54884	Homo sapiens	Proteomics	Functional MTI (Weak)	18668040
MIRT020593	hsa-miR-155-5p	Homo sapiens	MPP2	4355	Homo sapiens	Proteomics	Functional MTI (Weak)	18668040
MIRT020594	hsa-miR-155-5p	Homo sapiens	KIAA0368	23392	Homo sapiens	Proteomics	Functional MTI (Weak)	18668040
MIRT020595	hsa-miR-155-5p	Homo sapiens	NES	10763	Homo sapiens	Proteomics	Functional MTI (Weak)	18668040
MIRT020596	hsa-miR-155-5p	Homo sapiens	KIF22	3835	Homo sapiens	Proteomics	Functional MTI (Weak)	18668040
MIRT020597	hsa-miR-155-5p	Homo sapiens	PACSIN2	11252	Homo sapiens	Proteomics	Functional MTI (Weak)	18668040
MIRT020598	hsa-miR-155-5p	Homo sapiens	SLC25A19	60386	Homo sapiens	Proteomics	Functional MTI (Weak)	18668040
MIRT020599	hsa-miR-155-5p	Homo sapiens	IPO8	10526	Homo sapiens	Proteomics	Functional MTI (Weak)	18668040
MIRT020600	hsa-miR-155-5p	Homo sapiens	GPT2	84706	Homo sapiens	Proteomics	Functional MTI (Weak)	18668040
MIRT020601	hsa-miR-155-5p	Homo sapiens	OGFOD1	55239	Homo sapiens	Proteomics	Functional MTI (Weak)	18668040
MIRT020602	hsa-miR-155-5p	Homo sapiens	AKR7A2	8574	Homo sapiens	Proteomics	Functional MTI (Weak)	18668040
MIRT020603	hsa-miR-155-5p	Homo sapiens	TRMT1	55621	Homo sapiens	Proteomics	Functional MTI (Weak)	18668040
MIRT020604	hsa-miR-155-5p	Homo sapiens	MCAM	4162	Homo sapiens	Proteomics	Functional MTI (Weak)	18668040
MIRT020605	hsa-miR-155-5p	Homo sapiens	INA	9118	Homo sapiens	Proteomics	Functional MTI (Weak)	18668040
MIRT020606	hsa-miR-155-5p	Homo sapiens	SNX6	58533	Homo sapiens	Proteomics	Functional MTI (Weak)	18668040
MIRT020607	hsa-miR-155-5p	Homo sapiens	PDAP1	11333	Homo sapiens	Proteomics	Functional MTI (Weak)	18668040
MIRT020608	hsa-miR-155-5p	Homo sapiens	PCNT	5116	Homo sapiens	Proteomics	Functional MTI (Weak)	18668040
MIRT020609	hsa-miR-155-5p	Homo sapiens	FIP1L1	81608	Homo sapiens	Proteomics	Functional MTI (Weak)	18668040
MIRT020610	hsa-miR-155-5p	Homo sapiens	MTAP	4507	Homo sapiens	Proteomics	Functional MTI (Weak)	18668040
MIRT020611	hsa-miR-155-5p	Homo sapiens	CEP55	55165	Homo sapiens	Proteomics	Functional MTI (Weak)	18668040
MIRT020612	hsa-miR-155-5p	Homo sapiens	AIFM1	9131	Homo sapiens	Proteomics	Functional MTI (Weak)	18668040
MIRT020613	hsa-miR-155-5p	Homo sapiens	PPM1G	5496	Homo sapiens	Proteomics	Functional MTI (Weak)	18668040
MIRT020614	hsa-miR-155-5p	Homo sapiens	PAM16	51025	Homo sapiens	Proteomics	Functional MTI (Weak)	18668040
MIRT020615	hsa-miR-155-5p	Homo sapiens	PLK1	5347	Homo sapiens	Proteomics	Functional MTI (Weak)	18668040
MIRT020616	hsa-miR-155-5p	Homo sapiens	AURKB	9212	Homo sapiens	Proteomics	Functional MTI (Weak)	18668040
MIRT020617	hsa-miR-155-5p	Homo sapiens	NASP	4678	Homo sapiens	Proteomics	Functional MTI (Weak)	18668040
MIRT020618	hsa-miR-155-5p	Homo sapiens	NUPL2	11097	Homo sapiens	Proteomics	Functional MTI (Weak)	18668040
MIRT020619	hsa-miR-155-5p	Homo sapiens	NCKAP1	10787	Homo sapiens	Proteomics	Functional MTI (Weak)	18668040
MIRT020620	hsa-miR-155-5p	Homo sapiens	EXOC2	55770	Homo sapiens	Proteomics	Functional MTI (Weak)	18668040
MIRT020621	hsa-miR-155-5p	Homo sapiens	SEC24B	10427	Homo sapiens	Proteomics	Functional MTI (Weak)	18668040
MIRT020622	hsa-miR-155-5p	Homo sapiens	RRM2	6241	Homo sapiens	Proteomics	Functional MTI (Weak)	18668040
MIRT020623	hsa-miR-155-5p	Homo sapiens	GRPEL1	80273	Homo sapiens	Proteomics	Functional MTI (Weak)	18668040
MIRT020624	hsa-miR-155-5p	Homo sapiens	ALDH9A1	223	Homo sapiens	Proteomics	Functional MTI (Weak)	18668040
MIRT020626	hsa-miR-155-5p	Homo sapiens	AP1G1	164	Homo sapiens	Proteomics	Functional MTI (Weak)	18668040
MIRT020627	hsa-miR-155-5p	Homo sapiens	LUZP1	7798	Homo sapiens	Proteomics	Functional MTI (Weak)	18668040
MIRT020628	hsa-miR-155-5p	Homo sapiens	RPRD1A	55197	Homo sapiens	Proteomics	Functional MTI (Weak)	18668040
MIRT020629	hsa-miR-155-5p	Homo sapiens	NAA25	80018	Homo sapiens	Proteomics	Functional MTI (Weak)	18668040
MIRT020630	hsa-miR-155-5p	Homo sapiens	RP2	6102	Homo sapiens	Proteomics	Functional MTI (Weak)	18668040
MIRT020631	hsa-miR-155-5p	Homo sapiens	NUP155	9631	Homo sapiens	Proteomics	Functional MTI (Weak)	18668040
MIRT020632	hsa-miR-155-5p	Homo sapiens	OTULIN	90268	Homo sapiens	Proteomics	Functional MTI (Weak)	18668040
MIRT020633	hsa-miR-155-5p	Homo sapiens	TMX3	54495	Homo sapiens	Proteomics	Functional MTI (Weak)	18668040
MIRT020634	hsa-miR-155-5p	Homo sapiens	ERGIC1	57222	Homo sapiens	Proteomics	Functional MTI (Weak)	18668040
MIRT020636	hsa-miR-155-5p	Homo sapiens	NFYC	4802	Homo sapiens	Proteomics	Functional MTI (Weak)	18668040
MIRT020637	hsa-miR-155-5p	Homo sapiens	UBE2D3	7323	Homo sapiens	Proteomics	Functional MTI (Weak)	18668040
MIRT020638	hsa-miR-155-5p	Homo sapiens	SUZ12	23512	Homo sapiens	Proteomics	Functional MTI (Weak)	18668040
MIRT020639	hsa-miR-155-5p	Homo sapiens	GLIPR1	11010	Homo sapiens	Proteomics	Functional MTI (Weak)	18668040
MIRT020640	hsa-miR-155-5p	Homo sapiens	GPM6B	2824	Homo sapiens	Reporter assay	Functional MTI	20680360
MIRT020641	hsa-miR-155-5p	Homo sapiens	LRIF1	55791	Homo sapiens	Reporter assay;Other	Functional MTI	20584899
MIRT020641	hsa-miR-155-5p	Homo sapiens	LRIF1	55791	Homo sapiens	HITS-CLIP	Functional MTI (Weak)	22473208
MIRT020642	hsa-miR-155-5p	Homo sapiens	TAF5L	27097	Homo sapiens	Reporter assay;Other	Functional MTI	20584899
MIRT020643	hsa-miR-155-5p	Homo sapiens	HERC4	26091	Homo sapiens	Reporter assay;Other	Non-Functional MTI	20584899
MIRT020644	hsa-miR-155-5p	Homo sapiens	MORC3	23515	Homo sapiens	Reporter assay;Other	Functional MTI	20584899
MIRT020645	hsa-miR-155-5p	Homo sapiens	MBNL3	55796	Homo sapiens	Reporter assay;Other	Functional MTI	20584899
MIRT020646	hsa-miR-155-5p	Homo sapiens	UPF2	26019	Homo sapiens	Proteomics	Functional MTI (Weak)	18668040
MIRT020646	hsa-miR-155-5p	Homo sapiens	UPF2	26019	Homo sapiens	Reporter assay;Other	Non-Functional MTI	20584899
MIRT020646	hsa-miR-155-5p	Homo sapiens	UPF2	26019	Homo sapiens	HITS-CLIP	Functional MTI (Weak)	22473208
MIRT020647	hsa-miR-155-5p	Homo sapiens	KRT6B	3854	Homo sapiens	Proteomics	Functional MTI (Weak)	18668040
MIRT020648	hsa-miR-155-5p	Homo sapiens	FLNA	2316	Homo sapiens	Proteomics	Functional MTI (Weak)	18668040
MIRT020649	hsa-miR-155-5p	Homo sapiens	DAG1	1605	Homo sapiens	Proteomics	Functional MTI (Weak)	18668040
MIRT020650	hsa-miR-155-5p	Homo sapiens	TIMM13	26517	Homo sapiens	Proteomics	Functional MTI (Weak)	18668040
MIRT020651	hsa-miR-155-5p	Homo sapiens	BUD31	8896	Homo sapiens	Proteomics	Functional MTI (Weak)	18668040
MIRT020652	hsa-miR-155-5p	Homo sapiens	CUTA	51596	Homo sapiens	Proteomics	Functional MTI (Weak)	18668040
MIRT020653	hsa-miR-155-5p	Homo sapiens	STIM1	6786	Homo sapiens	Proteomics	Functional MTI (Weak)	18668040
MIRT020654	hsa-miR-155-5p	Homo sapiens	EOGT	285203	Homo sapiens	Proteomics	Functional MTI (Weak)	18668040
MIRT020655	hsa-miR-155-5p	Homo sapiens	GEMIN5	25929	Homo sapiens	Proteomics	Functional MTI (Weak)	18668040
MIRT020656	hsa-miR-155-5p	Homo sapiens	GNPNAT1	64841	Homo sapiens	Proteomics	Functional MTI (Weak)	18668040
MIRT020657	hsa-miR-155-5p	Homo sapiens	STXBP2	6813	Homo sapiens	Proteomics	Functional MTI (Weak)	18668040
MIRT020658	hsa-miR-155-5p	Homo sapiens	PCCB	5096	Homo sapiens	Proteomics	Functional MTI (Weak)	18668040
MIRT020659	hsa-miR-155-5p	Homo sapiens	EIF3J	8669	Homo sapiens	Proteomics	Functional MTI (Weak)	18668040
MIRT020660	hsa-miR-155-5p	Homo sapiens	CHRAC1	54108	Homo sapiens	Proteomics	Functional MTI (Weak)	18668040
MIRT020661	hsa-miR-155-5p	Homo sapiens	PLAUR	5329	Homo sapiens	Proteomics	Functional MTI (Weak)	18668040
MIRT020662	hsa-miR-155-5p	Homo sapiens	CISD2	493856	Homo sapiens	Proteomics	Functional MTI (Weak)	18668040
MIRT020663	hsa-miR-155-5p	Homo sapiens	BCL7C	9274	Homo sapiens	Proteomics	Functional MTI (Weak)	18668040
MIRT020664	hsa-miR-155-5p	Homo sapiens	TICAM2	353376	Homo sapiens	Proteomics	Functional MTI (Weak)	18668040
MIRT020665	hsa-miR-155-5p	Homo sapiens	KDM1A	23028	Homo sapiens	Proteomics	Functional MTI (Weak)	18668040
MIRT020666	hsa-miR-155-5p	Homo sapiens	PSEN1	5663	Homo sapiens	Proteomics	Functional MTI (Weak)	18668040
MIRT020667	hsa-miR-155-5p	Homo sapiens	STRN	6801	Homo sapiens	Proteomics	Functional MTI (Weak)	18668040
MIRT020668	hsa-miR-155-5p	Homo sapiens	SMARCD2	6603	Homo sapiens	Proteomics	Functional MTI (Weak)	18668040
MIRT020669	hsa-miR-155-5p	Homo sapiens	RARS	5917	Homo sapiens	Proteomics	Functional MTI (Weak)	18668040
MIRT020670	hsa-miR-155-5p	Homo sapiens	RBPJ	3516	Homo sapiens	Proteomics	Functional MTI (Weak)	18668040
MIRT020671	hsa-miR-155-5p	Homo sapiens	LARS	51520	Homo sapiens	Proteomics	Functional MTI (Weak)	18668040
MIRT020672	hsa-miR-155-5p	Homo sapiens	ALDH1A2	8854	Homo sapiens	Proteomics	Functional MTI (Weak)	18668040
MIRT020673	hsa-miR-155-5p	Homo sapiens	CNOT10	25904	Homo sapiens	Proteomics	Functional MTI (Weak)	18668040
MIRT020674	hsa-miR-155-5p	Homo sapiens	UBE2H	7328	Homo sapiens	Proteomics	Functional MTI (Weak)	18668040
MIRT020675	hsa-miR-155-5p	Homo sapiens	TNKS1BP1	85456	Homo sapiens	Proteomics	Functional MTI (Weak)	18668040
MIRT020676	hsa-miR-155-5p	Homo sapiens	PUS7	54517	Homo sapiens	Proteomics	Functional MTI (Weak)	18668040
MIRT020677	hsa-miR-155-5p	Homo sapiens	RPL39	6170	Homo sapiens	Proteomics	Functional MTI (Weak)	18668040
MIRT020678	hsa-miR-155-5p	Homo sapiens	CTSA	5476	Homo sapiens	Proteomics	Functional MTI (Weak)	18668040
MIRT020679	hsa-miR-155-5p	Homo sapiens	MBLAC2	153364	Homo sapiens	Proteomics	Functional MTI (Weak)	18668040
MIRT020680	hsa-miR-155-5p	Homo sapiens	GAR1	54433	Homo sapiens	Proteomics	Functional MTI (Weak)	18668040
MIRT020681	hsa-miR-155-5p	Homo sapiens	RAD1	5810	Homo sapiens	Proteomics	Functional MTI (Weak)	18668040
MIRT020682	hsa-miR-155-5p	Homo sapiens	NOLC1	9221	Homo sapiens	Proteomics	Functional MTI (Weak)	18668040
MIRT020683	hsa-miR-155-5p	Homo sapiens	FGF2	2247	Homo sapiens	Proteomics	Functional MTI (Weak)	18668040
MIRT020684	hsa-miR-155-5p	Homo sapiens	KDELC2	143888	Homo sapiens	Proteomics	Functional MTI (Weak)	18668040
MIRT020685	hsa-miR-155-5p	Homo sapiens	HSPA4L	22824	Homo sapiens	Proteomics	Functional MTI (Weak)	18668040
MIRT020686	hsa-miR-155-5p	Homo sapiens	PEBP1	5037	Homo sapiens	Proteomics	Functional MTI (Weak)	18668040
MIRT020687	hsa-miR-155-5p	Homo sapiens	PNPLA4	8228	Homo sapiens	Proteomics	Functional MTI (Weak)	18668040
MIRT020689	hsa-miR-155-5p	Homo sapiens	GHITM	27069	Homo sapiens	Proteomics	Functional MTI (Weak)	18668040
MIRT020689	hsa-miR-155-5p	Homo sapiens	GHITM	27069	Homo sapiens	PAR-CLIP	Functional MTI (Weak)	20371350
MIRT020690	hsa-miR-155-5p	Homo sapiens	FAM3C	10447	Homo sapiens	Proteomics	Functional MTI (Weak)	18668040
MIRT020691	hsa-miR-155-5p	Homo sapiens	PGRMC2	10424	Homo sapiens	Proteomics	Functional MTI (Weak)	18668040
MIRT020691	hsa-miR-155-5p	Homo sapiens	PGRMC2	10424	Homo sapiens	HITS-CLIP	Functional MTI (Weak)	22473208
MIRT020692	hsa-miR-155-5p	Homo sapiens	RPAP1	26015	Homo sapiens	Proteomics	Functional MTI (Weak)	18668040
MIRT020693	hsa-miR-155-5p	Homo sapiens	NCAPG	64151	Homo sapiens	Proteomics	Functional MTI (Weak)	18668040
MIRT020694	hsa-miR-155-5p	Homo sapiens	PDE12	201626	Homo sapiens	Proteomics	Functional MTI (Weak)	18668040
MIRT020694	hsa-miR-155-5p	Homo sapiens	PDE12	201626	Homo sapiens	HITS-CLIP	Functional MTI (Weak)	22473208
MIRT020695	hsa-miR-155-5p	Homo sapiens	TFCP2	7024	Homo sapiens	Proteomics	Functional MTI (Weak)	18668040
MIRT020697	hsa-miR-155-5p	Homo sapiens	NKX3-1	4824	Homo sapiens	Western blot	Functional MTI	24282594
MIRT020698	hsa-miR-155-5p	Homo sapiens	L2HGDH	79944	Homo sapiens	Proteomics	Functional MTI (Weak)	18668040
MIRT020699	hsa-miR-155-5p	Homo sapiens	PRKAR2A	5576	Homo sapiens	Proteomics	Functional MTI (Weak)	18668040
MIRT020700	hsa-miR-155-5p	Homo sapiens	ARL5A	26225	Homo sapiens	Proteomics	Functional MTI (Weak)	18668040
MIRT020701	hsa-miR-155-5p	Homo sapiens	CD109	135228	Homo sapiens	Proteomics	Functional MTI (Weak)	18668040
MIRT020702	hsa-miR-155-5p	Homo sapiens	TOMM34	10953	Homo sapiens	Proteomics	Functional MTI (Weak)	18668040
MIRT020703	hsa-miR-155-5p	Homo sapiens	CFL2	1073	Homo sapiens	Proteomics	Functional MTI (Weak)	18668040
MIRT020704	hsa-miR-155-5p	Homo sapiens	AIMP1	9255	Homo sapiens	Proteomics	Functional MTI (Weak)	18668040
MIRT020705	hsa-miR-155-5p	Homo sapiens	MIDN	90007	Homo sapiens	HITS-CLIP	Functional MTI (Weak)	22473208
MIRT020705	hsa-miR-155-5p	Homo sapiens	MIDN	90007	Homo sapiens	HITS-CLIP	Functional MTI (Weak)	19536157
MIRT020706	hsa-miR-155-5p	Homo sapiens	CDC73	79577	Homo sapiens	Proteomics	Functional MTI (Weak)	18668040
MIRT020707	hsa-miR-155-5p	Homo sapiens	TRIO	7204	Homo sapiens	Proteomics	Functional MTI (Weak)	18668040
MIRT020708	hsa-miR-155-5p	Homo sapiens	PAXBP1	94104	Homo sapiens	Proteomics	Functional MTI (Weak)	18668040
MIRT020708	hsa-miR-155-5p	Homo sapiens	PAXBP1	94104	Homo sapiens	PAR-CLIP	Functional MTI (Weak)	20371350
MIRT020709	hsa-miR-155-5p	Homo sapiens	TSPAN14	81619	Homo sapiens	Reporter assay;Other	Functional MTI	20584899
MIRT020709	hsa-miR-155-5p	Homo sapiens	TSPAN14	81619	Homo sapiens	HITS-CLIP	Functional MTI (Weak)	22473208
MIRT020710	hsa-miR-155-5p	Homo sapiens	INTS6	26512	Homo sapiens	Reporter assay;Other	Functional MTI	20584899
MIRT020711	hsa-miR-155-5p	Homo sapiens	YWHAZ	7534	Homo sapiens	Reporter assay;Other	Non-Functional MTI	20584899
MIRT020711	hsa-miR-155-5p	Homo sapiens	YWHAZ	7534	Homo sapiens	HITS-CLIP	Functional MTI (Weak)	22473208
MIRT020712	hsa-miR-155-5p	Homo sapiens	PRKAR1A	5573	Homo sapiens	Reporter assay;Other	Functional MTI	20584899
MIRT020713	hsa-miR-155-5p	Homo sapiens	SSX2IP	117178	Homo sapiens	Reporter assay;Other	Non-Functional MTI	20584899
MIRT020714	hsa-miR-155-5p	Homo sapiens	FAM199X	139231	Homo sapiens	Reporter assay;Other	Functional MTI	20584899
MIRT020714	hsa-miR-155-5p	Homo sapiens	FAM199X	139231	Homo sapiens	HITS-CLIP	Functional MTI (Weak)	22473208
MIRT020715	hsa-miR-155-5p	Homo sapiens	RAC1	5879	Homo sapiens	Reporter assay;Other	Non-Functional MTI	20584899
MIRT020715	hsa-miR-155-5p	Homo sapiens	RAC1	5879	Homo sapiens	HITS-CLIP	Functional MTI (Weak)	22473208
MIRT020716	hsa-miR-155-5p	Homo sapiens	PLS1	5357	Homo sapiens	Reporter assay;Other	Non-Functional MTI	20584899
MIRT020717	hsa-miR-155-5p	Homo sapiens	SAP30L	79685	Homo sapiens	Reporter assay;Other	Functional MTI	20584899
MIRT020718	hsa-miR-155-5p	Homo sapiens	MRPS27	23107	Homo sapiens	Proteomics	Functional MTI (Weak)	18668040
MIRT020718	hsa-miR-155-5p	Homo sapiens	MRPS27	23107	Homo sapiens	Reporter assay;Other	Functional MTI	20584899
MIRT020718	hsa-miR-155-5p	Homo sapiens	MRPS27	23107	Homo sapiens	HITS-CLIP	Functional MTI (Weak)	22473208
MIRT020719	hsa-miR-155-5p	Homo sapiens	TNFAIP2	7127	Homo sapiens	Proteomics	Functional MTI (Weak)	18668040
MIRT020720	hsa-miR-155-5p	Homo sapiens	JUNB	3726	Homo sapiens	Proteomics	Functional MTI (Weak)	18668040
MIRT020721	hsa-miR-155-5p	Homo sapiens	SPCS1	28972	Homo sapiens	Proteomics	Functional MTI (Weak)	18668040
MIRT020722	hsa-miR-155-5p	Homo sapiens	CTNNA1	1495	Homo sapiens	Proteomics	Functional MTI (Weak)	18668040
MIRT020723	hsa-miR-155-5p	Homo sapiens	ASNS	440	Homo sapiens	Proteomics	Functional MTI (Weak)	18668040
MIRT020724	hsa-miR-155-5p	Homo sapiens	H2AFY	9555	Homo sapiens	Proteomics	Functional MTI (Weak)	18668040
MIRT020725	hsa-miR-155-5p	Homo sapiens	NR3C1	2908	Homo sapiens	Proteomics	Functional MTI (Weak)	18668040
MIRT020726	hsa-miR-155-5p	Homo sapiens	AXL	558	Homo sapiens	Proteomics	Functional MTI (Weak)	18668040
MIRT020727	hsa-miR-155-5p	Homo sapiens	RING1	6015	Homo sapiens	Proteomics	Functional MTI (Weak)	18668040
MIRT020728	hsa-miR-155-5p	Homo sapiens	CLTA	1211	Homo sapiens	Proteomics	Functional MTI (Weak)	18668040
MIRT020729	hsa-miR-155-5p	Homo sapiens	COL4A2	1284	Homo sapiens	Proteomics	Functional MTI (Weak)	18668040
MIRT020730	hsa-miR-155-5p	Homo sapiens	CNNM3	26505	Homo sapiens	Proteomics	Functional MTI (Weak)	18668040
MIRT020731	hsa-miR-155-5p	Homo sapiens	CTNNBL1	56259	Homo sapiens	Proteomics	Functional MTI (Weak)	18668040
MIRT020732	hsa-miR-155-5p	Homo sapiens	CNOT9	9125	Homo sapiens	Proteomics	Functional MTI (Weak)	18668040
MIRT020733	hsa-miR-155-5p	Homo sapiens	ATL2	64225	Homo sapiens	Proteomics	Functional MTI (Weak)	18668040
MIRT020734	hsa-miR-155-5p	Homo sapiens	CDK5	1020	Homo sapiens	Proteomics	Functional MTI (Weak)	18668040
MIRT020735	hsa-miR-155-5p	Homo sapiens	PPP2R2A	5520	Homo sapiens	Proteomics	Functional MTI (Weak)	18668040
MIRT020736	hsa-miR-155-5p	Homo sapiens	THOC7	80145	Homo sapiens	Proteomics	Functional MTI (Weak)	18668040
MIRT020737	hsa-miR-155-5p	Homo sapiens	DNMT1	1786	Homo sapiens	Proteomics	Functional MTI (Weak)	18668040
MIRT020738	hsa-miR-155-5p	Homo sapiens	MRPL16	54948	Homo sapiens	Proteomics	Functional MTI (Weak)	18668040
MIRT020739	hsa-miR-155-5p	Homo sapiens	RAB6C	84084	Homo sapiens	Proteomics	Functional MTI (Weak)	18668040
MIRT020740	hsa-miR-155-5p	Homo sapiens	HAX1	10456	Homo sapiens	Proteomics	Functional MTI (Weak)	18668040
MIRT020741	hsa-miR-155-5p	Homo sapiens	ABHD16A	7920	Homo sapiens	Proteomics	Functional MTI (Weak)	18668040
MIRT020742	hsa-miR-155-5p	Homo sapiens	ASB6	140459	Homo sapiens	Proteomics	Functional MTI (Weak)	18668040
MIRT020743	hsa-miR-155-5p	Homo sapiens	GPAM	57678	Homo sapiens	Proteomics	Functional MTI (Weak)	18668040
MIRT020744	hsa-miR-155-5p	Homo sapiens	HDHD5	27440	Homo sapiens	Proteomics	Functional MTI (Weak)	18668040
MIRT020745	hsa-miR-155-5p	Homo sapiens	WDR11	55717	Homo sapiens	Proteomics	Functional MTI (Weak)	18668040
MIRT020746	hsa-miR-155-5p	Homo sapiens	NMD3	51068	Homo sapiens	Proteomics	Functional MTI (Weak)	18668040
MIRT020747	hsa-miR-155-5p	Homo sapiens	IGF2R	3482	Homo sapiens	Proteomics	Functional MTI (Weak)	18668040
MIRT020748	hsa-miR-155-5p	Homo sapiens	ACOT7	11332	Homo sapiens	Proteomics	Functional MTI (Weak)	18668040
MIRT020749	hsa-miR-155-5p	Homo sapiens	RRAGA	10670	Homo sapiens	Proteomics	Functional MTI (Weak)	18668040
MIRT020750	hsa-miR-155-5p	Homo sapiens	INTS7	25896	Homo sapiens	Proteomics	Functional MTI (Weak)	18668040
MIRT020751	hsa-miR-155-5p	Homo sapiens	YARS	8565	Homo sapiens	Proteomics	Functional MTI (Weak)	18668040
MIRT020752	hsa-miR-155-5p	Homo sapiens	FLNB	2317	Homo sapiens	Proteomics	Functional MTI (Weak)	18668040
MIRT020753	hsa-miR-155-5p	Homo sapiens	CORO1B	57175	Homo sapiens	Proteomics	Functional MTI (Weak)	18668040
MIRT020754	hsa-miR-155-5p	Homo sapiens	SUPT5H	6829	Homo sapiens	Proteomics	Functional MTI (Weak)	18668040
MIRT020755	hsa-miR-155-5p	Homo sapiens	KANK2	25959	Homo sapiens	Proteomics	Functional MTI (Weak)	18668040
MIRT020756	hsa-miR-155-5p	Homo sapiens	DIAPH3	81624	Homo sapiens	Proteomics	Functional MTI (Weak)	18668040
MIRT020757	hsa-miR-155-5p	Homo sapiens	FASTKD1	79675	Homo sapiens	Proteomics	Functional MTI (Weak)	18668040
MIRT020758	hsa-miR-155-5p	Homo sapiens	NSA2	10412	Homo sapiens	Proteomics	Functional MTI (Weak)	18668040
MIRT020759	hsa-miR-155-5p	Homo sapiens	FMNL3	91010	Homo sapiens	Proteomics	Functional MTI (Weak)	18668040
MIRT020760	hsa-miR-155-5p	Homo sapiens	CHTOP	26097	Homo sapiens	Proteomics	Functional MTI (Weak)	18668040
MIRT020761	hsa-miR-155-5p	Homo sapiens	STRBP	55342	Homo sapiens	Proteomics	Functional MTI (Weak)	18668040
MIRT020762	hsa-miR-155-5p	Homo sapiens	MARCKS	4082	Homo sapiens	Proteomics	Functional MTI (Weak)	18668040
MIRT020763	hsa-miR-155-5p	Homo sapiens	POLR1B	84172	Homo sapiens	Proteomics	Functional MTI (Weak)	18668040
MIRT020764	hsa-miR-155-5p	Homo sapiens	FNDC3B	64778	Homo sapiens	Proteomics	Functional MTI (Weak)	18668040
MIRT020765	hsa-miR-155-5p	Homo sapiens	CD3EAP	10849	Homo sapiens	Proteomics	Functional MTI (Weak)	18668040
MIRT020766	hsa-miR-155-5p	Homo sapiens	PSAT1	29968	Homo sapiens	Proteomics	Functional MTI (Weak)	18668040
MIRT020767	hsa-miR-155-5p	Homo sapiens	COPS3	8533	Homo sapiens	Proteomics	Functional MTI (Weak)	18668040
MIRT020768	hsa-miR-155-5p	Homo sapiens	DEGS1	8560	Homo sapiens	Proteomics	Functional MTI (Weak)	18668040
MIRT020769	hsa-miR-155-5p	Homo sapiens	OXCT1	5019	Homo sapiens	Proteomics	Functional MTI (Weak)	18668040
MIRT020770	hsa-miR-155-5p	Homo sapiens	PDK1	5163	Homo sapiens	Proteomics	Functional MTI (Weak)	18668040
MIRT020770	hsa-miR-155-5p	Homo sapiens	PDK1	5163	Homo sapiens	HITS-CLIP	Functional MTI (Weak)	22473208
MIRT020771	hsa-miR-155-5p	Homo sapiens	EIF3A	8661	Homo sapiens	Proteomics	Functional MTI (Weak)	18668040
MIRT020772	hsa-miR-155-5p	Homo sapiens	GMPS	8833	Homo sapiens	Proteomics	Functional MTI (Weak)	18668040
MIRT020773	hsa-miR-155-5p	Homo sapiens	OLR1	4973	Homo sapiens	Western blot	Functional MTI	21030878
MIRT020774	hsa-miR-155-5p	Homo sapiens	SMAD4	4089	Homo sapiens	Western blot	Non-Functional MTI	21036908
MIRT020775	hsa-miR-155-5p	Homo sapiens	CD68	968	Homo sapiens	Western blot	Functional MTI	21030878
MIRT020776	hsa-miR-155-5p	Homo sapiens	FLT1	2321	Homo sapiens	qRT-PCR	Functional MTI (Weak)	21310411
MIRT020777	hsa-miR-155-5p	Homo sapiens	CEP41	95681	Homo sapiens	Reporter assay;Other	Functional MTI	20584899
MIRT020778	hsa-miR-155-5p	Homo sapiens	CIAPIN1	57019	Homo sapiens	Reporter assay;Other	Functional MTI	20584899
MIRT020778	hsa-miR-155-5p	Homo sapiens	CIAPIN1	57019	Homo sapiens	HITS-CLIP	Functional MTI (Weak)	22473208
MIRT020779	hsa-miR-155-5p	Homo sapiens	CCDC82	79780	Homo sapiens	Reporter assay;Other	Non-Functional MTI	20584899
MIRT020779	hsa-miR-155-5p	Homo sapiens	CCDC82	79780	Homo sapiens	HITS-CLIP	Functional MTI (Weak)	22473208
MIRT020780	hsa-miR-155-5p	Homo sapiens	ACTR2	10097	Homo sapiens	Reporter assay;Other	Non-Functional MTI	20584899
MIRT020781	hsa-miR-155-5p	Homo sapiens	TRAK1	22906	Homo sapiens	Reporter assay;Other	Functional MTI	20584899
MIRT020782	hsa-miR-155-5p	Homo sapiens	CYP2U1	113612	Homo sapiens	Reporter assay;Other	Functional MTI	20584899
MIRT020783	hsa-miR-155-5p	Homo sapiens	SLC35F2	54733	Homo sapiens	Reporter assay;Other	Non-Functional MTI	20584899
MIRT020783	hsa-miR-155-5p	Homo sapiens	SLC35F2	54733	Homo sapiens	HITS-CLIP	Functional MTI (Weak)	22473208
MIRT020784	hsa-miR-155-5p	Homo sapiens	ZNF493	284443	Homo sapiens	Reporter assay;Other	Non-Functional MTI	20584899
MIRT020785	hsa-miR-155-5p	Homo sapiens	HAL	3034	Homo sapiens	Reporter assay;Other	Non-Functional MTI	20584899
MIRT020786	hsa-miR-155-5p	Homo sapiens	IL17RB	55540	Homo sapiens	Reporter assay;Other	Functional MTI	20584899
MIRT020787	hsa-miR-155-5p	Homo sapiens	TBC1D14	57533	Homo sapiens	Reporter assay;Other	Functional MTI	20584899
MIRT020787	hsa-miR-155-5p	Homo sapiens	TBC1D14	57533	Homo sapiens	HITS-CLIP	Functional MTI (Weak)	22473208
MIRT020788	hsa-miR-155-5p	Homo sapiens	ZNF254	9534	Homo sapiens	Reporter assay;Other	Functional MTI	20584899
MIRT020788	hsa-miR-155-5p	Homo sapiens	ZNF254	9534	Homo sapiens	HITS-CLIP	Functional MTI (Weak)	22473208
MIRT020789	hsa-miR-155-5p	Homo sapiens	GABARAPL1	23710	Homo sapiens	Reporter assay;Other	Non-Functional MTI	20584899
MIRT020790	hsa-miR-155-5p	Homo sapiens	JCHAIN	3512	Homo sapiens	Reporter assay;Other	Non-Functional MTI	20584899
MIRT020790	hsa-miR-155-5p	Homo sapiens	JCHAIN	3512	Homo sapiens	HITS-CLIP	Functional MTI (Weak)	22473208
MIRT020791	hsa-miR-155-5p	Homo sapiens	RAPGEF2	9693	Homo sapiens	Reporter assay;Other	Functional MTI	20584899
MIRT020792	hsa-miR-155-5p	Homo sapiens	WBP1L	54838	Homo sapiens	Reporter assay;Other	Functional MTI	20584899
MIRT020793	hsa-miR-155-5p	Homo sapiens	PBRM1	55193	Homo sapiens	Proteomics	Functional MTI (Weak)	18668040
MIRT020793	hsa-miR-155-5p	Homo sapiens	PBRM1	55193	Homo sapiens	Reporter assay;Other	Non-Functional MTI	20584899
MIRT020794	hsa-miR-155-5p	Homo sapiens	ABCC4	10257	Homo sapiens	Proteomics	Functional MTI (Weak)	18668040
MIRT020795	hsa-miR-155-5p	Homo sapiens	SPECC1	92521	Homo sapiens	Proteomics	Functional MTI (Weak)	18668040
MIRT020796	hsa-miR-155-5p	Homo sapiens	MAT2B	27430	Homo sapiens	Proteomics	Functional MTI (Weak)	18668040
MIRT020797	hsa-miR-155-5p	Homo sapiens	TFPI	7035	Homo sapiens	Proteomics	Functional MTI (Weak)	18668040
MIRT020798	hsa-miR-155-5p	Homo sapiens	EXOC3	11336	Homo sapiens	Proteomics	Functional MTI (Weak)	18668040
MIRT020799	hsa-miR-155-5p	Homo sapiens	PFDN4	5203	Homo sapiens	Proteomics	Functional MTI (Weak)	18668040
MIRT020800	hsa-miR-155-5p	Homo sapiens	HK2	3099	Homo sapiens	Proteomics	Functional MTI (Weak)	18668040
MIRT020801	hsa-miR-155-5p	Homo sapiens	TYSND1	219743	Homo sapiens	Proteomics	Functional MTI (Weak)	18668040
MIRT020802	hsa-miR-155-5p	Homo sapiens	C12orf10	60314	Homo sapiens	Proteomics	Functional MTI (Weak)	18668040
MIRT020803	hsa-miR-155-5p	Homo sapiens	CRAT	1384	Homo sapiens	Proteomics	Functional MTI (Weak)	18668040
MIRT020804	hsa-miR-155-5p	Homo sapiens	PLEKHA5	54477	Homo sapiens	Proteomics	Functional MTI (Weak)	18668040
MIRT020805	hsa-miR-155-5p	Homo sapiens	PACSIN3	29763	Homo sapiens	Proteomics	Functional MTI (Weak)	18668040
MIRT020806	hsa-miR-155-5p	Homo sapiens	F5	2153	Homo sapiens	Proteomics	Functional MTI (Weak)	18668040
MIRT020807	hsa-miR-155-5p	Homo sapiens	SMARCE1	6605	Homo sapiens	Proteomics	Functional MTI (Weak)	18668040
MIRT020808	hsa-miR-155-5p	Homo sapiens	CD81	975	Homo sapiens	Proteomics	Functional MTI (Weak)	18668040
MIRT020809	hsa-miR-155-5p	Homo sapiens	VAV2	7410	Homo sapiens	Proteomics	Functional MTI (Weak)	18668040
MIRT020810	hsa-miR-155-5p	Homo sapiens	SLC7A1	6541	Homo sapiens	Proteomics	Functional MTI (Weak)	18668040
MIRT020811	hsa-miR-155-5p	Homo sapiens	OBSCN	84033	Homo sapiens	Proteomics	Functional MTI (Weak)	18668040
MIRT020812	hsa-miR-155-5p	Homo sapiens	MAVS	57506	Homo sapiens	Proteomics	Functional MTI (Weak)	18668040
MIRT020813	hsa-miR-155-5p	Homo sapiens	DMD	1756	Homo sapiens	Proteomics	Functional MTI (Weak)	18668040
MIRT020814	hsa-miR-155-5p	Homo sapiens	CARS2	79587	Homo sapiens	Proteomics	Functional MTI (Weak)	18668040
MIRT020815	hsa-miR-155-5p	Homo sapiens	SLC12A4	6560	Homo sapiens	Proteomics	Functional MTI (Weak)	18668040
MIRT020816	hsa-miR-155-5p	Homo sapiens	MRPS34	65993	Homo sapiens	Proteomics	Functional MTI (Weak)	18668040
MIRT020817	hsa-miR-155-5p	Homo sapiens	B4GALT1	2683	Homo sapiens	Proteomics	Functional MTI (Weak)	18668040
MIRT020818	hsa-miR-155-5p	Homo sapiens	KDELC1	79070	Homo sapiens	Proteomics	Functional MTI (Weak)	18668040
MIRT020819	hsa-miR-155-5p	Homo sapiens	PDCD10	11235	Homo sapiens	Proteomics	Functional MTI (Weak)	18668040
MIRT020820	hsa-miR-155-5p	Homo sapiens	NCAPD2	9918	Homo sapiens	Proteomics	Functional MTI (Weak)	18668040
MIRT020821	hsa-miR-155-5p	Homo sapiens	UBA2	10054	Homo sapiens	Proteomics	Functional MTI (Weak)	18668040
MIRT020822	hsa-miR-155-5p	Homo sapiens	ALDH5A1	7915	Homo sapiens	Proteomics	Functional MTI (Weak)	18668040
MIRT020823	hsa-miR-155-5p	Homo sapiens	FUBP3	8939	Homo sapiens	Proteomics	Functional MTI (Weak)	18668040
MIRT020824	hsa-miR-155-5p	Homo sapiens	MYO6	4646	Homo sapiens	Proteomics	Functional MTI (Weak)	18668040
MIRT020825	hsa-miR-155-5p	Homo sapiens	NAA50	80218	Homo sapiens	Proteomics	Functional MTI (Weak)	18668040
MIRT020826	hsa-miR-155-5p	Homo sapiens	MARC2	54996	Homo sapiens	Proteomics	Functional MTI (Weak)	18668040
MIRT020827	hsa-miR-155-5p	Homo sapiens	RIOK2	55781	Homo sapiens	Proteomics	Functional MTI (Weak)	18668040
MIRT020828	hsa-miR-155-5p	Homo sapiens	OSBPL9	114883	Homo sapiens	Proteomics	Functional MTI (Weak)	18668040
MIRT020829	hsa-miR-155-5p	Homo sapiens	DDX10	1662	Homo sapiens	Proteomics	Functional MTI (Weak)	18668040
MIRT020830	hsa-miR-155-5p	Homo sapiens	ATXN10	25814	Homo sapiens	Proteomics	Functional MTI (Weak)	18668040
MIRT020831	hsa-miR-155-5p	Homo sapiens	RAB30	27314	Homo sapiens	Proteomics	Functional MTI (Weak)	18668040
MIRT020831	hsa-miR-155-5p	Homo sapiens	RAB30	27314	Homo sapiens	HITS-CLIP	Functional MTI (Weak)	23313552
MIRT020832	hsa-miR-155-5p	Homo sapiens	DEK	7913	Homo sapiens	Proteomics	Functional MTI (Weak)	18668040
MIRT020833	hsa-miR-155-5p	Homo sapiens	PHF6	84295	Homo sapiens	Proteomics	Functional MTI (Weak)	18668040
MIRT020834	hsa-miR-155-5p	Homo sapiens	ARL8B	55207	Homo sapiens	Proteomics	Functional MTI (Weak)	18668040
MIRT020835	hsa-miR-155-5p	Homo sapiens	LEMD3	23592	Homo sapiens	Proteomics	Functional MTI (Weak)	18668040
MIRT020836	hsa-miR-155-5p	Homo sapiens	ZNF207	7756	Homo sapiens	Proteomics	Functional MTI (Weak)	18668040
MIRT020837	hsa-miR-155-5p	Homo sapiens	CSE1L	1434	Homo sapiens	Proteomics	Functional MTI (Weak)	18668040
MIRT020838	hsa-miR-155-5p	Homo sapiens	CPT1A	1374	Homo sapiens	Proteomics	Functional MTI (Weak)	18668040
MIRT020839	hsa-miR-155-5p	Homo sapiens	TTC37	9652	Homo sapiens	Proteomics	Functional MTI (Weak)	18668040
MIRT020840	hsa-miR-155-5p	Homo sapiens	MAN1A2	10905	Homo sapiens	Proteomics	Functional MTI (Weak)	18668040
MIRT020841	hsa-miR-155-5p	Homo sapiens	RICTOR	253260	Homo sapiens	Proteomics	Functional MTI (Weak)	18668040
MIRT020842	hsa-miR-155-5p	Homo sapiens	IMPAD1	54928	Homo sapiens	Proteomics	Functional MTI (Weak)	18668040
MIRT020843	hsa-miR-155-5p	Homo sapiens	VPS4B	9525	Homo sapiens	Proteomics	Functional MTI (Weak)	18668040
MIRT020844	hsa-miR-155-5p	Homo sapiens	CLINT1	9685	Homo sapiens	Proteomics	Functional MTI (Weak)	18668040
MIRT020846	hsa-miR-155-5p	Homo sapiens	UBQLN2	29978	Homo sapiens	Proteomics	Functional MTI (Weak)	18668040
MIRT020847	hsa-miR-155-5p	Homo sapiens	RIF1	55183	Homo sapiens	Proteomics	Functional MTI (Weak)	18668040
MIRT020848	hsa-miR-155-5p	Homo sapiens	PNPT1	87178	Homo sapiens	Proteomics	Functional MTI (Weak)	18668040
MIRT020849	hsa-miR-155-5p	Homo sapiens	MRPL18	29074	Homo sapiens	Reporter assay;Other	Functional MTI	20584899
MIRT020850	hsa-miR-155-5p	Homo sapiens	MAP3K14	9020	Homo sapiens	Reporter assay	Functional MTI	20584899
MIRT020850	hsa-miR-155-5p	Homo sapiens	MAP3K14	9020	Homo sapiens	HITS-CLIP	Functional MTI (Weak)	22473208
MIRT020851	hsa-miR-155-5p	Homo sapiens	ARMC2	84071	Homo sapiens	Reporter assay;Other	Functional MTI	20584899
MIRT020852	hsa-miR-155-5p	Homo sapiens	LCORL	254251	Homo sapiens	Reporter assay;Other	Functional MTI	20584899
MIRT020852	hsa-miR-155-5p	Homo sapiens	LCORL	254251	Homo sapiens	HITS-CLIP	Functional MTI (Weak)	22473208
MIRT020853	hsa-miR-155-5p	Homo sapiens	APAF1	317	Homo sapiens	Reporter assay;Other	Functional MTI	20584899
MIRT020854	hsa-miR-155-5p	Homo sapiens	MPP5	64398	Homo sapiens	Reporter assay;Other	Functional MTI	20584899
MIRT020854	hsa-miR-155-5p	Homo sapiens	MPP5	64398	Homo sapiens	HITS-CLIP	Functional MTI (Weak)	22473208
MIRT020855	hsa-miR-155-5p	Homo sapiens	RAB11FIP2	22841	Homo sapiens	Reporter assay;Other	Functional MTI	20584899
MIRT020855	hsa-miR-155-5p	Homo sapiens	RAB11FIP2	22841	Homo sapiens	PAR-CLIP	Functional MTI (Weak)	22100165
MIRT020856	hsa-miR-155-5p	Homo sapiens	NOVA1	4857	Homo sapiens	Reporter assay;Other	Non-Functional MTI	20584899
MIRT020857	hsa-miR-155-5p	Homo sapiens	RBAK	57786	Homo sapiens	Reporter assay;Other	Non-Functional MTI	20584899
MIRT020857	hsa-miR-155-5p	Homo sapiens	RBAK	57786	Homo sapiens	Microarray//qRT-PCR	Functional MTI (Weak)	25128227
MIRT020858	hsa-miR-155-5p	Homo sapiens	ARL15	54622	Homo sapiens	Proteomics	Functional MTI (Weak)	18668040
MIRT020858	hsa-miR-155-5p	Homo sapiens	ARL15	54622	Homo sapiens	Reporter assay;Other	Functional MTI	20584899
MIRT020859	hsa-miR-155-5p	Homo sapiens	MYO1D	4642	Homo sapiens	Reporter assay;Other	Non-Functional MTI	20584899
MIRT020860	hsa-miR-155-5p	Homo sapiens	LRRC59	55379	Homo sapiens	Proteomics	Functional MTI (Weak)	18668040
MIRT020860	hsa-miR-155-5p	Homo sapiens	LRRC59	55379	Homo sapiens	Reporter assay;Other	Functional MTI	20584899
MIRT020860	hsa-miR-155-5p	Homo sapiens	LRRC59	55379	Homo sapiens	HITS-CLIP	Functional MTI (Weak)	22473208
MIRT020861	hsa-miR-155-5p	Homo sapiens	CMSS1	84319	Homo sapiens	Proteomics	Functional MTI (Weak)	18668040
MIRT020862	hsa-miR-155-5p	Homo sapiens	LONP2	83752	Homo sapiens	Proteomics	Functional MTI (Weak)	18668040
MIRT020863	hsa-miR-155-5p	Homo sapiens	MUS81	80198	Homo sapiens	Proteomics	Functional MTI (Weak)	18668040
MIRT020864	hsa-miR-155-5p	Homo sapiens	ITGB4	3691	Homo sapiens	Proteomics	Functional MTI (Weak)	18668040
MIRT020865	hsa-miR-155-5p	Homo sapiens	DDB2	1643	Homo sapiens	Proteomics	Functional MTI (Weak)	18668040
MIRT020866	hsa-miR-155-5p	Homo sapiens	CAT	847	Homo sapiens	Proteomics	Functional MTI (Weak)	18668040
MIRT020867	hsa-miR-155-5p	Homo sapiens	ATPAF1	64756	Homo sapiens	Proteomics	Functional MTI (Weak)	18668040
MIRT020868	hsa-miR-155-5p	Homo sapiens	TPBG	7162	Homo sapiens	Proteomics	Functional MTI (Weak)	18668040
MIRT020869	hsa-miR-155-5p	Homo sapiens	INTS4	92105	Homo sapiens	Proteomics	Functional MTI (Weak)	18668040
MIRT020870	hsa-miR-155-5p	Homo sapiens	TIMM8A	1678	Homo sapiens	Proteomics	Functional MTI (Weak)	18668040
MIRT020871	hsa-miR-155-5p	Homo sapiens	RBM22	55696	Homo sapiens	Proteomics	Functional MTI (Weak)	18668040
MIRT020872	hsa-miR-155-5p	Homo sapiens	MTFMT	123263	Homo sapiens	Proteomics	Functional MTI (Weak)	18668040
MIRT020873	hsa-miR-155-5p	Homo sapiens	WRB	7485	Homo sapiens	Proteomics	Functional MTI (Weak)	18668040
MIRT020874	hsa-miR-155-5p	Homo sapiens	DDRGK1	65992	Homo sapiens	Proteomics	Functional MTI (Weak)	18668040
MIRT020875	hsa-miR-155-5p	Homo sapiens	GMPPA	29926	Homo sapiens	Proteomics	Functional MTI (Weak)	18668040
MIRT020876	hsa-miR-155-5p	Homo sapiens	EEF1A2	1917	Homo sapiens	Proteomics	Functional MTI (Weak)	18668040
MIRT020877	hsa-miR-155-5p	Homo sapiens	RDH13	112724	Homo sapiens	Proteomics	Functional MTI (Weak)	18668040
MIRT020878	hsa-miR-155-5p	Homo sapiens	CLTC	1213	Homo sapiens	Proteomics	Functional MTI (Weak)	18668040
MIRT020879	hsa-miR-155-5p	Homo sapiens	NOTCH2	4853	Homo sapiens	Proteomics	Functional MTI (Weak)	18668040
MIRT020880	hsa-miR-155-5p	Homo sapiens	CARS	833	Homo sapiens	Proteomics	Functional MTI (Weak)	18668040
MIRT020881	hsa-miR-155-5p	Homo sapiens	PTMS	5763	Homo sapiens	Proteomics	Functional MTI (Weak)	18668040
MIRT020882	hsa-miR-155-5p	Homo sapiens	CSNK1A1L	122011	Homo sapiens	Proteomics	Functional MTI (Weak)	18668040
MIRT020883	hsa-miR-155-5p	Homo sapiens	LUC7L3	51747	Homo sapiens	Proteomics	Functional MTI (Weak)	18668040
MIRT020884	hsa-miR-155-5p	Homo sapiens	TJP1	7082	Homo sapiens	Proteomics	Functional MTI (Weak)	18668040
MIRT020885	hsa-miR-155-5p	Homo sapiens	FDFT1	2222	Homo sapiens	Proteomics	Functional MTI (Weak)	18668040
MIRT020886	hsa-miR-155-5p	Homo sapiens	CDKN2A	1029	Homo sapiens	Proteomics	Functional MTI (Weak)	18668040
MIRT020887	hsa-miR-155-5p	Homo sapiens	AKR1C3	8644	Homo sapiens	Proteomics	Functional MTI (Weak)	18668040
MIRT020888	hsa-miR-155-5p	Homo sapiens	PNPLA8	50640	Homo sapiens	Proteomics	Functional MTI (Weak)	18668040
MIRT020889	hsa-miR-155-5p	Homo sapiens	S100A11	6282	Homo sapiens	Proteomics	Functional MTI (Weak)	18668040
MIRT020890	hsa-miR-155-5p	Homo sapiens	IER3IP1	51124	Homo sapiens	Proteomics	Functional MTI (Weak)	18668040
MIRT020891	hsa-miR-155-5p	Homo sapiens	FSTL1	11167	Homo sapiens	Proteomics	Functional MTI (Weak)	18668040
MIRT020892	hsa-miR-155-5p	Homo sapiens	SLC38A5	92745	Homo sapiens	Proteomics	Functional MTI (Weak)	18668040
MIRT020893	hsa-miR-155-5p	Homo sapiens	ATP6V1H	51606	Homo sapiens	Proteomics	Functional MTI (Weak)	18668040
MIRT020894	hsa-miR-155-5p	Homo sapiens	ITGB5	3693	Homo sapiens	Proteomics	Functional MTI (Weak)	18668040
MIRT020895	hsa-miR-155-5p	Homo sapiens	SRSF2	6427	Homo sapiens	Proteomics	Functional MTI (Weak)	18668040
MIRT020896	hsa-miR-155-5p	Homo sapiens	SLC7A11	23657	Homo sapiens	Proteomics	Functional MTI (Weak)	18668040
MIRT020897	hsa-miR-155-5p	Homo sapiens	ANXA2	302	Homo sapiens	Proteomics	Functional MTI (Weak)	18668040
MIRT020897	hsa-miR-155-5p	Homo sapiens	ANXA2	302	Homo sapiens	Immunocytochemistry//Immunohistochemistry//In situ hybridization//Luciferase reporter assay//Microarray//qRT-PCR//Western blot	Functional MTI	24604078
MIRT020898	hsa-miR-155-5p	Homo sapiens	DDX17	10521	Homo sapiens	Proteomics	Functional MTI (Weak)	18668040
MIRT020899	hsa-miR-155-5p	Homo sapiens	RAB2A	5862	Homo sapiens	Proteomics	Functional MTI (Weak)	18668040
MIRT020900	hsa-miR-155-5p	Homo sapiens	FOXK1	221937	Homo sapiens	Proteomics	Functional MTI (Weak)	18668040
MIRT020901	hsa-miR-155-5p	Homo sapiens	TMOD3	29766	Homo sapiens	Proteomics	Functional MTI (Weak)	18668040
MIRT020902	hsa-miR-155-5p	Homo sapiens	PSME4	23198	Homo sapiens	Proteomics	Functional MTI (Weak)	18668040
MIRT020903	hsa-miR-155-5p	Homo sapiens	ZNF384	171017	Homo sapiens	Proteomics	Functional MTI (Weak)	18668040
MIRT020904	hsa-miR-155-5p	Homo sapiens	GNAS	2778	Homo sapiens	Proteomics	Functional MTI (Weak)	18668040
MIRT020904	hsa-miR-155-5p	Homo sapiens	GNAS	2778	Homo sapiens	HITS-CLIP	Functional MTI (Weak)	22473208
MIRT020905	hsa-miR-155-5p	Homo sapiens	SNTB2	6645	Homo sapiens	Proteomics	Functional MTI (Weak)	18668040
MIRT020906	hsa-miR-155-5p	Homo sapiens	TMTC3	160418	Homo sapiens	Proteomics	Functional MTI (Weak)	18668040
MIRT020907	hsa-miR-155-5p	Homo sapiens	SLC30A7	148867	Homo sapiens	Proteomics	Functional MTI (Weak)	18668040
MIRT020908	hsa-miR-155-5p	Homo sapiens	ASPH	444	Homo sapiens	Proteomics	Functional MTI (Weak)	18668040
MIRT020909	hsa-miR-155-5p	Homo sapiens	INTS8	55656	Homo sapiens	Proteomics	Functional MTI (Weak)	18668040
MIRT020910	hsa-miR-155-5p	Homo sapiens	CPD	1362	Homo sapiens	Proteomics	Functional MTI (Weak)	18668040
MIRT020911	hsa-miR-155-5p	Homo sapiens	EGFR	1956	Homo sapiens	Proteomics	Functional MTI (Weak)	18668040
MIRT020912	hsa-miR-155-5p	Homo sapiens	SRPK2	6733	Homo sapiens	Proteomics	Functional MTI (Weak)	18668040
MIRT020913	hsa-miR-155-5p	Homo sapiens	STAG2	10735	Homo sapiens	Proteomics	Functional MTI (Weak)	18668040
MIRT020914	hsa-miR-155-5p	Homo sapiens	IRF2BP2	359948	Homo sapiens	HITS-CLIP	Functional MTI (Weak)	22473208
MIRT020915	hsa-miR-155-5p	Homo sapiens	TPRKB	51002	Homo sapiens	Proteomics	Functional MTI (Weak)	18668040
MIRT020915	hsa-miR-155-5p	Homo sapiens	TPRKB	51002	Homo sapiens	HITS-CLIP	Functional MTI (Weak)	22473208
MIRT020916	hsa-miR-155-5p	Homo sapiens	VPS36	51028	Homo sapiens	Proteomics	Functional MTI (Weak)	18668040
MIRT020916	hsa-miR-155-5p	Homo sapiens	VPS36	51028	Homo sapiens	HITS-CLIP	Functional MTI (Weak)	22473208
MIRT020917	hsa-miR-155-5p	Homo sapiens	VCAM1	7412	Homo sapiens	qRT-PCR	Functional MTI (Weak)	21310411
MIRT020918	hsa-miR-155-5p	Homo sapiens	SMAD3	4088	Homo sapiens	Western blot	Non-Functional MTI	21036908
MIRT020919	hsa-miR-155-5p	Homo sapiens	TTF1	7270	Homo sapiens	Reporter assay;Other	Non-Functional MTI	20584899
MIRT020920	hsa-miR-155-5p	Homo sapiens	FAM91A1	157769	Homo sapiens	Reporter assay;Other	Functional MTI	20584899
MIRT020921	hsa-miR-155-5p	Homo sapiens	CEP83	51134	Homo sapiens	Reporter assay;Other	Functional MTI	20584899
MIRT020922	hsa-miR-155-5p	Homo sapiens	MARF1	9665	Homo sapiens	Reporter assay;Other	Functional MTI	20584899
MIRT020922	hsa-miR-155-5p	Homo sapiens	MARF1	9665	Homo sapiens	HITS-CLIP	Functional MTI (Weak)	22473208
MIRT020923	hsa-miR-155-5p	Homo sapiens	CDC40	51362	Homo sapiens	Reporter assay;Other	Non-Functional MTI	20584899
MIRT020924	hsa-miR-155-5p	Homo sapiens	DCUN1D2	55208	Homo sapiens	Reporter assay;Other	Functional MTI	20584899
MIRT020925	hsa-miR-155-5p	Homo sapiens	KLHL5	51088	Homo sapiens	Reporter assay;Other	Functional MTI	20584899
MIRT020926	hsa-miR-155-5p	Homo sapiens	AGO4	192670	Homo sapiens	Reporter assay;Other	Functional MTI	20584899
MIRT020927	hsa-miR-155-5p	Homo sapiens	HBP1	26959	Homo sapiens	Reporter assay;Other	Functional MTI	20584899
MIRT020927	hsa-miR-155-5p	Homo sapiens	HBP1	26959	Homo sapiens	Luciferase reporter assay//qRT-PCR//Western blot	Functional MTI	24675724
MIRT020928	hsa-miR-155-5p	Homo sapiens	WWC1	23286	Homo sapiens	Reporter assay;Other	Functional MTI	20584899
MIRT020928	hsa-miR-155-5p	Homo sapiens	WWC1	23286	Homo sapiens	HITS-CLIP	Functional MTI (Weak)	22473208
MIRT020929	hsa-miR-155-5p	Homo sapiens	WEE1	7465	Homo sapiens	Reporter assay;Other	Functional MTI	20584899
MIRT020929	hsa-miR-155-5p	Homo sapiens	WEE1	7465	Homo sapiens	Microarray	Functional MTI (Weak)	23807165
MIRT020930	hsa-miR-155-5p	Homo sapiens	GOLT1B	51026	Homo sapiens	Proteomics	Functional MTI (Weak)	18668040
MIRT020930	hsa-miR-155-5p	Homo sapiens	GOLT1B	51026	Homo sapiens	Reporter assay;Other	Non-Functional MTI	20584899
MIRT020931	hsa-miR-155-5p	Homo sapiens	PALD1	27143	Homo sapiens	Reporter assay;Other	Functional MTI	20584899
MIRT020932	hsa-miR-155-5p	Homo sapiens	THBS1	7057	Homo sapiens	Proteomics	Functional MTI (Weak)	18668040
MIRT020934	hsa-miR-155-5p	Homo sapiens	DBN1	1627	Homo sapiens	Proteomics	Functional MTI (Weak)	18668040
MIRT020936	hsa-miR-155-5p	Homo sapiens	DHCR24	1718	Homo sapiens	Proteomics	Functional MTI (Weak)	18668040
MIRT020937	hsa-miR-155-5p	Homo sapiens	HSD17B7	51478	Homo sapiens	Proteomics	Functional MTI (Weak)	18668040
MIRT020938	hsa-miR-155-5p	Homo sapiens	NSUN5	55695	Homo sapiens	Proteomics	Functional MTI (Weak)	18668040
MIRT020939	hsa-miR-155-5p	Homo sapiens	TPP2	7174	Homo sapiens	Proteomics	Functional MTI (Weak)	18668040
MIRT020940	hsa-miR-155-5p	Homo sapiens	UAP1	6675	Homo sapiens	Proteomics	Functional MTI (Weak)	18668040
MIRT020942	hsa-miR-155-5p	Homo sapiens	OXNAD1	92106	Homo sapiens	Proteomics	Functional MTI (Weak)	18668040
MIRT020943	hsa-miR-155-5p	Homo sapiens	SSSCA1	10534	Homo sapiens	Proteomics	Functional MTI (Weak)	18668040
MIRT020944	hsa-miR-155-5p	Homo sapiens	EEF1E1	9521	Homo sapiens	Proteomics	Functional MTI (Weak)	19136465
MIRT020945	hsa-miR-155-5p	Homo sapiens	PHGDH	26227	Homo sapiens	Proteomics	Functional MTI (Weak)	18668040
MIRT020946	hsa-miR-155-5p	Homo sapiens	CCND1	595	Homo sapiens	Proteomics	Functional MTI (Weak)	18668040
MIRT020946	hsa-miR-155-5p	Homo sapiens	CCND1	595	Homo sapiens	Luciferase reporter assay//Western blot	Functional MTI	22858023
MIRT020946	hsa-miR-155-5p	Homo sapiens	CCND1	595	Homo sapiens	Flow//Luciferase reporter assay//qRT-PCR//Western blot	Functional MTI	26955820
MIRT020947	hsa-miR-155-5p	Homo sapiens	ALDH3A2	224	Homo sapiens	Proteomics	Functional MTI (Weak)	18668040
MIRT020948	hsa-miR-155-5p	Homo sapiens	CDK2	1017	Homo sapiens	Proteomics	Functional MTI (Weak)	18668040
MIRT020949	hsa-miR-155-5p	Homo sapiens	SGPL1	8879	Homo sapiens	Proteomics	Functional MTI (Weak)	18668040
MIRT020952	hsa-miR-155-5p	Homo sapiens	TSPAN3	10099	Homo sapiens	Proteomics	Functional MTI (Weak)	18668040
MIRT020955	hsa-miR-155-5p	Homo sapiens	ANPEP	290	Homo sapiens	Proteomics	Functional MTI (Weak)	18668040
MIRT020956	hsa-miR-155-5p	Homo sapiens	PSME3	10197	Homo sapiens	Proteomics	Functional MTI (Weak)	18668040
MIRT020958	hsa-miR-155-5p	Homo sapiens	AGRN	375790	Homo sapiens	Proteomics	Functional MTI (Weak)	17881434
MIRT020962	hsa-miR-155-5p	Homo sapiens	GNL3L	54552	Homo sapiens	Proteomics	Functional MTI (Weak)	20584899
MIRT020963	hsa-miR-155-5p	Homo sapiens	VANGL1	81839	Homo sapiens	Proteomics	Functional MTI (Weak)	20584899
MIRT020964	hsa-miR-155-5p	Homo sapiens	RTFDC1	51507	Homo sapiens	Proteomics	Functional MTI (Weak)	20584899
MIRT020965	hsa-miR-155-5p	Homo sapiens	WNT5A	7474	Homo sapiens	Proteomics	Functional MTI (Weak)	20584899
MIRT020966	hsa-miR-155-5p	Homo sapiens	TMEM167A	153339	Homo sapiens	Proteomics	Functional MTI (Weak)	20584899
MIRT020967	hsa-miR-155-5p	Homo sapiens	CLIC4	25932	Homo sapiens	Proteomics	Functional MTI (Weak)	20584899
MIRT020968	hsa-miR-155-5p	Homo sapiens	MEST	4232	Homo sapiens	Proteomics	Functional MTI (Weak)	20584899
MIRT020969	hsa-miR-155-5p	Homo sapiens	TRIM24	8805	Homo sapiens	Proteomics	Functional MTI (Weak)	20584899
MIRT020970	hsa-miR-155-5p	Homo sapiens	CDH6	1004	Homo sapiens	Proteomics	Functional MTI (Weak)	20584899
MIRT020971	hsa-miR-155-5p	Homo sapiens	MMS22L	253714	Homo sapiens	Proteomics	Functional MTI (Weak)	20584899
MIRT020972	hsa-miR-155-5p	Homo sapiens	SKIV2L2	23517	Homo sapiens	Proteomics	Functional MTI (Weak)	20584899
MIRT020973	hsa-miR-155-5p	Homo sapiens	CCR9	10803	Homo sapiens	Proteomics	Functional MTI (Weak)	19193853
MIRT020974	hsa-miR-155-5p	Homo sapiens	DR1	1810	Homo sapiens	Proteomics	Functional MTI (Weak)	20584899
MIRT020975	hsa-miR-155-5p	Homo sapiens	RSF1	51773	Homo sapiens	Proteomics	Functional MTI (Weak)	20209161
MIRT020976	hsa-miR-155-5p	Homo sapiens	ANTXR1	84168	Homo sapiens	Proteomics	Functional MTI (Weak)	20584899
MIRT020976	hsa-miR-155-5p	Homo sapiens	ANTXR1	84168	Homo sapiens	Proteomics	Functional MTI (Weak)	18668040
MIRT020977	hsa-miR-155-5p	Homo sapiens	SEPT11	55752	Homo sapiens	Proteomics	Functional MTI (Weak)	19193853
MIRT020978	hsa-miR-155-5p	Homo sapiens	HNRNPA3	220988	Homo sapiens	Proteomics	Functional MTI (Weak)	19193853
MIRT020978	hsa-miR-155-5p	Homo sapiens	HNRNPA3	220988	Homo sapiens	Proteomics	Functional MTI (Weak)	17881434
MIRT020979	hsa-miR-155-5p	Homo sapiens	CXCL8	3576	Homo sapiens	Western blot	Functional MTI	21030878
MIRT020980	hsa-miR-155-5p	Homo sapiens	ZNF83	55769	Homo sapiens	Reporter assay;Other	Non-Functional MTI	20584899
MIRT020981	hsa-miR-155-5p	Homo sapiens	PHF14	9678	Homo sapiens	Reporter assay;Other	Functional MTI	20584899
MIRT020982	hsa-miR-155-5p	Homo sapiens	TBC1D8B	54885	Homo sapiens	Reporter assay;Other	Non-Functional MTI	20584899
MIRT020983	hsa-miR-155-5p	Homo sapiens	INPP5F	22876	Homo sapiens	Reporter assay;Other	Functional MTI	20584899
MIRT020984	hsa-miR-155-5p	Homo sapiens	ARPC3	10094	Homo sapiens	Reporter assay;Other	Non-Functional MTI	20584899
MIRT020984	hsa-miR-155-5p	Homo sapiens	ARPC3	10094	Homo sapiens	HITS-CLIP	Functional MTI (Weak)	22473208
MIRT020985	hsa-miR-155-5p	Homo sapiens	KRCC1	51315	Homo sapiens	Reporter assay;Other	Non-Functional MTI	20584899
MIRT020986	hsa-miR-155-5p	Homo sapiens	FAM177A1	283635	Homo sapiens	Reporter assay;Other	Functional MTI	20584899
MIRT020987	hsa-miR-155-5p	Homo sapiens	UBTD2	92181	Homo sapiens	Reporter assay;Other	Non-Functional MTI	20584899
MIRT020988	hsa-miR-155-5p	Homo sapiens	SECISBP2	79048	Homo sapiens	Reporter assay;Other	Functional MTI	20584899
MIRT020988	hsa-miR-155-5p	Homo sapiens	SECISBP2	79048	Homo sapiens	HITS-CLIP	Functional MTI (Weak)	22473208
MIRT020989	hsa-miR-155-5p	Homo sapiens	PAK2	5062	Homo sapiens	Reporter assay;Other	Functional MTI	20584899
MIRT020989	hsa-miR-155-5p	Homo sapiens	PAK2	5062	Homo sapiens	HITS-CLIP	Functional MTI (Weak)	22473208
MIRT020990	hsa-miR-155-5p	Homo sapiens	SLC33A1	9197	Homo sapiens	Reporter assay;Other	Non-Functional MTI	20584899
MIRT020991	hsa-miR-155-5p	Homo sapiens	ZNF28	7576	Homo sapiens	Reporter assay;Other	Functional MTI	20584899
MIRT020991	hsa-miR-155-5p	Homo sapiens	ZNF28	7576	Homo sapiens	HITS-CLIP	Functional MTI (Weak)	22473208
MIRT020992	hsa-miR-155-5p	Homo sapiens	MCM8	84515	Homo sapiens	Reporter assay;Other	Functional MTI	20584899
MIRT020992	hsa-miR-155-5p	Homo sapiens	MCM8	84515	Homo sapiens	HITS-CLIP	Functional MTI (Weak)	22473208
MIRT020993	hsa-miR-155-5p	Homo sapiens	SMARCA4	6597	Homo sapiens	Reporter assay;Other	Functional MTI	20584899
MIRT020993	hsa-miR-155-5p	Homo sapiens	SMARCA4	6597	Homo sapiens	HITS-CLIP	Functional MTI (Weak)	22473208
MIRT020993	hsa-miR-155-5p	Homo sapiens	SMARCA4	6597	Homo sapiens	qRT-PCR//Western blot	Functional MTI	28251496
MIRT020994	hsa-miR-155-5p	Homo sapiens	TCF12	6938	Homo sapiens	Reporter assay;Other	Non-Functional MTI	20584899
MIRT020995	hsa-miR-155-5p	Homo sapiens	TOMM20	9804	Homo sapiens	Reporter assay;Other	Non-Functional MTI	20584899
MIRT020996	hsa-miR-155-5p	Homo sapiens	UBQLN1	29979	Homo sapiens	Proteomics	Functional MTI (Weak)	18668040
MIRT020996	hsa-miR-155-5p	Homo sapiens	UBQLN1	29979	Homo sapiens	Reporter assay;Other	Functional MTI	20584899
MIRT020998	hsa-miR-155-5p	Homo sapiens	PDPR	55066	Homo sapiens	Proteomics	Functional MTI (Weak)	20371610
MIRT020999	hsa-miR-155-5p	Homo sapiens	MOV10	4343	Homo sapiens	Proteomics	Functional MTI (Weak)	18668040
MIRT021000	hsa-miR-155-5p	Homo sapiens	FAM120A	23196	Homo sapiens	Proteomics	Functional MTI (Weak)	18262046
MIRT021001	hsa-miR-155-5p	Homo sapiens	FAM96B	51647	Homo sapiens	Proteomics	Functional MTI (Weak)	18668040
MIRT021002	hsa-miR-155-5p	Homo sapiens	FKBP3	2287	Homo sapiens	Proteomics	Functional MTI (Weak)	18668040
MIRT021003	hsa-miR-155-5p	Homo sapiens	STAT3	6774	Homo sapiens	Proteomics	Functional MTI (Weak)	18668040
MIRT021004	hsa-miR-155-5p	Homo sapiens	NEUROG1	4762	Homo sapiens	Proteomics	Functional MTI (Weak)	18668040
MIRT021005	hsa-miR-155-5p	Homo sapiens	EPRS	2058	Homo sapiens	Proteomics	Functional MTI (Weak)	18668040
MIRT021006	hsa-miR-155-5p	Homo sapiens	CDH2	1000	Homo sapiens	Proteomics	Functional MTI (Weak)	19386588
MIRT021007	hsa-miR-155-5p	Homo sapiens	CDH13	1012	Homo sapiens	Proteomics	Functional MTI (Weak)	18668040
MIRT021008	hsa-miR-155-5p	Homo sapiens	ATP13A1	57130	Homo sapiens	Proteomics	Functional MTI (Weak)	18668040
MIRT021009	hsa-miR-155-5p	Homo sapiens	EIF3F	8665	Homo sapiens	Proteomics	Functional MTI (Weak)	18668040
MIRT021011	hsa-miR-155-5p	Homo sapiens	NUP62	23636	Homo sapiens	Proteomics	Functional MTI (Weak)	18668040
MIRT021012	hsa-miR-155-5p	Homo sapiens	GCLC	2729	Homo sapiens	Proteomics	Functional MTI (Weak)	18668040
MIRT021014	hsa-miR-155-5p	Homo sapiens	LSM3	27258	Homo sapiens	Proteomics	Functional MTI (Weak)	18668040
MIRT021015	hsa-miR-155-5p	Homo sapiens	HTRA1	5654	Homo sapiens	Proteomics	Functional MTI (Weak)	18668040
MIRT021016	hsa-miR-155-5p	Homo sapiens	CDK4	1019	Homo sapiens	Proteomics	Functional MTI (Weak)	18668040
MIRT021017	hsa-miR-155-5p	Homo sapiens	EPB41L2	2037	Homo sapiens	Proteomics	Functional MTI (Weak)	18668040
MIRT021018	hsa-miR-155-5p	Homo sapiens	COG2	22796	Homo sapiens	Proteomics	Functional MTI (Weak)	18668040
MIRT021019	hsa-miR-155-5p	Homo sapiens	CCT2	10576	Homo sapiens	Proteomics	Functional MTI (Weak)	18668040
MIRT021019	hsa-miR-155-5p	Homo sapiens	CCT2	10576	Homo sapiens	PAR-CLIP	Functional MTI (Weak)	23592263
MIRT021019	hsa-miR-155-5p	Homo sapiens	CCT2	10576	Homo sapiens	PAR-CLIP	Functional MTI (Weak)	23446348
MIRT021019	hsa-miR-155-5p	Homo sapiens	CCT2	10576	Homo sapiens	PAR-CLIP	Functional MTI (Weak)	20371350
MIRT021020	hsa-miR-155-5p	Homo sapiens	NUCKS1	64710	Homo sapiens	Proteomics	Functional MTI (Weak)	18668040
MIRT021022	hsa-miR-155-5p	Homo sapiens	PRSS21	10942	Homo sapiens	Proteomics	Functional MTI (Weak)	18668040
MIRT021023	hsa-miR-155-5p	Homo sapiens	INTS10	55174	Homo sapiens	Proteomics	Functional MTI (Weak)	18668040
MIRT021024	hsa-miR-155-5p	Homo sapiens	STX5	6811	Homo sapiens	Proteomics	Functional MTI (Weak)	18668040
MIRT021025	hsa-miR-155-5p	Homo sapiens	CIAO1	9391	Homo sapiens	Proteomics	Functional MTI (Weak)	18668040
MIRT021027	hsa-miR-155-5p	Homo sapiens	GLG1	2734	Homo sapiens	Proteomics	Functional MTI (Weak)	18668040
MIRT021028	hsa-miR-155-5p	Homo sapiens	TROVE2	6738	Homo sapiens	Proteomics	Functional MTI (Weak)	18668040
MIRT021029	hsa-miR-155-5p	Homo sapiens	ARGLU1	55082	Homo sapiens	Proteomics	Functional MTI (Weak)	18668040
MIRT021030	hsa-miR-155-5p	Homo sapiens	CALU	813	Homo sapiens	Proteomics	Functional MTI (Weak)	18668040
MIRT021030	hsa-miR-155-5p	Homo sapiens	CALU	813	Homo sapiens	HITS-CLIP	Functional MTI (Weak)	22473208
MIRT021031	hsa-miR-155-5p	Homo sapiens	BRI3BP	140707	Homo sapiens	Proteomics	Functional MTI (Weak)	18668040
MIRT021032	hsa-miR-155-5p	Homo sapiens	RAD23B	5887	Homo sapiens	Proteomics	Functional MTI (Weak)	18668040
MIRT021033	hsa-miR-155-5p	Homo sapiens	PYGL	5836	Homo sapiens	Proteomics	Functional MTI (Weak)	18668040
MIRT021034	hsa-miR-155-5p	Homo sapiens	MRS2	57380	Homo sapiens	Proteomics	Functional MTI (Weak)	18668040
MIRT021036	hsa-miR-155-5p	Homo sapiens	KIF14	9928	Homo sapiens	Proteomics	Functional MTI (Weak)	18668040
MIRT021037	hsa-miR-155-5p	Homo sapiens	POLR2C	5432	Homo sapiens	Proteomics	Functional MTI (Weak)	18668040
MIRT021037	hsa-miR-155-5p	Homo sapiens	POLR2C	5432	Homo sapiens	HITS-CLIP	Functional MTI (Weak)	22473208
MIRT021038	hsa-miR-155-5p	Homo sapiens	TPD52	7163	Homo sapiens	Proteomics	Functional MTI (Weak)	18668040
MIRT021039	hsa-miR-155-5p	Homo sapiens	MTHFD2	10797	Homo sapiens	Proteomics	Functional MTI (Weak)	18668040
MIRT021040	hsa-miR-155-5p	Homo sapiens	RNF2	6045	Homo sapiens	Proteomics	Functional MTI (Weak)	18668040
MIRT021041	hsa-miR-155-5p	Homo sapiens	LTN1	26046	Homo sapiens	Proteomics	Functional MTI (Weak)	18668040
MIRT021042	hsa-miR-155-5p	Homo sapiens	TMEM33	55161	Homo sapiens	Proteomics	Functional MTI (Weak)	18668040
MIRT021043	hsa-miR-155-5p	Homo sapiens	TNPO1	3842	Homo sapiens	Proteomics	Functional MTI (Weak)	21310411
MIRT021043	hsa-miR-155-5p	Homo sapiens	TNPO1	3842	Homo sapiens	HITS-CLIP	Functional MTI (Weak)	22473208
MIRT021044	hsa-miR-155-5p	Homo sapiens	GSK3B	2932	Homo sapiens	Proteomics	Functional MTI (Weak)	19289835
MIRT021045	hsa-miR-155-5p	Homo sapiens	ADAM10	102	Homo sapiens	Proteomics	Functional MTI (Weak)	21030878
MIRT021046	hsa-miR-155-5p	Homo sapiens	ERBIN	55914	Homo sapiens	Proteomics	Functional MTI (Weak)	18668040
MIRT021047	hsa-miR-155-5p	Homo sapiens	CCL2	6347	Homo sapiens	Proteomics	Functional MTI (Weak)	18668040
MIRT021048	hsa-miR-155-5p	Homo sapiens	NFKB1	4790	Homo sapiens	Proteomics	Functional MTI (Weak)	21030878
MIRT021048	hsa-miR-155-5p	Homo sapiens	NFKB1	4790	Homo sapiens	Immunofluorescence//Immunohistochemistry//Luciferase reporter assay//qRT-PCR//Western blot	Functional MTI	26934326
MIRT021049	hsa-miR-155-5p	Homo sapiens	IL6	3569	Homo sapiens	Proteomics	Functional MTI (Weak)	20584899
MIRT021049	hsa-miR-155-5p	Homo sapiens	IL6	3569	Homo sapiens	Proteomics	Functional MTI (Weak)	18668040
MIRT021050	hsa-miR-155-5p	Homo sapiens	CD36	948	Homo sapiens	Proteomics;Other	Functional MTI (Weak)	20584899
MIRT021051	hsa-miR-155-5p	Homo sapiens	RREB1	6239	Homo sapiens	Proteomics;Other	Functional MTI (Weak)	20584899
MIRT021052	hsa-miR-155-5p	Homo sapiens	ZKSCAN5	23660	Homo sapiens	Proteomics;Other	Functional MTI (Weak)	20584899
MIRT021052	hsa-miR-155-5p	Homo sapiens	ZKSCAN5	23660	Homo sapiens	HITS-CLIP	Functional MTI (Weak)	22473208
MIRT021053	hsa-miR-155-5p	Homo sapiens	ZNF611	81856	Homo sapiens	Western blot	Functional MTI	20584899
MIRT021054	hsa-miR-155-5p	Homo sapiens	ZNF273	10793	Homo sapiens	Proteomics;Other	Functional MTI (Weak)	20584899
MIRT021056	hsa-miR-155-5p	Homo sapiens	PDCD4	27250	Homo sapiens	HITS-CLIP	Functional MTI (Weak)	22473208
MIRT021057	hsa-miR-155-5p	Homo sapiens	VPS18	57617	Homo sapiens	Reporter assay	Functional MTI	20584899
MIRT021058	hsa-miR-155-5p	Homo sapiens	NSD3	54904	Homo sapiens	Reporter assay;Other	Functional MTI	21030878
MIRT021059	hsa-miR-155-5p	Homo sapiens	MASTL	84930	Homo sapiens	Reporter assay;Other	Functional MTI	18668040
MIRT021059	hsa-miR-155-5p	Homo sapiens	MASTL	84930	Homo sapiens	Reporter assay;Other	Non-Functional MTI	20584899
MIRT021059	hsa-miR-155-5p	Homo sapiens	MASTL	84930	Homo sapiens	HITS-CLIP	Functional MTI (Weak)	22473208
MIRT021060	hsa-miR-155-5p	Homo sapiens	MYBL1	4603	Homo sapiens	Reporter assay;Other	Functional MTI	20584899
MIRT021060	hsa-miR-155-5p	Homo sapiens	MYBL1	4603	Homo sapiens	Reporter assay;Other	Functional MTI	18668040
MIRT021061	hsa-miR-155-5p	Homo sapiens	GATM	2628	Homo sapiens	Reporter assay;Other	Functional MTI	20584899
MIRT021061	hsa-miR-155-5p	Homo sapiens	GATM	2628	Homo sapiens	Reporter assay;Other	Functional MTI	18668040
MIRT021062	hsa-miR-155-5p	Homo sapiens	E2F2	1870	Homo sapiens	Reporter assay;Other	Functional MTI	20584899
MIRT021062	hsa-miR-155-5p	Homo sapiens	E2F2	1870	Homo sapiens	Reporter assay;Other	Non-Functional MTI	19759154
MIRT021062	hsa-miR-155-5p	Homo sapiens	E2F2	1870	Homo sapiens	HITS-CLIP	Functional MTI (Weak)	22473208
MIRT021062	hsa-miR-155-5p	Homo sapiens	E2F2	1870	Homo sapiens	Microarray//qRT-PCR	Functional MTI (Weak)	25128227
MIRT021062	hsa-miR-155-5p	Homo sapiens	E2F2	1870	Homo sapiens	Immunohistochemistry//Luciferase reporter assay//qRT-PCR//Western blot	Functional MTI	26967247
MIRT021063	hsa-miR-155-5p	Homo sapiens	FAM135A	57579	Homo sapiens	Reporter assay;Other	Functional MTI	18950466
MIRT021063	hsa-miR-155-5p	Homo sapiens	FAM135A	57579	Homo sapiens	Reporter assay;Other	Non-Functional MTI	21310411
MIRT021064	hsa-miR-155-5p	Homo sapiens	C3orf18	51161	Homo sapiens	Reporter assay;Other	Functional MTI	21036908
MIRT021064	hsa-miR-155-5p	Homo sapiens	C3orf18	51161	Homo sapiens	Reporter assay;Western blot	Functional MTI	20584899
MIRT021065	hsa-miR-155-5p	Homo sapiens	ARL6IP5	10550	Homo sapiens	Proteomics	Functional MTI (Weak)	18668040
MIRT021065	hsa-miR-155-5p	Homo sapiens	ARL6IP5	10550	Homo sapiens	Reporter assay;Other	Non-Functional MTI	20584899
MIRT021065	hsa-miR-155-5p	Homo sapiens	ARL6IP5	10550	Homo sapiens	HITS-CLIP	Functional MTI (Weak)	22473208
MIRT053009	hsa-miR-155-5p	Homo sapiens	SHANK2	22941	Homo sapiens	Luciferase reporter assay//qRT-PCR	Functional MTI	22797699
MIRT053010	hsa-miR-155-5p	Homo sapiens	SH3PXD2A	9644	Homo sapiens	Luciferase reporter assay//qRT-PCR	Functional MTI	22797699
MIRT053013	hsa-miR-155-5p	Homo sapiens	PIK3R1	5295	Homo sapiens	Luciferase reporter assay//qRT-PCR//Western blot	Functional MTI	22609116
MIRT053028	hsa-miR-155-5p	Homo sapiens	VHL	7428	Homo sapiens	Luciferase reporter assay//qRT-PCR	Functional MTI	23353819
MIRT053255	hsa-miR-155-5p	Homo sapiens	PATJ	10207	Homo sapiens	Flow//Immunoblot//Microarray//qRT-PCR	Functional MTI (Weak)	23603793
MIRT053318	hsa-miR-155-5p	Homo sapiens	MMP16	4325	Homo sapiens	Immunohistochemistry//Luciferase reporter assay//qRT-PCR//Western blot//Zymography	Functional MTI	22348515
MIRT053434	hsa-miR-155-5p	Homo sapiens	FOS	2353	Homo sapiens	Microarray	Functional MTI (Weak)	23807165
MIRT053434	hsa-miR-155-5p	Homo sapiens	FOS	2353	Homo sapiens	ChIP//mRNA decay//qRT-PCR//Western blot	Functional MTI	27513856
MIRT053435	hsa-miR-155-5p	Homo sapiens	MAPK14	1432	Homo sapiens	Microarray	Functional MTI (Weak)	23807165
MIRT053435	hsa-miR-155-5p	Homo sapiens	MAPK14	1432	Homo sapiens	Luciferase reporter assay	Functional MTI	25535908
MIRT053436	hsa-miR-155-5p	Homo sapiens	RAPH1	65059	Homo sapiens	Microarray	Functional MTI (Weak)	23807165
MIRT053437	hsa-miR-155-5p	Homo sapiens	RAB3B	5865	Homo sapiens	Microarray	Functional MTI (Weak)	23807165
MIRT053438	hsa-miR-155-5p	Homo sapiens	KLF9	687	Homo sapiens	Microarray	Functional MTI (Weak)	23807165
MIRT054028	hsa-miR-155-5p	Homo sapiens	MYC	4609	Homo sapiens	Luciferase reporter assay//qRT-PCR//Western blot	Functional MTI	24969405
MIRT054291	hsa-miR-155-5p	Homo sapiens	ITK	3702	Homo sapiens	qRT-PCR	Functional MTI (Weak)	22785227
MIRT054292	hsa-miR-155-5p	Homo sapiens	IL2	3558	Homo sapiens	qRT-PCR	Functional MTI (Weak)	22785227
MIRT054478	hsa-miR-155-5p	Homo sapiens	SEL1L	6400	Homo sapiens	Luciferase reporter assay//qRT-PCR//Western blot	Functional MTI	23661430
MIRT054619	hsa-miR-155-5p	Homo sapiens	DOCK1	1793	Homo sapiens	Immunocytochemistry//Immunohistochemistry//In situ hybridization//Luciferase reporter assay//Microarray//qRT-PCR//Western blot	Functional MTI	24604078
MIRT054639	hsa-miR-155-5p	Homo sapiens	RAD51	5888	Homo sapiens	Flow//Immunofluorescence//Immunohistochemistry//Luciferase reporter assay//qRT-PCR//Western blot	Functional MTI	24616504
MIRT054752	hsa-miR-155-5p	Homo sapiens	THRB	7068	Homo sapiens	Luciferase reporter assay//Real time PCR	Functional MTI	24849932
MIRT054759	hsa-miR-155-5p	Homo sapiens	TERF1	7013	Homo sapiens	Luciferase reporter assay//Western blotting//immunohistochemistry	Functional MTI	24876105
MIRT064906	hsa-miR-155-5p	Homo sapiens	ZBTB18	10472	Homo sapiens	PAR-CLIP	Functional MTI (Weak)	23446348
MIRT064906	hsa-miR-155-5p	Homo sapiens	ZBTB18	10472	Homo sapiens	PAR-CLIP	Functional MTI (Weak)	21572407
MIRT064906	hsa-miR-155-5p	Homo sapiens	ZBTB18	10472	Homo sapiens	PAR-CLIP	Functional MTI (Weak)	20371350
MIRT081547	hsa-miR-155-5p	Homo sapiens	ZNF431	170959	Homo sapiens	HITS-CLIP	Functional MTI (Weak)	22473208
MIRT081547	hsa-miR-155-5p	Homo sapiens	ZNF431	170959	Homo sapiens	PAR-CLIP	Functional MTI (Weak)	23592263
MIRT081547	hsa-miR-155-5p	Homo sapiens	ZNF431	170959	Homo sapiens	PAR-CLIP	Functional MTI (Weak)	23446348
MIRT081547	hsa-miR-155-5p	Homo sapiens	ZNF431	170959	Homo sapiens	Microarray//qRT-PCR	Functional MTI (Weak)	22815788
MIRT090527	hsa-miR-155-5p	Homo sapiens	ZBTB38	253461	Homo sapiens	HITS-CLIP	Functional MTI (Weak)	22473208
MIRT096827	hsa-miR-155-5p	Homo sapiens	ZSWIM6	57688	Homo sapiens	HITS-CLIP	Functional MTI (Weak)	22473208
MIRT125863	hsa-miR-155-5p	Homo sapiens	ADD3	120	Homo sapiens	HITS-CLIP	Functional MTI (Weak)	22473208
MIRT128036	hsa-miR-155-5p	Homo sapiens	S1PR1	1901	Homo sapiens	HITS-CLIP	Functional MTI (Weak)	22473208
MIRT129282	hsa-miR-155-5p	Homo sapiens	CBL	867	Homo sapiens	HITS-CLIP	Functional MTI (Weak)	22473208
MIRT129684	hsa-miR-155-5p	Homo sapiens	AGTRAP	57085	Homo sapiens	HITS-CLIP	Functional MTI (Weak)	22473208
MIRT132936	hsa-miR-155-5p	Homo sapiens	WNK1	65125	Homo sapiens	Microarray//qRT-PCR	Functional MTI (Weak)	22815788
MIRT133557	hsa-miR-155-5p	Homo sapiens	KCTD3	51133	Homo sapiens	HITS-CLIP	Functional MTI (Weak)	22473208
MIRT134158	hsa-miR-155-5p	Homo sapiens	KLHL42	57542	Homo sapiens	HITS-CLIP	Functional MTI (Weak)	22473208
MIRT135364	hsa-miR-155-5p	Homo sapiens	SP1	6667	Homo sapiens	HITS-CLIP	Functional MTI (Weak)	22473208
MIRT138670	hsa-miR-155-5p	Homo sapiens	CHURC1	91612	Homo sapiens	HITS-CLIP	Functional MTI (Weak)	22473208
MIRT148501	hsa-miR-155-5p	Homo sapiens	MEX3C	51320	Homo sapiens	HITS-CLIP	Functional MTI (Weak)	22473208
MIRT149068	hsa-miR-155-5p	Homo sapiens	TWSG1	57045	Homo sapiens	HITS-CLIP	Functional MTI (Weak)	22473208
MIRT150919	hsa-miR-155-5p	Homo sapiens	ZNF492	57615	Homo sapiens	HITS-CLIP	Functional MTI (Weak)	22473208
MIRT155511	hsa-miR-155-5p	Homo sapiens	CCNT2	905	Homo sapiens	HITS-CLIP	Functional MTI (Weak)	22473208
MIRT161793	hsa-miR-155-5p	Homo sapiens	PIK3CA	5290	Homo sapiens	HITS-CLIP	Functional MTI (Weak)	22473208
MIRT171395	hsa-miR-155-5p	Homo sapiens	DMTF1	9988	Homo sapiens	HITS-CLIP	Functional MTI (Weak)	22473208
MIRT172936	hsa-miR-155-5p	Homo sapiens	CHD7	55636	Homo sapiens	HITS-CLIP	Functional MTI (Weak)	22473208
MIRT175077	hsa-miR-155-5p	Homo sapiens	DCAF10	79269	Homo sapiens	HITS-CLIP	Functional MTI (Weak)	22473208
MIRT176209	hsa-miR-155-5p	Homo sapiens	DDX3Y	8653	Homo sapiens	HITS-CLIP	Functional MTI (Weak)	22473208
MIRT199844	hsa-miR-155-5p	Homo sapiens	CSNK1G2	1455	Homo sapiens	PAR-CLIP	Functional MTI (Weak)	22291592
MIRT200030	hsa-miR-155-5p	Homo sapiens	ZNF714	148206	Homo sapiens	Microarray//qRT-PCR	Functional MTI (Weak)	22815788
MIRT213354	hsa-miR-155-5p	Homo sapiens	TADA2B	93624	Homo sapiens	HITS-CLIP	Functional MTI (Weak)	22473208
MIRT225315	hsa-miR-155-5p	Homo sapiens	UBXN2B	137886	Homo sapiens	HITS-CLIP	Functional MTI (Weak)	22473208
MIRT251781	hsa-miR-155-5p	Homo sapiens	ACOX1	51	Homo sapiens	PAR-CLIP	Functional MTI (Weak)	22100165
MIRT269686	hsa-miR-155-5p	Homo sapiens	ELK4	2005	Homo sapiens	PAR-CLIP	Functional MTI (Weak)	21572407
MIRT283487	hsa-miR-155-5p	Homo sapiens	KCTD5	54442	Homo sapiens	HITS-CLIP	Functional MTI (Weak)	22473208
MIRT376128	hsa-miR-155-5p	Homo sapiens	ANKRD12	23253	Homo sapiens	PAR-CLIP	Functional MTI (Weak)	22100165
MIRT398178	hsa-miR-155-5p	Homo sapiens	HIF1A	3091	Homo sapiens	qRT-PCR//Immunohistochemistry//Western blot	Functional MTI	25143000
MIRT400446	hsa-miR-155-5p	Homo sapiens	ZNF148	7707	Homo sapiens	PAR-CLIP	Functional MTI (Weak)	23592263
MIRT400446	hsa-miR-155-5p	Homo sapiens	ZNF148	7707	Homo sapiens	PAR-CLIP	Functional MTI (Weak)	21572407
MIRT405691	hsa-miR-155-5p	Homo sapiens	NAA16	79612	Homo sapiens	HITS-CLIP	Functional MTI (Weak)	22473208
MIRT437645	hsa-miR-155-5p	Homo sapiens	ETNK2	55224	Homo sapiens	Microarray//qRT-PCR	Functional MTI (Weak)	22815788
MIRT437646	hsa-miR-155-5p	Homo sapiens	TRPS1	7227	Homo sapiens	Microarray//qRT-PCR	Functional MTI (Weak)	22815788
MIRT437647	hsa-miR-155-5p	Homo sapiens	PEA15	8682	Homo sapiens	Microarray//qRT-PCR	Functional MTI (Weak)	22815788
MIRT437648	hsa-miR-155-5p	Homo sapiens	PTN	5764	Homo sapiens	Microarray//qRT-PCR	Functional MTI (Weak)	22815788
MIRT438018	hsa-miR-155-5p	Homo sapiens	MXI1	4601	Homo sapiens	Luciferase reporter assay//qRT-PCR//Western blot	Functional MTI	24376632
MIRT438883	hsa-miR-155-5p	Homo sapiens	SOCS3	9021	Homo sapiens	qRT-PCR	Functional MTI (Weak)	23428672
MIRT439177	hsa-miR-155-5p	Homo sapiens	ZNF98	148198	Homo sapiens	HITS-CLIP	Functional MTI (Weak)	22473208
MIRT439202	hsa-miR-155-5p	Homo sapiens	ZNF468	90333	Homo sapiens	HITS-CLIP	Functional MTI (Weak)	22473208
MIRT439210	hsa-miR-155-5p	Homo sapiens	ZNF300	91975	Homo sapiens	HITS-CLIP	Functional MTI (Weak)	22473208
MIRT439216	hsa-miR-155-5p	Homo sapiens	ZNF260	339324	Homo sapiens	HITS-CLIP	Functional MTI (Weak)	22473208
MIRT439223	hsa-miR-155-5p	Homo sapiens	ZNF160	90338	Homo sapiens	HITS-CLIP	Functional MTI (Weak)	22473208
MIRT439231	hsa-miR-155-5p	Homo sapiens	ZKSCAN1	7586	Homo sapiens	HITS-CLIP	Functional MTI (Weak)	22473208
MIRT439274	hsa-miR-155-5p	Homo sapiens	YEATS2	55689	Homo sapiens	HITS-CLIP	Functional MTI (Weak)	22473208
MIRT439278	hsa-miR-155-5p	Homo sapiens	XPNPEP1	7511	Homo sapiens	HITS-CLIP	Functional MTI (Weak)	22473208
MIRT439288	hsa-miR-155-5p	Homo sapiens	WDR82	80335	Homo sapiens	HITS-CLIP	Functional MTI (Weak)	22473208
MIRT439308	hsa-miR-155-5p	Homo sapiens	VCPIP1	80124	Homo sapiens	HITS-CLIP	Functional MTI (Weak)	22473208
MIRT439320	hsa-miR-155-5p	Homo sapiens	USP8	9101	Homo sapiens	HITS-CLIP	Functional MTI (Weak)	22473208
MIRT439362	hsa-miR-155-5p	Homo sapiens	UBE2G1	7326	Homo sapiens	HITS-CLIP	Functional MTI (Weak)	22473208
MIRT439378	hsa-miR-155-5p	Homo sapiens	TTC8	123016	Homo sapiens	HITS-CLIP	Functional MTI (Weak)	22473208
MIRT439433	hsa-miR-155-5p	Homo sapiens	NEMP1	23306	Homo sapiens	HITS-CLIP	Functional MTI (Weak)	22473208
MIRT439442	hsa-miR-155-5p	Homo sapiens	TMEM123	114908	Homo sapiens	HITS-CLIP	Functional MTI (Weak)	22473208
MIRT439480	hsa-miR-155-5p	Homo sapiens	TCF4	6925	Homo sapiens	HITS-CLIP	Functional MTI (Weak)	22473208
MIRT439485	hsa-miR-155-5p	Homo sapiens	TAPT1	202018	Homo sapiens	HITS-CLIP	Functional MTI (Weak)	22473208
MIRT439517	hsa-miR-155-5p	Homo sapiens	STRN3	29966	Homo sapiens	HITS-CLIP	Functional MTI (Weak)	22473208
MIRT439536	hsa-miR-155-5p	Homo sapiens	SSU72	29101	Homo sapiens	HITS-CLIP	Functional MTI (Weak)	22473208
MIRT439538	hsa-miR-155-5p	Homo sapiens	SSH2	85464	Homo sapiens	HITS-CLIP	Functional MTI (Weak)	22473208
MIRT439623	hsa-miR-155-5p	Homo sapiens	SLC11A2	4891	Homo sapiens	HITS-CLIP	Functional MTI (Weak)	22473208
MIRT439628	hsa-miR-155-5p	Homo sapiens	SIRT1	23411	Homo sapiens	HITS-CLIP	Functional MTI (Weak)	22473208
MIRT439655	hsa-miR-155-5p	Homo sapiens	SRSF1	6426	Homo sapiens	HITS-CLIP	Functional MTI (Weak)	22473208
MIRT439669	hsa-miR-155-5p	Homo sapiens	KMT5A	387893	Homo sapiens	HITS-CLIP	Functional MTI (Weak)	22473208
MIRT439678	hsa-miR-155-5p	Homo sapiens	SERGEF	26297	Homo sapiens	HITS-CLIP	Functional MTI (Weak)	22473208
MIRT439734	hsa-miR-155-5p	Homo sapiens	RPS20	6224	Homo sapiens	HITS-CLIP	Functional MTI (Weak)	22473208
MIRT439774	hsa-miR-155-5p	Homo sapiens	RGL1	23179	Homo sapiens	HITS-CLIP	Functional MTI (Weak)	22473208
MIRT439784	hsa-miR-155-5p	Homo sapiens	REV1	51455	Homo sapiens	HITS-CLIP	Functional MTI (Weak)	22473208
MIRT439881	hsa-miR-155-5p	Homo sapiens	PTAR1	375743	Homo sapiens	HITS-CLIP	Functional MTI (Weak)	22473208
MIRT440060	hsa-miR-155-5p	Homo sapiens	OSTM1	28962	Homo sapiens	HITS-CLIP	Functional MTI (Weak)	22473208
MIRT440122	hsa-miR-155-5p	Homo sapiens	NFAT5	10725	Homo sapiens	HITS-CLIP	Functional MTI (Weak)	22473208
MIRT440157	hsa-miR-155-5p	Homo sapiens	N4BP1	9683	Homo sapiens	HITS-CLIP	Functional MTI (Weak)	22473208
MIRT440237	hsa-miR-155-5p	Homo sapiens	MKLN1	4289	Homo sapiens	HITS-CLIP	Functional MTI (Weak)	22473208
MIRT440351	hsa-miR-155-5p	Homo sapiens	KPNA5	3841	Homo sapiens	HITS-CLIP	Functional MTI (Weak)	22473208
MIRT440368	hsa-miR-155-5p	Homo sapiens	KIF3A	11127	Homo sapiens	HITS-CLIP	Functional MTI (Weak)	22473208
MIRT440402	hsa-miR-155-5p	Homo sapiens	KCNN3	3782	Homo sapiens	HITS-CLIP	Functional MTI (Weak)	22473208
MIRT440454	hsa-miR-155-5p	Homo sapiens	INPP5A	3632	Homo sapiens	HITS-CLIP	Functional MTI (Weak)	22473208
MIRT440465	hsa-miR-155-5p	Homo sapiens	IFIT5	24138	Homo sapiens	HITS-CLIP	Functional MTI (Weak)	22473208
MIRT440492	hsa-miR-155-5p	Homo sapiens	HMGCS1	3157	Homo sapiens	HITS-CLIP	Functional MTI (Weak)	22473208
MIRT440497	hsa-miR-155-5p	Homo sapiens	HLA-DPA1	3113	Homo sapiens	HITS-CLIP	Functional MTI (Weak)	22473208
MIRT440588	hsa-miR-155-5p	Homo sapiens	GANAB	23193	Homo sapiens	HITS-CLIP	Functional MTI (Weak)	22473208
MIRT440591	hsa-miR-155-5p	Homo sapiens	GALC	2581	Homo sapiens	HITS-CLIP	Functional MTI (Weak)	22473208
MIRT440622	hsa-miR-155-5p	Homo sapiens	SARAF	51669	Homo sapiens	HITS-CLIP	Functional MTI (Weak)	22473208
MIRT440643	hsa-miR-155-5p	Homo sapiens	FGL2	10875	Homo sapiens	HITS-CLIP	Functional MTI (Weak)	22473208
MIRT440644	hsa-miR-155-5p	Homo sapiens	FEZ2	9637	Homo sapiens	HITS-CLIP	Functional MTI (Weak)	22473208
MIRT440700	hsa-miR-155-5p	Homo sapiens	EZH1	2145	Homo sapiens	HITS-CLIP	Functional MTI (Weak)	22473208
MIRT440722	hsa-miR-155-5p	Homo sapiens	ENTPD1	953	Homo sapiens	HITS-CLIP	Functional MTI (Weak)	22473208
MIRT440778	hsa-miR-155-5p	Homo sapiens	DPY19L1	23333	Homo sapiens	HITS-CLIP	Functional MTI (Weak)	22473208
MIRT440778	hsa-miR-155-5p	Homo sapiens	DPY19L1	23333	Homo sapiens	PAR-CLIP	Functional MTI (Weak)	23592263
MIRT440880	hsa-miR-155-5p	Homo sapiens	CREB3L2	64764	Homo sapiens	HITS-CLIP	Functional MTI (Weak)	22473208
MIRT440899	hsa-miR-155-5p	Homo sapiens	CPEB4	80315	Homo sapiens	HITS-CLIP	Functional MTI (Weak)	22473208
MIRT440973	hsa-miR-155-5p	Homo sapiens	CDC37	11140	Homo sapiens	HITS-CLIP	Functional MTI (Weak)	22473208
MIRT441071	hsa-miR-155-5p	Homo sapiens	SWSAP1	126074	Homo sapiens	HITS-CLIP	Functional MTI (Weak)	22473208
MIRT441101	hsa-miR-155-5p	Homo sapiens	BTBD1	53339	Homo sapiens	HITS-CLIP	Functional MTI (Weak)	22473208
MIRT441244	hsa-miR-155-5p	Homo sapiens	AKAP10	11216	Homo sapiens	HITS-CLIP	Functional MTI (Weak)	22473208
MIRT441302	hsa-miR-155-5p	Homo sapiens	ABI2	10152	Homo sapiens	HITS-CLIP	Functional MTI (Weak)	22473208
MIRT441315	hsa-miR-155-5p	Homo sapiens	AAK1	22848	Homo sapiens	HITS-CLIP	Functional MTI (Weak)	22473208
MIRT442789	hsa-miR-155-5p	Homo sapiens	CHD8	57680	Homo sapiens	PAR-CLIP	Functional MTI (Weak)	22100165
MIRT442864	hsa-miR-155-5p	Homo sapiens	AKT1	207	Homo sapiens	PAR-CLIP	Functional MTI (Weak)	22100165
MIRT442975	hsa-miR-155-5p	Homo sapiens	PHACTR2	9749	Homo sapiens	PAR-CLIP	Functional MTI (Weak)	22100165
MIRT443354	hsa-miR-155-5p	Homo sapiens	XPR1	9213	Homo sapiens	PAR-CLIP	Functional MTI (Weak)	22100165
MIRT444410	hsa-miR-155-5p	Homo sapiens	RAB3IP	117177	Homo sapiens	PAR-CLIP	Functional MTI (Weak)	22100165
MIRT444908	hsa-miR-155-5p	Homo sapiens	KIAA1841	84542	Homo sapiens	PAR-CLIP	Functional MTI (Weak)	22100165
MIRT445554	hsa-miR-155-5p	Homo sapiens	PCCA	5095	Homo sapiens	PAR-CLIP	Functional MTI (Weak)	22100165
MIRT448544	hsa-miR-155-5p	Homo sapiens	RHEBP1	6008	Homo sapiens	PAR-CLIP	Functional MTI (Weak)	22100165
MIRT448544	hsa-miR-155-5p	Homo sapiens	RHEBP1	6008	Homo sapiens	PAR-CLIP	Functional MTI (Weak)	22291592
MIRT448544	hsa-miR-155-5p	Homo sapiens	RHEBP1	6008	Homo sapiens	PAR-CLIP	Functional MTI (Weak)	20371350
MIRT449141	hsa-miR-155-5p	Homo sapiens	UQCRB	7381	Homo sapiens	PAR-CLIP	Functional MTI (Weak)	22100165
MIRT449391	hsa-miR-155-5p	Homo sapiens	FCAMR	83953	Homo sapiens	PAR-CLIP	Functional MTI (Weak)	22100165
MIRT449697	hsa-miR-155-5p	Homo sapiens	SLC35A1	10559	Homo sapiens	PAR-CLIP	Functional MTI (Weak)	22100165
MIRT449697	hsa-miR-155-5p	Homo sapiens	SLC35A1	10559	Homo sapiens	PAR-CLIP	Functional MTI (Weak)	22291592
MIRT450858	hsa-miR-155-5p	Homo sapiens	HHIP	64399	Homo sapiens	PAR-CLIP	Functional MTI (Weak)	22100165
MIRT468630	hsa-miR-155-5p	Homo sapiens	SELENOT	51714	Homo sapiens	PAR-CLIP	Functional MTI (Weak)	23592263
MIRT478678	hsa-miR-155-5p	Homo sapiens	CSRP2	1466	Homo sapiens	PAR-CLIP	Functional MTI (Weak)	23592263
MIRT478678	hsa-miR-155-5p	Homo sapiens	CSRP2	1466	Homo sapiens	PAR-CLIP	Functional MTI (Weak)	21572407
MIRT479425	hsa-miR-155-5p	Homo sapiens	CDKN1B	1027	Homo sapiens	PAR-CLIP	Functional MTI (Weak)	23592263
MIRT479425	hsa-miR-155-5p	Homo sapiens	CDKN1B	1027	Homo sapiens	PAR-CLIP	Functional MTI (Weak)	23446348
MIRT479425	hsa-miR-155-5p	Homo sapiens	CDKN1B	1027	Homo sapiens	PAR-CLIP	Functional MTI (Weak)	22012620
MIRT479425	hsa-miR-155-5p	Homo sapiens	CDKN1B	1027	Homo sapiens	PAR-CLIP	Functional MTI (Weak)	20371350
MIRT485893	hsa-miR-155-5p	Homo sapiens	ZFP36	7538	Homo sapiens	PAR-CLIP	Functional MTI (Weak)	23592263
MIRT493447	hsa-miR-155-5p	Homo sapiens	KANSL1	284058	Homo sapiens	PAR-CLIP	Functional MTI (Weak)	23592263
MIRT493447	hsa-miR-155-5p	Homo sapiens	KANSL1	284058	Homo sapiens	PAR-CLIP	Functional MTI (Weak)	24398324
MIRT493447	hsa-miR-155-5p	Homo sapiens	KANSL1	284058	Homo sapiens	PAR-CLIP	Functional MTI (Weak)	21572407
MIRT497241	hsa-miR-155-5p	Homo sapiens	FITM2	128486	Homo sapiens	PAR-CLIP	Functional MTI (Weak)	22291592
MIRT497718	hsa-miR-155-5p	Homo sapiens	CYP1A1	1543	Homo sapiens	PAR-CLIP	Functional MTI (Weak)	22291592
MIRT497949	hsa-miR-155-5p	Homo sapiens	DENND1B	163486	Homo sapiens	PAR-CLIP	Functional MTI (Weak)	22291592
MIRT498288	hsa-miR-155-5p	Homo sapiens	FAM76A	199870	Homo sapiens	PAR-CLIP	Functional MTI (Weak)	22291592
MIRT498421	hsa-miR-155-5p	Homo sapiens	DOK2	9046	Homo sapiens	PAR-CLIP	Functional MTI (Weak)	22291592
MIRT500288	hsa-miR-155-5p	Homo sapiens	ZNF703	80139	Homo sapiens	PAR-CLIP	Functional MTI (Weak)	24398324
MIRT500288	hsa-miR-155-5p	Homo sapiens	ZNF703	80139	Homo sapiens	PAR-CLIP	Functional MTI (Weak)	23446348
MIRT500288	hsa-miR-155-5p	Homo sapiens	ZNF703	80139	Homo sapiens	PAR-CLIP	Functional MTI (Weak)	21572407
MIRT500288	hsa-miR-155-5p	Homo sapiens	ZNF703	80139	Homo sapiens	PAR-CLIP	Functional MTI (Weak)	20371350
MIRT505520	hsa-miR-155-5p	Homo sapiens	SPRED1	161742	Homo sapiens	PAR-CLIP	Functional MTI (Weak)	23446348
MIRT513659	hsa-miR-155-5p	Homo sapiens	TMEM136	219902	Homo sapiens	PAR-CLIP	Functional MTI (Weak)	23446348
MIRT513967	hsa-miR-155-5p	Homo sapiens	CNOT6	57472	Homo sapiens	PAR-CLIP	Functional MTI (Weak)	23446348
MIRT516417	hsa-miR-155-5p	Homo sapiens	ADAMTS4	9507	Homo sapiens	PAR-CLIP	Functional MTI (Weak)	23446348
MIRT525576	hsa-miR-155-5p	Homo sapiens	MTRNR2L7	100288485	Homo sapiens	PAR-CLIP	Functional MTI (Weak)	22012620
MIRT526223	hsa-miR-155-5p	Homo sapiens	MTRNR2L5	100463289	Homo sapiens	PAR-CLIP	Functional MTI (Weak)	22012620
MIRT526223	hsa-miR-155-5p	Homo sapiens	MTRNR2L5	100463289	Homo sapiens	PAR-CLIP	Functional MTI (Weak)	20371350
MIRT526980	hsa-miR-155-5p	Homo sapiens	PLEKHA2	59339	Homo sapiens	PAR-CLIP	Functional MTI (Weak)	22012620
MIRT546707	hsa-miR-155-5p	Homo sapiens	RORA	6095	Homo sapiens	PAR-CLIP	Functional MTI (Weak)	21572407
MIRT546707	hsa-miR-155-5p	Homo sapiens	RORA	6095	Homo sapiens	PAR-CLIP	Functional MTI (Weak)	20371350
MIRT551153	hsa-miR-155-5p	Homo sapiens	ZNF678	339500	Homo sapiens	PAR-CLIP	Functional MTI (Weak)	21572407
MIRT553121	hsa-miR-155-5p	Homo sapiens	UBL3	5412	Homo sapiens	PAR-CLIP	Functional MTI (Weak)	21572407
MIRT555203	hsa-miR-155-5p	Homo sapiens	PRRC1	133619	Homo sapiens	PAR-CLIP	Functional MTI (Weak)	21572407
MIRT555203	hsa-miR-155-5p	Homo sapiens	PRRC1	133619	Homo sapiens	PAR-CLIP	Functional MTI (Weak)	20371350
MIRT556684	hsa-miR-155-5p	Homo sapiens	KLHL28	54813	Homo sapiens	PAR-CLIP	Functional MTI (Weak)	21572407
MIRT562439	hsa-miR-155-5p	Homo sapiens	EEF2	1938	Homo sapiens	PAR-CLIP	Functional MTI (Weak)	20371350
MIRT564632	hsa-miR-155-5p	Homo sapiens	ZNF644	84146	Homo sapiens	PAR-CLIP	Functional MTI (Weak)	20371350
MIRT568726	hsa-miR-155-5p	Homo sapiens	MTRNR2L3	100462983	Homo sapiens	PAR-CLIP	Functional MTI (Weak)	20371350
MIRT572180	hsa-miR-155-5p	Homo sapiens	CDV3	55573	Homo sapiens	PAR-CLIP	Functional MTI (Weak)	20371350
MIRT573470	hsa-miR-155-5p	Homo sapiens	MTRNR2L9	100463487	Homo sapiens	PAR-CLIP	Functional MTI (Weak)	20371350
MIRT613942	hsa-miR-155-5p	Homo sapiens	CHRDL1	91851	Homo sapiens	HITS-CLIP	Functional MTI (Weak)	23824327
MIRT613942	hsa-miR-155-5p	Homo sapiens	CHRDL1	91851	Homo sapiens	HITS-CLIP	Functional MTI (Weak)	23313552
MIRT613942	hsa-miR-155-5p	Homo sapiens	CHRDL1	91851	Homo sapiens	HITS-CLIP	Functional MTI (Weak)	27418678
MIRT621541	hsa-miR-155-5p	Homo sapiens	ZNF500	26048	Homo sapiens	HITS-CLIP	Functional MTI (Weak)	23824327
MIRT642736	hsa-miR-155-5p	Homo sapiens	TDRD6	221400	Homo sapiens	HITS-CLIP	Functional MTI (Weak)	23824327
MIRT648843	hsa-miR-155-5p	Homo sapiens	MARVELD1	83742	Homo sapiens	HITS-CLIP	Functional MTI (Weak)	23824327
MIRT659439	hsa-miR-155-5p	Homo sapiens	CNPPD1	27013	Homo sapiens	HITS-CLIP	Functional MTI (Weak)	23824327
MIRT709796	hsa-miR-155-5p	Homo sapiens	FOXE1	2304	Homo sapiens	HITS-CLIP	Functional MTI (Weak)	19536157
MIRT713302	hsa-miR-155-5p	Homo sapiens	TYRP1	7306	Homo sapiens	HITS-CLIP	Functional MTI (Weak)	19536157
MIRT732510	hsa-miR-155-5p	Homo sapiens	MAPK13	5603	Homo sapiens	Luciferase reporter assay	Functional MTI	25535908
MIRT733458	hsa-miR-155-5p	Homo sapiens	SOCS6	9306	Homo sapiens	Luciferase reporter assay//qRT-PCR//Western blot	Functional MTI	26692956
MIRT733458	hsa-miR-155-5p	Homo sapiens	SOCS6	9306	Homo sapiens	Next Generation Sequencing (NGS)//qRT-PCR	Functional MTI (Weak)	27570566
MIRT733458	hsa-miR-155-5p	Homo sapiens	SOCS6	9306	Homo sapiens	Luciferase reporter assay//qRT-PCR//Western blot	Functional MTI	27811366
MIRT733695	hsa-miR-155-5p	Homo sapiens	RPTOR	57521	Homo sapiens	Luciferase reporter assay//Western blot	Functional MTI	27284727
MIRT734178	hsa-miR-155-5p	Homo sapiens	TFAM	7019	Homo sapiens	Luciferase reporter assay//qRT-PCR	Functional MTI	25869329
MIRT734272	hsa-miR-155-5p	Homo sapiens	STAT1	6772	Homo sapiens	Luciferase reporter assay//Western blot	Functional MTI	28418858
MIRT734468	hsa-miR-155-5p	Homo sapiens	CCND2	894	Homo sapiens	qRT-PCR//Western blot	Functional MTI	26986233
MIRT734589	hsa-miR-155-5p	Homo sapiens	CASP3	836	Homo sapiens	Luciferase reporter assay	Functional MTI	26574931
MIRT734660	hsa-miR-155-5p	Homo sapiens	TBRG1	84897	Homo sapiens	ChIP-seq//Western blot//Luciferase reporter assay	Functional MTI	26497687
MIRT734662	hsa-miR-155-5p	Homo sapiens	HOMEZ	57594	Homo sapiens	ChIP-seq//Luciferase reporter assay//Western blot	Functional MTI	26497687
MIRT734671	hsa-miR-155-5p	Homo sapiens	NR1H3	10062	Homo sapiens	Luciferase reporter assay//qRT-PCR//Western blot	Functional MTI	27746237
MIRT734893	hsa-miR-155-5p	Homo sapiens	PTEN	5728	Homo sapiens	Luciferase reporter assay//qRT-PCR//Western blot	Functional MTI	27811366
MIRT734893	hsa-miR-155-5p	Homo sapiens	PTEN	5728	Homo sapiens	Immunohistochemistry//Luciferase reporter assay//qRT-PCR//Western blot	Functional MTI	28132399
MIRT734975	hsa-miR-155-5p	Homo sapiens	FBXW7	55294	Homo sapiens	Luciferase reporter assay//qRT-PCR	Functional MTI	27904771
MIRT735199	hsa-miR-155-5p	Homo sapiens	SAMHD1	25939	Homo sapiens	Flow//Luciferase reporter assay//qRT-PCR//Western blot	Functional MTI	25890101
MIRT737910	hsa-miR-155-5p	Homo sapiens	CS	1431	Homo sapiens	PAR-CLIP	Functional MTI (Weak)	26701625
MIRT762914	hsa-miR-155-5p	Homo sapiens	GEN1	348654	Homo sapiens	PAR-CLIP	Functional MTI (Weak)	27292025
MIRT762915	hsa-miR-155-5p	Homo sapiens	MTRNR2L1	100462977	Homo sapiens	PAR-CLIP	Functional MTI (Weak)	27292025
MIRT762915	hsa-miR-155-5p	Homo sapiens	MTRNR2L1	100462977	Homo sapiens	HITS-CLIP	Functional MTI (Weak)	27418678

## Sheet: hsa-miR-18a-5p
miRTarBase ID	miRNA	Species (miRNA)	Target Gene	Target Gene (Entrez Gene ID)	Species (Target Gene)	Experiments	Support Type	References (PMID)
MIRT000703	hsa-miR-18a-5p	Homo sapiens	ESR1	2099	Homo sapiens	Western blot//qRT-PCR//Luciferase reporter assay	Functional MTI	19706389
MIRT000703	hsa-miR-18a-5p	Homo sapiens	ESR1	2099	Homo sapiens	Luciferase reporter assay//Microarray	Functional MTI	19684618
MIRT000703	hsa-miR-18a-5p	Homo sapiens	ESR1	2099	Homo sapiens	Luciferase reporter assay//qRT-PCR//Western blot	Functional MTI	20080637
MIRT000703	hsa-miR-18a-5p	Homo sapiens	ESR1	2099	Homo sapiens	In situ hybridization//Next Generation Sequencing (NGS)//qRT-PCR	Functional MTI (Weak)	26233958
MIRT000792	hsa-miR-18a-5p	Homo sapiens	IGF2BP2	10644	Homo sapiens	Microarray//Northern blot	Functional MTI (Weak)	16331254
MIRT003370	hsa-miR-18a-5p	Homo sapiens	PTEN	5728	Homo sapiens	Luciferase reporter assay//qRT-PCR//Western blot	Non-Functional MTI	20008935
MIRT003370	hsa-miR-18a-5p	Homo sapiens	PTEN	5728	Homo sapiens	Immunohistochemistry//Luciferase reporter assay//qRT-PCR//Western blot	Functional MTI	23511639
MIRT003370	hsa-miR-18a-5p	Homo sapiens	PTEN	5728	Homo sapiens	Luciferase reporter assay	Functional MTI	27291152
MIRT004174	hsa-miR-18a-5p	Homo sapiens	CTGF	1490	Homo sapiens	Western blot//Microarray//Northern blot//Luciferase reporter assay	Functional MTI	16331254
MIRT004174	hsa-miR-18a-5p	Homo sapiens	CTGF	1490	Homo sapiens	Luciferase reporter assay	Functional MTI	19233176
MIRT004174	hsa-miR-18a-5p	Homo sapiens	CTGF	1490	Homo sapiens	Flow//Luciferase reporter assay//qRT-PCR//Western blot	Functional MTI	27421245
MIRT004311	hsa-miR-18a-5p	Homo sapiens	NCOA3	8202	Homo sapiens	Western blot	Non-Functional MTI	19706389
MIRT004383	hsa-miR-18a-5p	Homo sapiens	CCNL1	57018	Homo sapiens	Microarray//Northern blot	Functional MTI (Weak)	16331254
MIRT004385	hsa-miR-18a-5p	Homo sapiens	CSRNP3	80034	Homo sapiens	Microarray//Northern blot	Functional MTI (Weak)	16331254
MIRT004386	hsa-miR-18a-5p	Homo sapiens	THRA	7067	Homo sapiens	Microarray//Northern blot	Functional MTI (Weak)	16331254
MIRT004387	hsa-miR-18a-5p	Homo sapiens	TNFSF11	8600	Homo sapiens	Microarray//Northern blot//Luciferase reporter assay	Functional MTI	16331254
MIRT004545	hsa-miR-18a-5p	Homo sapiens	NR3C1	2908	Homo sapiens	Luciferase reporter assay//Western blot//pMIR-REPORT	Functional MTI	19131573
MIRT004545	hsa-miR-18a-5p	Homo sapiens	NR3C1	2908	Homo sapiens	Luciferase reporter assay//Western blot	Functional MTI	27888798
MIRT004547	hsa-miR-18a-5p	Homo sapiens	TSC22D3	1831	Homo sapiens	qRT-PCR	Functional MTI (Weak)	19131573
MIRT004547	hsa-miR-18a-5p	Homo sapiens	TSC22D3	1831	Homo sapiens	PAR-CLIP	Functional MTI (Weak)	23592263
MIRT004547	hsa-miR-18a-5p	Homo sapiens	TSC22D3	1831	Homo sapiens	PAR-CLIP	Functional MTI (Weak)	21572407
MIRT004587	hsa-miR-18a-5p	Homo sapiens	HIF1A	3091	Homo sapiens	Sequencing	Functional MTI (Weak)	20371350
MIRT004587	hsa-miR-18a-5p	Homo sapiens	HIF1A	3091	Homo sapiens	PAR-CLIP	Functional MTI (Weak)	22012620
MIRT004587	hsa-miR-18a-5p	Homo sapiens	HIF1A	3091	Homo sapiens	PAR-CLIP	Functional MTI (Weak)	21572407
MIRT004587	hsa-miR-18a-5p	Homo sapiens	HIF1A	3091	Homo sapiens	Luciferase reporter assay	Functional MTI	27080303
MIRT004587	hsa-miR-18a-5p	Homo sapiens	HIF1A	3091	Homo sapiens	Luciferase reporter assay//qRT-PCR//Western blot	Functional MTI	26622381
MIRT004592	hsa-miR-18a-5p	Homo sapiens	TGFBR2	7048	Homo sapiens	Luciferase reporter assay//Microarray	Non-Functional MTI	20940405
MIRT004592	hsa-miR-18a-5p	Homo sapiens	TGFBR2	7048	Homo sapiens	Luciferase reporter assay//qRT-PCR//Western blot	Functional MTI	28131417
MIRT004736	hsa-miR-18a-5p	Homo sapiens	SMAD4	4089	Homo sapiens	Immunoblot//Luciferase reporter assay//Microarray//qRT-PCR//Western blot	Functional MTI	20940405
MIRT005361	hsa-miR-18a-5p	Homo sapiens	HSF2	3298	Homo sapiens	Immunofluorescence//In situ hybridization//Luciferase reporter assay//qRT-PCR//Western blot	Functional MTI	20724452
MIRT006118	hsa-miR-18a-5p	Homo sapiens	ATM	472	Homo sapiens	Luciferase reporter assay//qRT-PCR//Western blot	Functional MTI	21980462
MIRT006118	hsa-miR-18a-5p	Homo sapiens	ATM	472	Homo sapiens	Luciferase reporter assay	Functional MTI	23437304
MIRT006118	hsa-miR-18a-5p	Homo sapiens	ATM	472	Homo sapiens	Sequencing	Functional MTI (Weak)	20371350
MIRT006118	hsa-miR-18a-5p	Homo sapiens	ATM	472	Homo sapiens	Luciferase reporter assay//qRT-PCR//Western blot	Functional MTI	23857602
MIRT006118	hsa-miR-18a-5p	Homo sapiens	ATM	472	Homo sapiens	PAR-CLIP	Functional MTI (Weak)	22100165
MIRT006118	hsa-miR-18a-5p	Homo sapiens	ATM	472	Homo sapiens	PAR-CLIP	Functional MTI (Weak)	22291592
MIRT006118	hsa-miR-18a-5p	Homo sapiens	ATM	472	Homo sapiens	Luciferase reporter assay//qRT-PCR//Western blot	Functional MTI	23818585
MIRT006817	hsa-miR-18a-5p	Homo sapiens	NEDD9	4739	Homo sapiens	qRT-PCR//Western blot	Functional MTI	22308110
MIRT006818	hsa-miR-18a-5p	Homo sapiens	CDK19	23097	Homo sapiens	qRT-PCR//Western blot	Functional MTI	22308110
MIRT007178	hsa-miR-18a-5p	Homo sapiens	DICER1	23405	Homo sapiens	Immunohistochemistry//In situ hybridization//Luciferase reporter assay//Microarray//qRT-PCR//Western blot	Functional MTI	23097559
MIRT007178	hsa-miR-18a-5p	Homo sapiens	DICER1	23405	Homo sapiens	Sequencing	Functional MTI (Weak)	20371350
MIRT007323	hsa-miR-18a-5p	Homo sapiens	SMAD3	4088	Homo sapiens	Western blot	Functional MTI	23249750
MIRT031311	hsa-miR-18a-5p	Homo sapiens	ZFAND5	7763	Homo sapiens	Sequencing	Functional MTI (Weak)	20371350
MIRT031312	hsa-miR-18a-5p	Homo sapiens	LMNB2	84823	Homo sapiens	Sequencing	Functional MTI (Weak)	20371350
MIRT031313	hsa-miR-18a-5p	Homo sapiens	RTL8A	26071	Homo sapiens	Sequencing	Functional MTI (Weak)	20371350
MIRT031314	hsa-miR-18a-5p	Homo sapiens	PAFAH1B1	5048	Homo sapiens	Sequencing	Functional MTI (Weak)	20371350
MIRT031315	hsa-miR-18a-5p	Homo sapiens	RAB23	51715	Homo sapiens	Sequencing	Functional MTI (Weak)	20371350
MIRT031316	hsa-miR-18a-5p	Homo sapiens	MID1	4281	Homo sapiens	Sequencing	Functional MTI (Weak)	20371350
MIRT031317	hsa-miR-18a-5p	Homo sapiens	ZNF711	7552	Homo sapiens	Sequencing	Functional MTI (Weak)	20371350
MIRT031318	hsa-miR-18a-5p	Homo sapiens	MOB4	25843	Homo sapiens	Sequencing	Functional MTI (Weak)	20371350
MIRT031319	hsa-miR-18a-5p	Homo sapiens	SON	6651	Homo sapiens	Sequencing	Functional MTI (Weak)	20371350
MIRT031320	hsa-miR-18a-5p	Homo sapiens	SLC36A1	206358	Homo sapiens	Sequencing	Functional MTI (Weak)	20371350
MIRT031321	hsa-miR-18a-5p	Homo sapiens	ACTL6A	86	Homo sapiens	Sequencing	Functional MTI (Weak)	20371350
MIRT031322	hsa-miR-18a-5p	Homo sapiens	CKAP5	9793	Homo sapiens	Sequencing	Functional MTI (Weak)	20371350
MIRT031323	hsa-miR-18a-5p	Homo sapiens	PSMB5	5693	Homo sapiens	Sequencing	Functional MTI (Weak)	20371350
MIRT031324	hsa-miR-18a-5p	Homo sapiens	TMUB2	79089	Homo sapiens	Sequencing	Functional MTI (Weak)	20371350
MIRT031325	hsa-miR-18a-5p	Homo sapiens	NCOA6	23054	Homo sapiens	Sequencing	Functional MTI (Weak)	20371350
MIRT031326	hsa-miR-18a-5p	Homo sapiens	POGK	57645	Homo sapiens	Sequencing	Functional MTI (Weak)	20371350
MIRT031326	hsa-miR-18a-5p	Homo sapiens	POGK	57645	Homo sapiens	CLASH	Functional MTI (Weak)	23622248
MIRT031327	hsa-miR-18a-5p	Homo sapiens	KIAA0907	22889	Homo sapiens	Sequencing	Functional MTI (Weak)	20371350
MIRT031328	hsa-miR-18a-5p	Homo sapiens	DCUN1D3	123879	Homo sapiens	Sequencing	Functional MTI (Weak)	20371350
MIRT031329	hsa-miR-18a-5p	Homo sapiens	GABPA	2551	Homo sapiens	Sequencing	Functional MTI (Weak)	20371350
MIRT031330	hsa-miR-18a-5p	Homo sapiens	PCNP	57092	Homo sapiens	Sequencing	Functional MTI (Weak)	20371350
MIRT031331	hsa-miR-18a-5p	Homo sapiens	HNRNPR	10236	Homo sapiens	Sequencing	Functional MTI (Weak)	20371350
MIRT031332	hsa-miR-18a-5p	Homo sapiens	RASSF3	283349	Homo sapiens	Sequencing	Functional MTI (Weak)	20371350
MIRT031333	hsa-miR-18a-5p	Homo sapiens	HOXA9	3205	Homo sapiens	Sequencing	Functional MTI (Weak)	20371350
MIRT031334	hsa-miR-18a-5p	Homo sapiens	ZNF33A	7581	Homo sapiens	Sequencing	Functional MTI (Weak)	20371350
MIRT031335	hsa-miR-18a-5p	Homo sapiens	ACIN1	22985	Homo sapiens	Sequencing	Functional MTI (Weak)	20371350
MIRT031336	hsa-miR-18a-5p	Homo sapiens	FEM1C	56929	Homo sapiens	Sequencing	Functional MTI (Weak)	20371350
MIRT031337	hsa-miR-18a-5p	Homo sapiens	ZNF708	7562	Homo sapiens	Sequencing	Functional MTI (Weak)	20371350
MIRT031338	hsa-miR-18a-5p	Homo sapiens	EZR	7430	Homo sapiens	Sequencing	Functional MTI (Weak)	20371350
MIRT031339	hsa-miR-18a-5p	Homo sapiens	SERTAD3	29946	Homo sapiens	Sequencing	Functional MTI (Weak)	20371350
MIRT031340	hsa-miR-18a-5p	Homo sapiens	FAM120C	54954	Homo sapiens	Sequencing	Functional MTI (Weak)	20371350
MIRT031341	hsa-miR-18a-5p	Homo sapiens	PPP1CB	5500	Homo sapiens	Sequencing	Functional MTI (Weak)	20371350
MIRT031342	hsa-miR-18a-5p	Homo sapiens	UBE2G1	7326	Homo sapiens	Sequencing	Functional MTI (Weak)	20371350
MIRT031343	hsa-miR-18a-5p	Homo sapiens	UBL5	59286	Homo sapiens	Sequencing	Functional MTI (Weak)	20371350
MIRT031344	hsa-miR-18a-5p	Homo sapiens	UBTD2	92181	Homo sapiens	Sequencing	Functional MTI (Weak)	20371350
MIRT031345	hsa-miR-18a-5p	Homo sapiens	SUPT7L	9913	Homo sapiens	Sequencing//PAR-CLIP	Functional MTI (Weak)	20371350
MIRT031345	hsa-miR-18a-5p	Homo sapiens	SUPT7L	9913	Homo sapiens	PAR-CLIP	Functional MTI (Weak)	21572407
MIRT031346	hsa-miR-18a-5p	Homo sapiens	AP3S2	10239	Homo sapiens	Sequencing//PAR-CLIP	Functional MTI (Weak)	20371350
MIRT031347	hsa-miR-18a-5p	Homo sapiens	SYPL1	6856	Homo sapiens	Sequencing	Functional MTI (Weak)	20371350
MIRT031348	hsa-miR-18a-5p	Homo sapiens	CA12	771	Homo sapiens	Sequencing//PAR-CLIP	Functional MTI (Weak)	20371350
MIRT031348	hsa-miR-18a-5p	Homo sapiens	CA12	771	Homo sapiens	PAR-CLIP	Functional MTI (Weak)	21572407
MIRT031349	hsa-miR-18a-5p	Homo sapiens	TNRC6B	23112	Homo sapiens	Sequencing	Functional MTI (Weak)	20371350
MIRT031350	hsa-miR-18a-5p	Homo sapiens	CTDSPL	10217	Homo sapiens	Sequencing	Functional MTI (Weak)	20371350
MIRT031351	hsa-miR-18a-5p	Homo sapiens	RAB5A	5868	Homo sapiens	Sequencing	Functional MTI (Weak)	20371350
MIRT031352	hsa-miR-18a-5p	Homo sapiens	PARD6B	84612	Homo sapiens	Sequencing//PAR-CLIP	Functional MTI (Weak)	20371350
MIRT031352	hsa-miR-18a-5p	Homo sapiens	PARD6B	84612	Homo sapiens	PAR-CLIP	Functional MTI (Weak)	23446348
MIRT031352	hsa-miR-18a-5p	Homo sapiens	PARD6B	84612	Homo sapiens	PAR-CLIP	Functional MTI (Weak)	27292025
MIRT031353	hsa-miR-18a-5p	Homo sapiens	HMGCS1	3157	Homo sapiens	Sequencing	Functional MTI (Weak)	20371350
MIRT031354	hsa-miR-18a-5p	Homo sapiens	XYLT2	64132	Homo sapiens	Sequencing	Functional MTI (Weak)	20371350
MIRT031355	hsa-miR-18a-5p	Homo sapiens	DAAM2	23500	Homo sapiens	Sequencing	Functional MTI (Weak)	20371350
MIRT031356	hsa-miR-18a-5p	Homo sapiens	PDE4D	5144	Homo sapiens	Sequencing	Functional MTI (Weak)	20371350
MIRT031356	hsa-miR-18a-5p	Homo sapiens	PDE4D	5144	Homo sapiens	PAR-CLIP	Functional MTI (Weak)	23592263
MIRT031357	hsa-miR-18a-5p	Homo sapiens	CA13	377677	Homo sapiens	Sequencing	Functional MTI (Weak)	20371350
MIRT031358	hsa-miR-18a-5p	Homo sapiens	GIGYF1	64599	Homo sapiens	Sequencing//PAR-CLIP	Functional MTI (Weak)	20371350
MIRT031358	hsa-miR-18a-5p	Homo sapiens	GIGYF1	64599	Homo sapiens	CLASH	Functional MTI (Weak)	23622248
MIRT031358	hsa-miR-18a-5p	Homo sapiens	GIGYF1	64599	Homo sapiens	PAR-CLIP	Functional MTI (Weak)	24398324
MIRT031358	hsa-miR-18a-5p	Homo sapiens	GIGYF1	64599	Homo sapiens	PAR-CLIP	Functional MTI (Weak)	23446348
MIRT031358	hsa-miR-18a-5p	Homo sapiens	GIGYF1	64599	Homo sapiens	PAR-CLIP//HITS-CLIP	Functional MTI (Weak)	21572407
MIRT031358	hsa-miR-18a-5p	Homo sapiens	GIGYF1	64599	Homo sapiens	PAR-CLIP	Functional MTI (Weak)	26701625
MIRT031359	hsa-miR-18a-5p	Homo sapiens	MAP7D1	55700	Homo sapiens	Sequencing	Functional MTI (Weak)	20371350
MIRT031360	hsa-miR-18a-5p	Homo sapiens	CREBL2	1389	Homo sapiens	Sequencing//PAR-CLIP	Functional MTI (Weak)	20371350
MIRT031360	hsa-miR-18a-5p	Homo sapiens	CREBL2	1389	Homo sapiens	PAR-CLIP	Functional MTI (Weak)	23446348
MIRT031360	hsa-miR-18a-5p	Homo sapiens	CREBL2	1389	Homo sapiens	PAR-CLIP	Functional MTI (Weak)	22012620
MIRT031360	hsa-miR-18a-5p	Homo sapiens	CREBL2	1389	Homo sapiens	PAR-CLIP	Functional MTI (Weak)	21572407
MIRT031360	hsa-miR-18a-5p	Homo sapiens	CREBL2	1389	Homo sapiens	In situ hybridization//Next Generation Sequencing (NGS)//qRT-PCR	Functional MTI (Weak)	26233958
MIRT050649	hsa-miR-18a-5p	Homo sapiens	ETS2	2114	Homo sapiens	CLASH	Functional MTI (Weak)	23622248
MIRT050650	hsa-miR-18a-5p	Homo sapiens	ZNF703	80139	Homo sapiens	CLASH	Functional MTI (Weak)	23622248
MIRT050651	hsa-miR-18a-5p	Homo sapiens	ZC3H18	124245	Homo sapiens	CLASH	Functional MTI (Weak)	23622248
MIRT050652	hsa-miR-18a-5p	Homo sapiens	RBPJ	3516	Homo sapiens	CLASH	Functional MTI (Weak)	23622248
MIRT050653	hsa-miR-18a-5p	Homo sapiens	DDAH1	23576	Homo sapiens	CLASH	Functional MTI (Weak)	23622248
MIRT050654	hsa-miR-18a-5p	Homo sapiens	ZSWIM6	57688	Homo sapiens	CLASH	Functional MTI (Weak)	23622248
MIRT050655	hsa-miR-18a-5p	Homo sapiens	MXD3	83463	Homo sapiens	CLASH	Functional MTI (Weak)	23622248
MIRT050656	hsa-miR-18a-5p	Homo sapiens	IRS4	8471	Homo sapiens	CLASH	Functional MTI (Weak)	23622248
MIRT050657	hsa-miR-18a-5p	Homo sapiens	MSL3	10943	Homo sapiens	CLASH	Functional MTI (Weak)	23622248
MIRT050658	hsa-miR-18a-5p	Homo sapiens	ATP1A1	476	Homo sapiens	CLASH	Functional MTI (Weak)	23622248
MIRT050659	hsa-miR-18a-5p	Homo sapiens	AFF4	27125	Homo sapiens	CLASH	Functional MTI (Weak)	23622248
MIRT050660	hsa-miR-18a-5p	Homo sapiens	EEF2	1938	Homo sapiens	CLASH	Functional MTI (Weak)	23622248
MIRT050661	hsa-miR-18a-5p	Homo sapiens	PELP1	27043	Homo sapiens	CLASH	Functional MTI (Weak)	23622248
MIRT050662	hsa-miR-18a-5p	Homo sapiens	DDX5	1655	Homo sapiens	CLASH	Functional MTI (Weak)	23622248
MIRT050663	hsa-miR-18a-5p	Homo sapiens	PON2	5445	Homo sapiens	CLASH	Functional MTI (Weak)	23622248
MIRT050664	hsa-miR-18a-5p	Homo sapiens	TLE3	7090	Homo sapiens	CLASH	Functional MTI (Weak)	23622248
MIRT050665	hsa-miR-18a-5p	Homo sapiens	YBX3	8531	Homo sapiens	CLASH	Functional MTI (Weak)	23622248
MIRT050666	hsa-miR-18a-5p	Homo sapiens	RPL9	6133	Homo sapiens	CLASH	Functional MTI (Weak)	23622248
MIRT050667	hsa-miR-18a-5p	Homo sapiens	STX12	23673	Homo sapiens	CLASH	Functional MTI (Weak)	23622248
MIRT050668	hsa-miR-18a-5p	Homo sapiens	RICTOR	253260	Homo sapiens	CLASH	Functional MTI (Weak)	23622248
MIRT050669	hsa-miR-18a-5p	Homo sapiens	LRIG3	121227	Homo sapiens	CLASH	Functional MTI (Weak)	23622248
MIRT050670	hsa-miR-18a-5p	Homo sapiens	CIZ1	25792	Homo sapiens	CLASH	Functional MTI (Weak)	23622248
MIRT050671	hsa-miR-18a-5p	Homo sapiens	GCH1	2643	Homo sapiens	CLASH	Functional MTI (Weak)	23622248
MIRT050672	hsa-miR-18a-5p	Homo sapiens	RACK1	10399	Homo sapiens	CLASH	Functional MTI (Weak)	23622248
MIRT050673	hsa-miR-18a-5p	Homo sapiens	DCAF7	10238	Homo sapiens	CLASH	Functional MTI (Weak)	23622248
MIRT050673	hsa-miR-18a-5p	Homo sapiens	DCAF7	10238	Homo sapiens	PAR-CLIP	Functional MTI (Weak)	21572407
MIRT050673	hsa-miR-18a-5p	Homo sapiens	DCAF7	10238	Homo sapiens	PAR-CLIP	Functional MTI (Weak)	20371350
MIRT050674	hsa-miR-18a-5p	Homo sapiens	TNPO1	3842	Homo sapiens	CLASH	Functional MTI (Weak)	23622248
MIRT050675	hsa-miR-18a-5p	Homo sapiens	ZMYND8	23613	Homo sapiens	CLASH	Functional MTI (Weak)	23622248
MIRT050676	hsa-miR-18a-5p	Homo sapiens	ZFP36L2	678	Homo sapiens	CLASH	Functional MTI (Weak)	23622248
MIRT050677	hsa-miR-18a-5p	Homo sapiens	MCM5	4174	Homo sapiens	CLASH	Functional MTI (Weak)	23622248
MIRT050678	hsa-miR-18a-5p	Homo sapiens	ERRFI1	54206	Homo sapiens	CLASH	Functional MTI (Weak)	23622248
MIRT050679	hsa-miR-18a-5p	Homo sapiens	EEF1A1	1915	Homo sapiens	CLASH	Functional MTI (Weak)	23622248
MIRT050680	hsa-miR-18a-5p	Homo sapiens	IGHMBP2	3508	Homo sapiens	CLASH	Functional MTI (Weak)	23622248
MIRT050681	hsa-miR-18a-5p	Homo sapiens	RPL7A	6130	Homo sapiens	CLASH	Functional MTI (Weak)	23622248
MIRT050682	hsa-miR-18a-5p	Homo sapiens	TUT1	64852	Homo sapiens	CLASH	Functional MTI (Weak)	23622248
MIRT050683	hsa-miR-18a-5p	Homo sapiens	TCP1	6950	Homo sapiens	CLASH	Functional MTI (Weak)	23622248
MIRT050684	hsa-miR-18a-5p	Homo sapiens	DIAPH1	1729	Homo sapiens	CLASH	Functional MTI (Weak)	23622248
MIRT050685	hsa-miR-18a-5p	Homo sapiens	CUL4A	8451	Homo sapiens	CLASH	Functional MTI (Weak)	23622248
MIRT050686	hsa-miR-18a-5p	Homo sapiens	ZNF770	54989	Homo sapiens	CLASH	Functional MTI (Weak)	23622248
MIRT050687	hsa-miR-18a-5p	Homo sapiens	COX7B	1349	Homo sapiens	CLASH	Functional MTI (Weak)	23622248
MIRT050688	hsa-miR-18a-5p	Homo sapiens	MATR3	9782	Homo sapiens	CLASH	Functional MTI (Weak)	23622248
MIRT050689	hsa-miR-18a-5p	Homo sapiens	CCT6A	908	Homo sapiens	CLASH	Functional MTI (Weak)	23622248
MIRT050690	hsa-miR-18a-5p	Homo sapiens	PPIA	5478	Homo sapiens	CLASH	Functional MTI (Weak)	23622248
MIRT050691	hsa-miR-18a-5p	Homo sapiens	UBQLN4	56893	Homo sapiens	CLASH	Functional MTI (Weak)	23622248
MIRT050692	hsa-miR-18a-5p	Homo sapiens	CANX	821	Homo sapiens	CLASH	Functional MTI (Weak)	23622248
MIRT050693	hsa-miR-18a-5p	Homo sapiens	NBEA	26960	Homo sapiens	CLASH	Functional MTI (Weak)	23622248
MIRT050694	hsa-miR-18a-5p	Homo sapiens	FAM104A	84923	Homo sapiens	CLASH	Functional MTI (Weak)	23622248
MIRT050695	hsa-miR-18a-5p	Homo sapiens	PI4KB	5298	Homo sapiens	CLASH	Functional MTI (Weak)	23622248
MIRT050696	hsa-miR-18a-5p	Homo sapiens	AHRR	57491	Homo sapiens	CLASH	Functional MTI (Weak)	23622248
MIRT050697	hsa-miR-18a-5p	Homo sapiens	MDC1	9656	Homo sapiens	CLASH	Functional MTI (Weak)	23622248
MIRT050698	hsa-miR-18a-5p	Homo sapiens	SASS6	163786	Homo sapiens	CLASH	Functional MTI (Weak)	23622248
MIRT050699	hsa-miR-18a-5p	Homo sapiens	RNF4	6047	Homo sapiens	CLASH	Functional MTI (Weak)	23622248
MIRT050700	hsa-miR-18a-5p	Homo sapiens	ACAP3	116983	Homo sapiens	CLASH	Functional MTI (Weak)	23622248
MIRT050701	hsa-miR-18a-5p	Homo sapiens	GDAP2	54834	Homo sapiens	CLASH	Functional MTI (Weak)	23622248
MIRT050702	hsa-miR-18a-5p	Homo sapiens	CXorf40B	541578	Homo sapiens	CLASH	Functional MTI (Weak)	23622248
MIRT050703	hsa-miR-18a-5p	Homo sapiens	EIF4EBP2	1979	Homo sapiens	CLASH	Functional MTI (Weak)	23622248
MIRT050704	hsa-miR-18a-5p	Homo sapiens	DCTN2	10540	Homo sapiens	CLASH	Functional MTI (Weak)	23622248
MIRT050705	hsa-miR-18a-5p	Homo sapiens	RABAC1	10567	Homo sapiens	CLASH	Functional MTI (Weak)	23622248
MIRT050706	hsa-miR-18a-5p	Homo sapiens	ZMYM3	9203	Homo sapiens	CLASH	Functional MTI (Weak)	23622248
MIRT050707	hsa-miR-18a-5p	Homo sapiens	LRRC41	10489	Homo sapiens	CLASH	Functional MTI (Weak)	23622248
MIRT050708	hsa-miR-18a-5p	Homo sapiens	CDC20	991	Homo sapiens	CLASH	Functional MTI (Weak)	23622248
MIRT050709	hsa-miR-18a-5p	Homo sapiens	SERBP1	26135	Homo sapiens	CLASH	Functional MTI (Weak)	23622248
MIRT050710	hsa-miR-18a-5p	Homo sapiens	UBC	7316	Homo sapiens	CLASH	Functional MTI (Weak)	23622248
MIRT050711	hsa-miR-18a-5p	Homo sapiens	PNPO	55163	Homo sapiens	CLASH	Functional MTI (Weak)	23622248
MIRT050712	hsa-miR-18a-5p	Homo sapiens	TRAPPC1	58485	Homo sapiens	CLASH	Functional MTI (Weak)	23622248
MIRT050713	hsa-miR-18a-5p	Homo sapiens	LARGE1	9215	Homo sapiens	CLASH	Functional MTI (Weak)	23622248
MIRT050714	hsa-miR-18a-5p	Homo sapiens	FAM173B	134145	Homo sapiens	CLASH	Functional MTI (Weak)	23622248
MIRT050715	hsa-miR-18a-5p	Homo sapiens	BVES	11149	Homo sapiens	CLASH	Functional MTI (Weak)	23622248
MIRT050716	hsa-miR-18a-5p	Homo sapiens	PDIK1L	149420	Homo sapiens	CLASH	Functional MTI (Weak)	23622248
MIRT050717	hsa-miR-18a-5p	Homo sapiens	WAC	51322	Homo sapiens	CLASH	Functional MTI (Weak)	23622248
MIRT050718	hsa-miR-18a-5p	Homo sapiens	SMCHD1	23347	Homo sapiens	CLASH	Functional MTI (Weak)	23622248
MIRT050719	hsa-miR-18a-5p	Homo sapiens	SRSF6	6431	Homo sapiens	CLASH	Functional MTI (Weak)	23622248
MIRT050720	hsa-miR-18a-5p	Homo sapiens	PAPSS2	9060	Homo sapiens	CLASH	Functional MTI (Weak)	23622248
MIRT050721	hsa-miR-18a-5p	Homo sapiens	ARVCF	421	Homo sapiens	CLASH	Functional MTI (Weak)	23622248
MIRT050722	hsa-miR-18a-5p	Homo sapiens	PCNA	5111	Homo sapiens	CLASH	Functional MTI (Weak)	23622248
MIRT050723	hsa-miR-18a-5p	Homo sapiens	SEC24B	10427	Homo sapiens	CLASH	Functional MTI (Weak)	23622248
MIRT050724	hsa-miR-18a-5p	Homo sapiens	HERC1	8925	Homo sapiens	CLASH	Functional MTI (Weak)	23622248
MIRT050725	hsa-miR-18a-5p	Homo sapiens	PKMYT1	9088	Homo sapiens	CLASH	Functional MTI (Weak)	23622248
MIRT050726	hsa-miR-18a-5p	Homo sapiens	KIAA0100	9703	Homo sapiens	CLASH	Functional MTI (Weak)	23622248
MIRT050727	hsa-miR-18a-5p	Homo sapiens	GLRX5	51218	Homo sapiens	CLASH	Functional MTI (Weak)	23622248
MIRT050728	hsa-miR-18a-5p	Homo sapiens	ABR	29	Homo sapiens	CLASH	Functional MTI (Weak)	23622248
MIRT050729	hsa-miR-18a-5p	Homo sapiens	WWTR1	25937	Homo sapiens	CLASH	Functional MTI (Weak)	23622248
MIRT050730	hsa-miR-18a-5p	Homo sapiens	IRGQ	126298	Homo sapiens	CLASH	Functional MTI (Weak)	23622248
MIRT050731	hsa-miR-18a-5p	Homo sapiens	TCEA2	6919	Homo sapiens	CLASH	Functional MTI (Weak)	23622248
MIRT050732	hsa-miR-18a-5p	Homo sapiens	CDCA5	113130	Homo sapiens	CLASH	Functional MTI (Weak)	23622248
MIRT050733	hsa-miR-18a-5p	Homo sapiens	ETFA	2108	Homo sapiens	CLASH	Functional MTI (Weak)	23622248
MIRT050734	hsa-miR-18a-5p	Homo sapiens	VPS37A	137492	Homo sapiens	CLASH	Functional MTI (Weak)	23622248
MIRT050735	hsa-miR-18a-5p	Homo sapiens	RNF157	114804	Homo sapiens	CLASH	Functional MTI (Weak)	23622248
MIRT050735	hsa-miR-18a-5p	Homo sapiens	RNF157	114804	Homo sapiens	PAR-CLIP	Functional MTI (Weak)	21572407
MIRT050736	hsa-miR-18a-5p	Homo sapiens	TXNDC15	79770	Homo sapiens	CLASH	Functional MTI (Weak)	23622248
MIRT050737	hsa-miR-18a-5p	Homo sapiens	ORAI3	93129	Homo sapiens	CLASH	Functional MTI (Weak)	23622248
MIRT050738	hsa-miR-18a-5p	Homo sapiens	B4GALT1	2683	Homo sapiens	CLASH	Functional MTI (Weak)	23622248
MIRT050739	hsa-miR-18a-5p	Homo sapiens	ADAM15	8751	Homo sapiens	CLASH	Functional MTI (Weak)	23622248
MIRT052968	hsa-miR-18a-5p	Homo sapiens	PHLPP1	23239	Homo sapiens	Immunoblot//Luciferase reporter assay	Functional MTI	22116552
MIRT053024	hsa-miR-18a-5p	Homo sapiens	PIAS3	10401	Homo sapiens	Immunohistochemistry//In situ hybridization//Luciferase reporter assay//qRT-PCR	Functional MTI	23322197
MIRT053297	hsa-miR-18a-5p	Homo sapiens	BCL2	596	Homo sapiens	Luciferase reporter assay//qRT-PCR//Western blot	Functional MTI	24280866
MIRT068860	hsa-miR-18a-5p	Homo sapiens	UTP14C	9724	Homo sapiens	PAR-CLIP	Functional MTI (Weak)	21572407
MIRT081709	hsa-miR-18a-5p	Homo sapiens	ZNF507	22847	Homo sapiens	PAR-CLIP	Functional MTI (Weak)	20371350
MIRT085092	hsa-miR-18a-5p	Homo sapiens	IFNAR2	3455	Homo sapiens	PAR-CLIP	Functional MTI (Weak)	23446348
MIRT085092	hsa-miR-18a-5p	Homo sapiens	IFNAR2	3455	Homo sapiens	PAR-CLIP	Functional MTI (Weak)	21572407
MIRT085092	hsa-miR-18a-5p	Homo sapiens	IFNAR2	3455	Homo sapiens	PAR-CLIP	Functional MTI (Weak)	20371350
MIRT087387	hsa-miR-18a-5p	Homo sapiens	AGFG1	3267	Homo sapiens	PAR-CLIP	Functional MTI (Weak)	23446348
MIRT087387	hsa-miR-18a-5p	Homo sapiens	AGFG1	3267	Homo sapiens	PAR-CLIP	Functional MTI (Weak)	21572407
MIRT087387	hsa-miR-18a-5p	Homo sapiens	AGFG1	3267	Homo sapiens	PAR-CLIP	Functional MTI (Weak)	20371350
MIRT090332	hsa-miR-18a-5p	Homo sapiens	SEC61A1	29927	Homo sapiens	PAR-CLIP	Functional MTI (Weak)	23592263
MIRT090332	hsa-miR-18a-5p	Homo sapiens	SEC61A1	29927	Homo sapiens	PAR-CLIP	Functional MTI (Weak)	23446348
MIRT090332	hsa-miR-18a-5p	Homo sapiens	SEC61A1	29927	Homo sapiens	PAR-CLIP	Functional MTI (Weak)	21572407
MIRT090332	hsa-miR-18a-5p	Homo sapiens	SEC61A1	29927	Homo sapiens	PAR-CLIP	Functional MTI (Weak)	20371350
MIRT091937	hsa-miR-18a-5p	Homo sapiens	ZBTB47	92999	Homo sapiens	PAR-CLIP	Functional MTI (Weak)	23446348
MIRT091937	hsa-miR-18a-5p	Homo sapiens	ZBTB47	92999	Homo sapiens	PAR-CLIP	Functional MTI (Weak)	21572407
MIRT091937	hsa-miR-18a-5p	Homo sapiens	ZBTB47	92999	Homo sapiens	PAR-CLIP	Functional MTI (Weak)	20371350
MIRT094297	hsa-miR-18a-5p	Homo sapiens	LIN54	132660	Homo sapiens	PAR-CLIP	Functional MTI (Weak)	23446348
MIRT094297	hsa-miR-18a-5p	Homo sapiens	LIN54	132660	Homo sapiens	PAR-CLIP	Functional MTI (Weak)	21572407
MIRT098545	hsa-miR-18a-5p	Homo sapiens	TBPL1	9519	Homo sapiens	PAR-CLIP	Functional MTI (Weak)	23592263
MIRT098545	hsa-miR-18a-5p	Homo sapiens	TBPL1	9519	Homo sapiens	PAR-CLIP	Functional MTI (Weak)	23446348
MIRT098545	hsa-miR-18a-5p	Homo sapiens	TBPL1	9519	Homo sapiens	PAR-CLIP	Functional MTI (Weak)	21572407
MIRT098545	hsa-miR-18a-5p	Homo sapiens	TBPL1	9519	Homo sapiens	Luciferase reporter assay//qRT-PCR//Western blot	Functional MTI	26398009
MIRT099596	hsa-miR-18a-5p	Homo sapiens	ID4	3400	Homo sapiens	PAR-CLIP	Functional MTI (Weak)	20371350
MIRT105324	hsa-miR-18a-5p	Homo sapiens	CLN8	2055	Homo sapiens	PAR-CLIP	Functional MTI (Weak)	21572407
MIRT109229	hsa-miR-18a-5p	Homo sapiens	VMA21	203547	Homo sapiens	PAR-CLIP	Functional MTI (Weak)	23592263
MIRT109229	hsa-miR-18a-5p	Homo sapiens	VMA21	203547	Homo sapiens	PAR-CLIP	Functional MTI (Weak)	23446348
MIRT109229	hsa-miR-18a-5p	Homo sapiens	VMA21	203547	Homo sapiens	PAR-CLIP//HITS-CLIP	Functional MTI (Weak)	21572407
MIRT109229	hsa-miR-18a-5p	Homo sapiens	VMA21	203547	Homo sapiens	PAR-CLIP	Functional MTI (Weak)	20371350
MIRT109229	hsa-miR-18a-5p	Homo sapiens	VMA21	203547	Homo sapiens	PAR-CLIP	Functional MTI (Weak)	26701625
MIRT114158	hsa-miR-18a-5p	Homo sapiens	FBXL3	26224	Homo sapiens	PAR-CLIP	Functional MTI (Weak)	21572407
MIRT148275	hsa-miR-18a-5p	Homo sapiens	RNF138	51444	Homo sapiens	PAR-CLIP	Functional MTI (Weak)	21572407
MIRT191107	hsa-miR-18a-5p	Homo sapiens	ARF6	382	Homo sapiens	PAR-CLIP	Functional MTI (Weak)	20371350
MIRT194879	hsa-miR-18a-5p	Homo sapiens	DCTN5	84516	Homo sapiens	PAR-CLIP	Functional MTI (Weak)	24398324
MIRT195612	hsa-miR-18a-5p	Homo sapiens	MCRIP2	84331	Homo sapiens	PAR-CLIP	Functional MTI (Weak)	23446348
MIRT195612	hsa-miR-18a-5p	Homo sapiens	MCRIP2	84331	Homo sapiens	PAR-CLIP	Functional MTI (Weak)	21572407
MIRT195612	hsa-miR-18a-5p	Homo sapiens	MCRIP2	84331	Homo sapiens	PAR-CLIP	Functional MTI (Weak)	20371350
MIRT196599	hsa-miR-18a-5p	Homo sapiens	TAOK1	57551	Homo sapiens	PAR-CLIP	Functional MTI (Weak)	23592263
MIRT202401	hsa-miR-18a-5p	Homo sapiens	RBM38	55544	Homo sapiens	PAR-CLIP	Functional MTI (Weak)	21572407
MIRT202401	hsa-miR-18a-5p	Homo sapiens	RBM38	55544	Homo sapiens	PAR-CLIP	Functional MTI (Weak)	26701625
MIRT205503	hsa-miR-18a-5p	Homo sapiens	SP100	6672	Homo sapiens	PAR-CLIP	Functional MTI (Weak)	23592263
MIRT207427	hsa-miR-18a-5p	Homo sapiens	MRPL35	51318	Homo sapiens	PAR-CLIP	Functional MTI (Weak)	21572407
MIRT273157	hsa-miR-18a-5p	Homo sapiens	RAD51AP1	10635	Homo sapiens	PAR-CLIP	Functional MTI (Weak)	23592263
MIRT282668	hsa-miR-18a-5p	Homo sapiens	SYNM	23336	Homo sapiens	PAR-CLIP	Functional MTI (Weak)	21572407
MIRT302632	hsa-miR-18a-5p	Homo sapiens	CRIM1	51232	Homo sapiens	PAR-CLIP	Functional MTI (Weak)	22012620
MIRT313685	hsa-miR-18a-5p	Homo sapiens	ITGA2	3673	Homo sapiens	PAR-CLIP	Functional MTI (Weak)	21572407
MIRT387526	hsa-miR-18a-5p	Homo sapiens	SMAD2	4087	Homo sapiens	Microarray//Luciferase reporter assay	Functional MTI	24664294
MIRT387526	hsa-miR-18a-5p	Homo sapiens	SMAD2	4087	Homo sapiens	Luciferase reporter assay	Functional MTI	27641158
MIRT438457	hsa-miR-18a-5p	Homo sapiens	SDC4	6385	Homo sapiens	Luciferase reporter assay//qRT-PCR	Functional MTI	25089138
MIRT438460	hsa-miR-18a-5p	Homo sapiens	STK4	6789	Homo sapiens	Immunohistochemistry//In situ hybridization//Luciferase reporter assay//qRT-PCR//Western blot	Functional MTI	24752237
MIRT438474	hsa-miR-18a-5p	Homo sapiens	BCL2L10	10017	Homo sapiens	Luciferase reporter assay	Functional MTI	24184144
MIRT438477	hsa-miR-18a-5p	Homo sapiens	FCGR2B	2213	Homo sapiens	qRT-PCR//Western blot	Functional MTI	24169826
MIRT438693	hsa-miR-18a-5p	Homo sapiens	NEO1	4756	Homo sapiens	qRT-PCR//Western blot	Functional MTI	24657544
MIRT438786	hsa-miR-18a-5p	Homo sapiens	FAS	355	Homo sapiens	qRT-PCR	Functional MTI (Weak)	24955218
MIRT438792	hsa-miR-18a-5p	Homo sapiens	TP53	7157	Homo sapiens	qRT-PCR	Functional MTI (Weak)	24955218
MIRT438809	hsa-miR-18a-5p	Homo sapiens	DNMT1	1786	Homo sapiens	Luciferase reporter assay	Functional MTI	23306545
MIRT442747	hsa-miR-18a-5p	Homo sapiens	PTCHD1	139411	Homo sapiens	PAR-CLIP	Functional MTI (Weak)	22100165
MIRT445126	hsa-miR-18a-5p	Homo sapiens	DCAF4	26094	Homo sapiens	PAR-CLIP	Functional MTI (Weak)	22100165
MIRT449547	hsa-miR-18a-5p	Homo sapiens	PCDH9	5101	Homo sapiens	PAR-CLIP	Functional MTI (Weak)	22100165
MIRT455222	hsa-miR-18a-5p	Homo sapiens	GNL1	2794	Homo sapiens	PAR-CLIP	Functional MTI (Weak)	23592263
MIRT455405	hsa-miR-18a-5p	Homo sapiens	PLA2G2F	64600	Homo sapiens	PAR-CLIP	Functional MTI (Weak)	23592263
MIRT456069	hsa-miR-18a-5p	Homo sapiens	SLC25A28	81894	Homo sapiens	PAR-CLIP	Functional MTI (Weak)	23592263
MIRT456383	hsa-miR-18a-5p	Homo sapiens	CRB1	23418	Homo sapiens	PAR-CLIP	Functional MTI (Weak)	23592263
MIRT456575	hsa-miR-18a-5p	Homo sapiens	TOMM20	9804	Homo sapiens	PAR-CLIP	Functional MTI (Weak)	23592263
MIRT458082	hsa-miR-18a-5p	Homo sapiens	RNLS	55328	Homo sapiens	PAR-CLIP	Functional MTI (Weak)	23592263
MIRT464247	hsa-miR-18a-5p	Homo sapiens	VCP	7415	Homo sapiens	PAR-CLIP	Functional MTI (Weak)	23592263
MIRT464927	hsa-miR-18a-5p	Homo sapiens	TXNIP	10628	Homo sapiens	PAR-CLIP	Functional MTI (Weak)	23592263
MIRT464927	hsa-miR-18a-5p	Homo sapiens	TXNIP	10628	Homo sapiens	PAR-CLIP	Functional MTI (Weak)	24398324
MIRT465069	hsa-miR-18a-5p	Homo sapiens	TSR1	55720	Homo sapiens	PAR-CLIP	Functional MTI (Weak)	23592263
MIRT469497	hsa-miR-18a-5p	Homo sapiens	RDH10	157506	Homo sapiens	PAR-CLIP	Functional MTI (Weak)	23592263
MIRT470207	hsa-miR-18a-5p	Homo sapiens	PSAT1	29968	Homo sapiens	PAR-CLIP	Functional MTI (Weak)	23592263
MIRT470207	hsa-miR-18a-5p	Homo sapiens	PSAT1	29968	Homo sapiens	PAR-CLIP	Functional MTI (Weak)	23446348
MIRT470207	hsa-miR-18a-5p	Homo sapiens	PSAT1	29968	Homo sapiens	PAR-CLIP	Functional MTI (Weak)	20371350
MIRT470207	hsa-miR-18a-5p	Homo sapiens	PSAT1	29968	Homo sapiens	PAR-CLIP	Functional MTI (Weak)	26701625
MIRT472577	hsa-miR-18a-5p	Homo sapiens	NACC1	112939	Homo sapiens	PAR-CLIP	Functional MTI (Weak)	23592263
MIRT472577	hsa-miR-18a-5p	Homo sapiens	NACC1	112939	Homo sapiens	PAR-CLIP	Functional MTI (Weak)	26701625
MIRT477186	hsa-miR-18a-5p	Homo sapiens	F3	2152	Homo sapiens	PAR-CLIP	Functional MTI (Weak)	23592263
MIRT477186	hsa-miR-18a-5p	Homo sapiens	F3	2152	Homo sapiens	PAR-CLIP	Functional MTI (Weak)	21572407
MIRT477186	hsa-miR-18a-5p	Homo sapiens	F3	2152	Homo sapiens	PAR-CLIP	Functional MTI (Weak)	20371350
MIRT477186	hsa-miR-18a-5p	Homo sapiens	F3	2152	Homo sapiens	PAR-CLIP	Functional MTI (Weak)	26701625
MIRT478408	hsa-miR-18a-5p	Homo sapiens	DCAF8	50717	Homo sapiens	PAR-CLIP	Functional MTI (Weak)	23592263
MIRT480209	hsa-miR-18a-5p	Homo sapiens	CAD	790	Homo sapiens	PAR-CLIP	Functional MTI (Weak)	23592263
MIRT484174	hsa-miR-18a-5p	Homo sapiens	WDR82P1	728505	Homo sapiens	PAR-CLIP	Functional MTI (Weak)	23592263
MIRT484174	hsa-miR-18a-5p	Homo sapiens	WDR82P1	728505	Homo sapiens	PAR-CLIP	Functional MTI (Weak)	23446348
MIRT484174	hsa-miR-18a-5p	Homo sapiens	WDR82P1	728505	Homo sapiens	PAR-CLIP	Functional MTI (Weak)	22012620
MIRT484174	hsa-miR-18a-5p	Homo sapiens	WDR82P1	728505	Homo sapiens	PAR-CLIP	Functional MTI (Weak)	21572407
MIRT485167	hsa-miR-18a-5p	Homo sapiens	RAB5C	5878	Homo sapiens	PAR-CLIP	Functional MTI (Weak)	23592263
MIRT485167	hsa-miR-18a-5p	Homo sapiens	RAB5C	5878	Homo sapiens	PAR-CLIP	Functional MTI (Weak)	23446348
MIRT485167	hsa-miR-18a-5p	Homo sapiens	RAB5C	5878	Homo sapiens	PAR-CLIP	Functional MTI (Weak)	21572407
MIRT485167	hsa-miR-18a-5p	Homo sapiens	RAB5C	5878	Homo sapiens	PAR-CLIP	Functional MTI (Weak)	20371350
MIRT485167	hsa-miR-18a-5p	Homo sapiens	RAB5C	5878	Homo sapiens	PAR-CLIP	Functional MTI (Weak)	26701625
MIRT493761	hsa-miR-18a-5p	Homo sapiens	GNAS	2778	Homo sapiens	PAR-CLIP	Functional MTI (Weak)	23592263
MIRT493761	hsa-miR-18a-5p	Homo sapiens	GNAS	2778	Homo sapiens	PAR-CLIP	Functional MTI (Weak)	23446348
MIRT505625	hsa-miR-18a-5p	Homo sapiens	SLC25A37	51312	Homo sapiens	PAR-CLIP	Functional MTI (Weak)	23446348
MIRT512897	hsa-miR-18a-5p	Homo sapiens	RAP1A	5906	Homo sapiens	PAR-CLIP	Functional MTI (Weak)	23446348
MIRT513477	hsa-miR-18a-5p	Homo sapiens	ZNF132	7691	Homo sapiens	PAR-CLIP	Functional MTI (Weak)	23446348
MIRT513477	hsa-miR-18a-5p	Homo sapiens	ZNF132	7691	Homo sapiens	PAR-CLIP	Functional MTI (Weak)	22012620
MIRT515179	hsa-miR-18a-5p	Homo sapiens	AHI1	54806	Homo sapiens	PAR-CLIP	Functional MTI (Weak)	23446348
MIRT517531	hsa-miR-18a-5p	Homo sapiens	ITM2C	81618	Homo sapiens	PAR-CLIP	Functional MTI (Weak)	23446348
MIRT517531	hsa-miR-18a-5p	Homo sapiens	ITM2C	81618	Homo sapiens	PAR-CLIP	Functional MTI (Weak)	21572407
MIRT517531	hsa-miR-18a-5p	Homo sapiens	ITM2C	81618	Homo sapiens	PAR-CLIP	Functional MTI (Weak)	20371350
MIRT519502	hsa-miR-18a-5p	Homo sapiens	MAPK13	5603	Homo sapiens	PAR-CLIP	Functional MTI (Weak)	23446348
MIRT521853	hsa-miR-18a-5p	Homo sapiens	PNISR	25957	Homo sapiens	PAR-CLIP	Functional MTI (Weak)	23446348
MIRT521853	hsa-miR-18a-5p	Homo sapiens	PNISR	25957	Homo sapiens	HITS-CLIP	Functional MTI (Weak)	21572407
MIRT521853	hsa-miR-18a-5p	Homo sapiens	PNISR	25957	Homo sapiens	PAR-CLIP	Functional MTI (Weak)	26701625
MIRT521853	hsa-miR-18a-5p	Homo sapiens	PNISR	25957	Homo sapiens	PAR-CLIP	Functional MTI (Weak)	27292025
MIRT525968	hsa-miR-18a-5p	Homo sapiens	ZNF585B	92285	Homo sapiens	PAR-CLIP	Functional MTI (Weak)	22012620
MIRT536621	hsa-miR-18a-5p	Homo sapiens	IRF2	3660	Homo sapiens	PAR-CLIP	Functional MTI (Weak)	22012620
MIRT536621	hsa-miR-18a-5p	Homo sapiens	IRF2	3660	Homo sapiens	Immunohistochemistry//In situ hybridization//Luciferase reporter assay//qRT-PCR//Western blot	Functional MTI	26173586
MIRT544442	hsa-miR-18a-5p	Homo sapiens	ZNF460	10794	Homo sapiens	PAR-CLIP	Functional MTI (Weak)	21572407
MIRT544442	hsa-miR-18a-5p	Homo sapiens	ZNF460	10794	Homo sapiens	PAR-CLIP	Functional MTI (Weak)	20371350
MIRT546589	hsa-miR-18a-5p	Homo sapiens	SAR1A	56681	Homo sapiens	PAR-CLIP	Functional MTI (Weak)	21572407
MIRT546676	hsa-miR-18a-5p	Homo sapiens	RPS6KA5	9252	Homo sapiens	PAR-CLIP	Functional MTI (Weak)	21572407
MIRT546690	hsa-miR-18a-5p	Homo sapiens	RORA	6095	Homo sapiens	PAR-CLIP	Functional MTI (Weak)	21572407
MIRT546690	hsa-miR-18a-5p	Homo sapiens	RORA	6095	Homo sapiens	PAR-CLIP	Functional MTI (Weak)	20371350
MIRT546763	hsa-miR-18a-5p	Homo sapiens	RLIM	51132	Homo sapiens	PAR-CLIP	Functional MTI (Weak)	21572407
MIRT548289	hsa-miR-18a-5p	Homo sapiens	FAM3C	10447	Homo sapiens	PAR-CLIP	Functional MTI (Weak)	21572407
MIRT548289	hsa-miR-18a-5p	Homo sapiens	FAM3C	10447	Homo sapiens	PAR-CLIP	Functional MTI (Weak)	20371350
MIRT549003	hsa-miR-18a-5p	Homo sapiens	CCND1	595	Homo sapiens	PAR-CLIP	Functional MTI (Weak)	21572407
MIRT551152	hsa-miR-18a-5p	Homo sapiens	ZNF678	339500	Homo sapiens	PAR-CLIP	Functional MTI (Weak)	21572407
MIRT553232	hsa-miR-18a-5p	Homo sapiens	TWF1	5756	Homo sapiens	PAR-CLIP	Functional MTI (Weak)	21572407
MIRT554719	hsa-miR-18a-5p	Homo sapiens	RNF146	81847	Homo sapiens	PAR-CLIP	Functional MTI (Weak)	21572407
MIRT563199	hsa-miR-18a-5p	Homo sapiens	C15orf38-AP3S2	100526783	Homo sapiens	PAR-CLIP	Functional MTI (Weak)	20371350
MIRT564665	hsa-miR-18a-5p	Homo sapiens	ZNF367	195828	Homo sapiens	PAR-CLIP	Functional MTI (Weak)	20371350
MIRT571068	hsa-miR-18a-5p	Homo sapiens	ALG14	199857	Homo sapiens	PAR-CLIP	Functional MTI (Weak)	20371350
MIRT571091	hsa-miR-18a-5p	Homo sapiens	ZNF670	93474	Homo sapiens	PAR-CLIP	Functional MTI (Weak)	20371350
MIRT621411	hsa-miR-18a-5p	Homo sapiens	VPS18	57617	Homo sapiens	HITS-CLIP	Functional MTI (Weak)	23824327
MIRT629512	hsa-miR-18a-5p	Homo sapiens	AS3MT	57412	Homo sapiens	HITS-CLIP	Functional MTI (Weak)	23824327
MIRT657094	hsa-miR-18a-5p	Homo sapiens	JMY	133746	Homo sapiens	HITS-CLIP	Functional MTI (Weak)	23824327
MIRT662379	hsa-miR-18a-5p	Homo sapiens	BDH1	622	Homo sapiens	HITS-CLIP	Functional MTI (Weak)	23824327
MIRT662379	hsa-miR-18a-5p	Homo sapiens	BDH1	622	Homo sapiens	HITS-CLIP	Functional MTI (Weak)	23313552
MIRT662379	hsa-miR-18a-5p	Homo sapiens	BDH1	622	Homo sapiens	HITS-CLIP	Functional MTI (Weak)	21572407
MIRT662379	hsa-miR-18a-5p	Homo sapiens	BDH1	622	Homo sapiens	HITS-CLIP	Functional MTI (Weak)	27418678
MIRT686806	hsa-miR-18a-5p	Homo sapiens	SOX12	6666	Homo sapiens	HITS-CLIP	Functional MTI (Weak)	23313552
MIRT690077	hsa-miR-18a-5p	Homo sapiens	MBD1	4152	Homo sapiens	HITS-CLIP	Functional MTI (Weak)	23313552
MIRT698313	hsa-miR-18a-5p	Homo sapiens	TMEM2	23670	Homo sapiens	HITS-CLIP	Functional MTI (Weak)	23313552
MIRT704016	hsa-miR-18a-5p	Homo sapiens	EFCAB14	9813	Homo sapiens	HITS-CLIP	Functional MTI (Weak)	23313552
MIRT731126	hsa-miR-18a-5p	Homo sapiens	RUNX1	861	Homo sapiens	Luciferase reporter assay//qRT-PCR//Western blot//	Functional MTI	25452107
MIRT731240	hsa-miR-18a-5p	Homo sapiens	MEF2D	4209	Homo sapiens	Immunoprecipitaion//Luciferase reporter assay//qRT-PCR//Western blot	Functional MTI	26356851
MIRT732587	hsa-miR-18a-5p	Homo sapiens	MYLK	4638	Homo sapiens	In situ hybridization//Next Generation Sequencing (NGS)//qRT-PCR	Functional MTI (Weak)	26233958
MIRT732630	hsa-miR-18a-5p	Homo sapiens	EXPH5	23086	Homo sapiens	In situ hybridization//Next Generation Sequencing (NGS)//qRT-PCR	Functional MTI (Weak)	26233958
MIRT733998	hsa-miR-18a-5p	Homo sapiens	TNFAIP3	7128	Homo sapiens	Luciferase reporter assay//Microarray//qRT-PCR//Western blot	Functional MTI	26783726
MIRT734267	hsa-miR-18a-5p	Homo sapiens	NR1I2	8856	Homo sapiens	Luciferase reporter assay//Western blot	Functional MTI	28408657
MIRT738298	hsa-miR-18a-5p	Homo sapiens	GATAD2A	54815	Homo sapiens	PAR-CLIP	Functional MTI (Weak)	26701625
MIRT738299	hsa-miR-18a-5p	Homo sapiens	ISCU	23479	Homo sapiens	PAR-CLIP	Functional MTI (Weak)	26701625
MIRT738300	hsa-miR-18a-5p	Homo sapiens	SPEN	23013	Homo sapiens	PAR-CLIP	Functional MTI (Weak)	26701625
MIRT738301	hsa-miR-18a-5p	Homo sapiens	TIMM50	92609	Homo sapiens	PAR-CLIP	Functional MTI (Weak)	26701625
MIRT763229	hsa-miR-18a-5p	Homo sapiens	TRIM35	23087	Homo sapiens	PAR-CLIP	Functional MTI (Weak)	27292025
MIRT783998	hsa-miR-18a-5p	Homo sapiens	ADGRF2	222611	Homo sapiens	HITS-CLIP	Functional MTI (Weak)	27418678
MIRT783999	hsa-miR-18a-5p	Homo sapiens	KLHL3	26249	Homo sapiens	HITS-CLIP	Functional MTI (Weak)	27418678

## Sheet: hsa-miR-93-5p
miRTarBase ID	miRNA	Species (miRNA)	Target Gene	Target Gene (Entrez Gene ID)	Species (Target Gene)	Experiments	Support Type	References (PMID)
MIRT000021	hsa-miR-93-5p	Homo sapiens	TP53INP1	94241	Homo sapiens	Luciferase reporter assay//Western blot	Functional MTI	18974142
MIRT000021	hsa-miR-93-5p	Homo sapiens	TP53INP1	94241	Homo sapiens	PAR-CLIP	Functional MTI (Weak)	22100165
MIRT000577	hsa-miR-93-5p	Homo sapiens	CDKN1A	1026	Homo sapiens	Luciferase reporter assay//Microarray//Western blot	Functional MTI	18328430
MIRT000577	hsa-miR-93-5p	Homo sapiens	CDKN1A	1026	Homo sapiens	qRT-PCR//Luciferase reporter assay//Western blot	Functional MTI	19153141
MIRT000577	hsa-miR-93-5p	Homo sapiens	CDKN1A	1026	Homo sapiens	qRT-PCR//Luciferase reporter assay//Western blot	Functional MTI	20190813
MIRT000577	hsa-miR-93-5p	Homo sapiens	CDKN1A	1026	Homo sapiens	HITS-CLIP	Functional MTI (Weak)	22473208
MIRT000577	hsa-miR-93-5p	Homo sapiens	CDKN1A	1026	Homo sapiens	Luciferase reporter assay//Western blot	Functional MTI	27185265
MIRT000577	hsa-miR-93-5p	Homo sapiens	CDKN1A	1026	Homo sapiens	qRT-PCR//Western blot	Functional MTI	28356951
MIRT002472	hsa-miR-93-5p	Homo sapiens	E2F1	1869	Homo sapiens	Luciferase reporter assay//Western blot	Functional MTI	19486339
MIRT002472	hsa-miR-93-5p	Homo sapiens	E2F1	1869	Homo sapiens	Luciferase reporter assay//Microarray//Western blot	Functional MTI	18328430
MIRT002472	hsa-miR-93-5p	Homo sapiens	E2F1	1869	Homo sapiens	Sequencing	Functional MTI (Weak)	20371350
MIRT002472	hsa-miR-93-5p	Homo sapiens	E2F1	1869	Homo sapiens	HITS-CLIP	Functional MTI (Weak)	22473208
MIRT003240	hsa-miR-93-5p	Homo sapiens	MAPK9	5601	Homo sapiens	Luciferase reporter assay	Non-Functional MTI	20065103
MIRT004055	hsa-miR-93-5p	Homo sapiens	VEGFA	7422	Homo sapiens	ELISA//Luciferase reporter assay	Functional MTI	18320040
MIRT004055	hsa-miR-93-5p	Homo sapiens	VEGFA	7422	Homo sapiens	Luciferase reporter assay//qRT-PCR//Western blot	Functional MTI	26175939
MIRT004104	hsa-miR-93-5p	Homo sapiens	ITGB8	3696	Homo sapiens	Luciferase reporter assay//qRT-PCR//Western blot	Functional MTI	20956944
MIRT004332	hsa-miR-93-5p	Homo sapiens	KAT2B	8850	Homo sapiens	Western blot//Luciferase reporter assay	Functional MTI	18728182
MIRT004410	hsa-miR-93-5p	Homo sapiens	TUSC2	11334	Homo sapiens	Luciferase reporter assay//Western blot	Functional MTI	19671678
MIRT004410	hsa-miR-93-5p	Homo sapiens	TUSC2	11334	Homo sapiens	Sequencing	Functional MTI (Weak)	20371350
MIRT004572	hsa-miR-93-5p	Homo sapiens	BCL2L11	10018	Homo sapiens	PAR-CLIP	Functional MTI (Weak)	23592263
MIRT004572	hsa-miR-93-5p	Homo sapiens	BCL2L11	10018	Homo sapiens	PAR-CLIP	Functional MTI (Weak)	23446348
MIRT004572	hsa-miR-93-5p	Homo sapiens	BCL2L11	10018	Homo sapiens	PAR-CLIP//HITS-CLIP	Functional MTI (Weak)	21572407
MIRT004572	hsa-miR-93-5p	Homo sapiens	BCL2L11	10018	Homo sapiens	PAR-CLIP	Functional MTI (Weak)	20371350
MIRT004572	hsa-miR-93-5p	Homo sapiens	BCL2L11	10018	Homo sapiens	PAR-CLIP	Functional MTI (Weak)	26701625
MIRT006216	hsa-miR-93-5p	Homo sapiens	PTEN	5728	Homo sapiens	GFP reporter assay//qRT-PCR//Western blot	Functional MTI	22465665
MIRT006216	hsa-miR-93-5p	Homo sapiens	PTEN	5728	Homo sapiens	HITS-CLIP	Functional MTI (Weak)	22473208
MIRT006216	hsa-miR-93-5p	Homo sapiens	PTEN	5728	Homo sapiens	Luciferase reporter assay	Functional MTI	27119510
MIRT006216	hsa-miR-93-5p	Homo sapiens	PTEN	5728	Homo sapiens	Luciferase reporter assay//qRT-PCR//Western blot	Functional MTI	26087719
MIRT006216	hsa-miR-93-5p	Homo sapiens	PTEN	5728	Homo sapiens	Luciferase reporter assay	Functional MTI	25823655
MIRT007003	hsa-miR-93-5p	Homo sapiens	PURA	5813	Homo sapiens	Luciferase reporter assay	Functional MTI	22835829
MIRT007185	hsa-miR-93-5p	Homo sapiens	LATS2	26524	Homo sapiens	Luciferase reporter assay//qRT-PCR//Western blot	Functional MTI	23111389
MIRT027940	hsa-miR-93-5p	Homo sapiens	LDLR	3949	Homo sapiens	Sequencing//PAR-CLIP	Functional MTI (Weak)	20371350
MIRT027940	hsa-miR-93-5p	Homo sapiens	LDLR	3949	Homo sapiens	HITS-CLIP	Functional MTI (Weak)	22473208
MIRT027940	hsa-miR-93-5p	Homo sapiens	LDLR	3949	Homo sapiens	PAR-CLIP	Functional MTI (Weak)	23592263
MIRT027940	hsa-miR-93-5p	Homo sapiens	LDLR	3949	Homo sapiens	PAR-CLIP	Functional MTI (Weak)	22012620
MIRT027940	hsa-miR-93-5p	Homo sapiens	LDLR	3949	Homo sapiens	PAR-CLIP	Functional MTI (Weak)	21572407
MIRT027941	hsa-miR-93-5p	Homo sapiens	PDZD11	51248	Homo sapiens	Sequencing	Functional MTI (Weak)	20371350
MIRT027941	hsa-miR-93-5p	Homo sapiens	PDZD11	51248	Homo sapiens	HITS-CLIP	Functional MTI (Weak)	22473208
MIRT027942	hsa-miR-93-5p	Homo sapiens	ZNF813	126017	Homo sapiens	Sequencing	Functional MTI (Weak)	20371350
MIRT027943	hsa-miR-93-5p	Homo sapiens	ARSJ	79642	Homo sapiens	Sequencing	Functional MTI (Weak)	20371350
MIRT027943	hsa-miR-93-5p	Homo sapiens	ARSJ	79642	Homo sapiens	PAR-CLIP	Functional MTI (Weak)	21572407
MIRT027944	hsa-miR-93-5p	Homo sapiens	TMEM100	55273	Homo sapiens	Sequencing	Functional MTI (Weak)	20371350
MIRT027944	hsa-miR-93-5p	Homo sapiens	TMEM100	55273	Homo sapiens	PAR-CLIP	Functional MTI (Weak)	21572407
MIRT027945	hsa-miR-93-5p	Homo sapiens	ADARB1	104	Homo sapiens	Sequencing	Functional MTI (Weak)	20371350
MIRT027946	hsa-miR-93-5p	Homo sapiens	LIMA1	51474	Homo sapiens	Sequencing//PAR-CLIP	Functional MTI (Weak)	20371350
MIRT027946	hsa-miR-93-5p	Homo sapiens	LIMA1	51474	Homo sapiens	HITS-CLIP	Functional MTI (Weak)	22473208
MIRT027946	hsa-miR-93-5p	Homo sapiens	LIMA1	51474	Homo sapiens	PAR-CLIP	Functional MTI (Weak)	22012620
MIRT027947	hsa-miR-93-5p	Homo sapiens	LUZP1	7798	Homo sapiens	Sequencing	Functional MTI (Weak)	20371350
MIRT027948	hsa-miR-93-5p	Homo sapiens	AP1G1	164	Homo sapiens	Sequencing	Functional MTI (Weak)	20371350
MIRT027948	hsa-miR-93-5p	Homo sapiens	AP1G1	164	Homo sapiens	HITS-CLIP	Functional MTI (Weak)	22473208
MIRT027949	hsa-miR-93-5p	Homo sapiens	TMEM127	55654	Homo sapiens	Sequencing//PAR-CLIP	Functional MTI (Weak)	20371350
MIRT027949	hsa-miR-93-5p	Homo sapiens	TMEM127	55654	Homo sapiens	HITS-CLIP	Functional MTI (Weak)	22473208
MIRT027949	hsa-miR-93-5p	Homo sapiens	TMEM127	55654	Homo sapiens	PAR-CLIP	Functional MTI (Weak)	24398324
MIRT027949	hsa-miR-93-5p	Homo sapiens	TMEM127	55654	Homo sapiens	PAR-CLIP	Functional MTI (Weak)	21572407
MIRT027949	hsa-miR-93-5p	Homo sapiens	TMEM127	55654	Homo sapiens	HITS-CLIP	Functional MTI (Weak)	23313552
MIRT027950	hsa-miR-93-5p	Homo sapiens	ZIC5	85416	Homo sapiens	Sequencing	Functional MTI (Weak)	20371350
MIRT027951	hsa-miR-93-5p	Homo sapiens	ZNF202	7753	Homo sapiens	Sequencing//PAR-CLIP	Functional MTI (Weak)	20371350
MIRT027951	hsa-miR-93-5p	Homo sapiens	ZNF202	7753	Homo sapiens	PAR-CLIP	Functional MTI (Weak)	23446348
MIRT027951	hsa-miR-93-5p	Homo sapiens	ZNF202	7753	Homo sapiens	PAR-CLIP	Functional MTI (Weak)	21572407
MIRT027952	hsa-miR-93-5p	Homo sapiens	TSN	7247	Homo sapiens	Sequencing	Functional MTI (Weak)	20371350
MIRT027953	hsa-miR-93-5p	Homo sapiens	TMX3	54495	Homo sapiens	Sequencing	Functional MTI (Weak)	20371350
MIRT027953	hsa-miR-93-5p	Homo sapiens	TMX3	54495	Homo sapiens	HITS-CLIP	Functional MTI (Weak)	22473208
MIRT027954	hsa-miR-93-5p	Homo sapiens	SUCO	51430	Homo sapiens	Sequencing	Functional MTI (Weak)	20371350
MIRT027954	hsa-miR-93-5p	Homo sapiens	SUCO	51430	Homo sapiens	HITS-CLIP	Functional MTI (Weak)	22473208
MIRT027954	hsa-miR-93-5p	Homo sapiens	SUCO	51430	Homo sapiens	PAR-CLIP	Functional MTI (Weak)	24398324
MIRT027954	hsa-miR-93-5p	Homo sapiens	SUCO	51430	Homo sapiens	HITS-CLIP	Functional MTI (Weak)	21572407
MIRT027955	hsa-miR-93-5p	Homo sapiens	ACIN1	22985	Homo sapiens	Sequencing	Functional MTI (Weak)	20371350
MIRT027956	hsa-miR-93-5p	Homo sapiens	RND3	390	Homo sapiens	Sequencing	Functional MTI (Weak)	20371350
MIRT027957	hsa-miR-93-5p	Homo sapiens	RYBP	23429	Homo sapiens	Sequencing	Functional MTI (Weak)	20371350
MIRT027958	hsa-miR-93-5p	Homo sapiens	RAB11FIP1	80223	Homo sapiens	Sequencing	Functional MTI (Weak)	20371350
MIRT027958	hsa-miR-93-5p	Homo sapiens	RAB11FIP1	80223	Homo sapiens	HITS-CLIP	Functional MTI (Weak)	22473208
MIRT027958	hsa-miR-93-5p	Homo sapiens	RAB11FIP1	80223	Homo sapiens	PAR-CLIP	Functional MTI (Weak)	23446348
MIRT027958	hsa-miR-93-5p	Homo sapiens	RAB11FIP1	80223	Homo sapiens	PAR-CLIP	Functional MTI (Weak)	21572407
MIRT027958	hsa-miR-93-5p	Homo sapiens	RAB11FIP1	80223	Homo sapiens	Immunohistochemistry//Luciferase reporter assay//qRT-PCR//Western blot	Functional MTI	27279231
MIRT027959	hsa-miR-93-5p	Homo sapiens	EPHA4	2043	Homo sapiens	Sequencing	Functional MTI (Weak)	20371350
MIRT027959	hsa-miR-93-5p	Homo sapiens	EPHA4	2043	Homo sapiens	CLASH	Functional MTI (Weak)	23622248
MIRT027959	hsa-miR-93-5p	Homo sapiens	EPHA4	2043	Homo sapiens	PAR-CLIP	Functional MTI (Weak)	21572407
MIRT027960	hsa-miR-93-5p	Homo sapiens	TMEM168	64418	Homo sapiens	Sequencing	Functional MTI (Weak)	20371350
MIRT027961	hsa-miR-93-5p	Homo sapiens	DCTN6	10671	Homo sapiens	Sequencing	Functional MTI (Weak)	20371350
MIRT027961	hsa-miR-93-5p	Homo sapiens	DCTN6	10671	Homo sapiens	PAR-CLIP	Functional MTI (Weak)	23446348
MIRT027962	hsa-miR-93-5p	Homo sapiens	SPTBN1	6711	Homo sapiens	Sequencing	Functional MTI (Weak)	20371350
MIRT027963	hsa-miR-93-5p	Homo sapiens	NUP58	9818	Homo sapiens	Sequencing	Functional MTI (Weak)	20371350
MIRT027964	hsa-miR-93-5p	Homo sapiens	HAUS8	93323	Homo sapiens	Sequencing//PAR-CLIP	Functional MTI (Weak)	20371350
MIRT027964	hsa-miR-93-5p	Homo sapiens	HAUS8	93323	Homo sapiens	HITS-CLIP	Functional MTI (Weak)	22473208
MIRT027965	hsa-miR-93-5p	Homo sapiens	GRB2	2885	Homo sapiens	Sequencing	Functional MTI (Weak)	20371350
MIRT027966	hsa-miR-93-5p	Homo sapiens	CCNG2	901	Homo sapiens	Sequencing	Functional MTI (Weak)	20371350
MIRT027967	hsa-miR-93-5p	Homo sapiens	KATNAL1	84056	Homo sapiens	Sequencing	Functional MTI (Weak)	20371350
MIRT027967	hsa-miR-93-5p	Homo sapiens	KATNAL1	84056	Homo sapiens	HITS-CLIP	Functional MTI (Weak)	22473208
MIRT027967	hsa-miR-93-5p	Homo sapiens	KATNAL1	84056	Homo sapiens	PAR-CLIP	Functional MTI (Weak)	21572407
MIRT027968	hsa-miR-93-5p	Homo sapiens	CAPRIN2	65981	Homo sapiens	Sequencing	Functional MTI (Weak)	20371350
MIRT027968	hsa-miR-93-5p	Homo sapiens	CAPRIN2	65981	Homo sapiens	HITS-CLIP	Functional MTI (Weak)	22473208
MIRT027968	hsa-miR-93-5p	Homo sapiens	CAPRIN2	65981	Homo sapiens	PAR-CLIP	Functional MTI (Weak)	22012620
MIRT027968	hsa-miR-93-5p	Homo sapiens	CAPRIN2	65981	Homo sapiens	PAR-CLIP	Functional MTI (Weak)	21572407
MIRT027969	hsa-miR-93-5p	Homo sapiens	FAM129A	116496	Homo sapiens	Sequencing//PAR-CLIP	Functional MTI (Weak)	20371350
MIRT027969	hsa-miR-93-5p	Homo sapiens	FAM129A	116496	Homo sapiens	HITS-CLIP	Functional MTI (Weak)	22473208
MIRT027969	hsa-miR-93-5p	Homo sapiens	FAM129A	116496	Homo sapiens	PAR-CLIP	Functional MTI (Weak)	23446348
MIRT027969	hsa-miR-93-5p	Homo sapiens	FAM129A	116496	Homo sapiens	PAR-CLIP	Functional MTI (Weak)	21572407
MIRT027970	hsa-miR-93-5p	Homo sapiens	GNB4	59345	Homo sapiens	Sequencing	Functional MTI (Weak)	20371350
MIRT027971	hsa-miR-93-5p	Homo sapiens	C5orf22	55322	Homo sapiens	Sequencing	Functional MTI (Weak)	20371350
MIRT027972	hsa-miR-93-5p	Homo sapiens	DMKN	93099	Homo sapiens	Sequencing	Functional MTI (Weak)	20371350
MIRT027973	hsa-miR-93-5p	Homo sapiens	SPOPL	339745	Homo sapiens	Sequencing	Functional MTI (Weak)	20371350
MIRT027973	hsa-miR-93-5p	Homo sapiens	SPOPL	339745	Homo sapiens	HITS-CLIP	Functional MTI (Weak)	22473208
MIRT027974	hsa-miR-93-5p	Homo sapiens	TGFBR2	7048	Homo sapiens	Sequencing//PAR-CLIP	Functional MTI (Weak)	20371350
MIRT027974	hsa-miR-93-5p	Homo sapiens	TGFBR2	7048	Homo sapiens	ELISA//Immunohistochemistry//Luciferase reporter assay//Microarray//qRT-PCR//Western blot	Functional MTI	24606633
MIRT027974	hsa-miR-93-5p	Homo sapiens	TGFBR2	7048	Homo sapiens	HITS-CLIP	Functional MTI (Weak)	22473208
MIRT027974	hsa-miR-93-5p	Homo sapiens	TGFBR2	7048	Homo sapiens	PAR-CLIP	Functional MTI (Weak)	22012620
MIRT027974	hsa-miR-93-5p	Homo sapiens	TGFBR2	7048	Homo sapiens	PAR-CLIP	Functional MTI (Weak)	21572407
MIRT027975	hsa-miR-93-5p	Homo sapiens	RPA2	6118	Homo sapiens	Sequencing	Functional MTI (Weak)	20371350
MIRT027975	hsa-miR-93-5p	Homo sapiens	RPA2	6118	Homo sapiens	HITS-CLIP	Functional MTI (Weak)	22473208
MIRT027976	hsa-miR-93-5p	Homo sapiens	DMAC2	55101	Homo sapiens	Sequencing	Functional MTI (Weak)	20371350
MIRT027977	hsa-miR-93-5p	Homo sapiens	RAB5B	5869	Homo sapiens	Sequencing//PAR-CLIP	Functional MTI (Weak)	20371350
MIRT027977	hsa-miR-93-5p	Homo sapiens	RAB5B	5869	Homo sapiens	HITS-CLIP	Functional MTI (Weak)	22473208
MIRT027977	hsa-miR-93-5p	Homo sapiens	RAB5B	5869	Homo sapiens	PAR-CLIP	Functional MTI (Weak)	23592263
MIRT027977	hsa-miR-93-5p	Homo sapiens	RAB5B	5869	Homo sapiens	PAR-CLIP	Functional MTI (Weak)	23446348
MIRT027977	hsa-miR-93-5p	Homo sapiens	RAB5B	5869	Homo sapiens	PAR-CLIP	Functional MTI (Weak)	21572407
MIRT027977	hsa-miR-93-5p	Homo sapiens	RAB5B	5869	Homo sapiens	PAR-CLIP	Functional MTI (Weak)	27292025
MIRT027978	hsa-miR-93-5p	Homo sapiens	AKAP11	11215	Homo sapiens	Sequencing//PAR-CLIP	Functional MTI (Weak)	20371350
MIRT027978	hsa-miR-93-5p	Homo sapiens	AKAP11	11215	Homo sapiens	PAR-CLIP	Functional MTI (Weak)	23592263
MIRT027978	hsa-miR-93-5p	Homo sapiens	AKAP11	11215	Homo sapiens	PAR-CLIP	Functional MTI (Weak)	24398324
MIRT027978	hsa-miR-93-5p	Homo sapiens	AKAP11	11215	Homo sapiens	PAR-CLIP	Functional MTI (Weak)	23446348
MIRT027978	hsa-miR-93-5p	Homo sapiens	AKAP11	11215	Homo sapiens	PAR-CLIP	Functional MTI (Weak)	22012620
MIRT027978	hsa-miR-93-5p	Homo sapiens	AKAP11	11215	Homo sapiens	PAR-CLIP//HITS-CLIP	Functional MTI (Weak)	21572407
MIRT027978	hsa-miR-93-5p	Homo sapiens	AKAP11	11215	Homo sapiens	PAR-CLIP	Functional MTI (Weak)	26701625
MIRT027979	hsa-miR-93-5p	Homo sapiens	COQ2	27235	Homo sapiens	Sequencing	Functional MTI (Weak)	20371350
MIRT027980	hsa-miR-93-5p	Homo sapiens	GPR137C	283554	Homo sapiens	Sequencing	Functional MTI (Weak)	20371350
MIRT027981	hsa-miR-93-5p	Homo sapiens	NIN	51199	Homo sapiens	Sequencing	Functional MTI (Weak)	20371350
MIRT027981	hsa-miR-93-5p	Homo sapiens	NIN	51199	Homo sapiens	PAR-CLIP	Functional MTI (Weak)	23592263
MIRT027981	hsa-miR-93-5p	Homo sapiens	NIN	51199	Homo sapiens	PAR-CLIP	Functional MTI (Weak)	21572407
MIRT027982	hsa-miR-93-5p	Homo sapiens	BMPR2	659	Homo sapiens	Sequencing	Functional MTI (Weak)	20371350
MIRT027982	hsa-miR-93-5p	Homo sapiens	BMPR2	659	Homo sapiens	HITS-CLIP	Functional MTI (Weak)	22473208
MIRT027983	hsa-miR-93-5p	Homo sapiens	LIX1L	128077	Homo sapiens	Sequencing	Functional MTI (Weak)	20371350
MIRT027984	hsa-miR-93-5p	Homo sapiens	ARHGAP12	94134	Homo sapiens	Sequencing//PAR-CLIP	Functional MTI (Weak)	20371350
MIRT027984	hsa-miR-93-5p	Homo sapiens	ARHGAP12	94134	Homo sapiens	HITS-CLIP	Functional MTI (Weak)	22473208
MIRT027984	hsa-miR-93-5p	Homo sapiens	ARHGAP12	94134	Homo sapiens	PAR-CLIP	Functional MTI (Weak)	21572407
MIRT027985	hsa-miR-93-5p	Homo sapiens	ZFP91	80829	Homo sapiens	Sequencing	Functional MTI (Weak)	20371350
MIRT027986	hsa-miR-93-5p	Homo sapiens	PRKACB	5567	Homo sapiens	Sequencing	Functional MTI (Weak)	20371350
MIRT027986	hsa-miR-93-5p	Homo sapiens	PRKACB	5567	Homo sapiens	PAR-CLIP	Functional MTI (Weak)	21572407
MIRT027987	hsa-miR-93-5p	Homo sapiens	NACC2	138151	Homo sapiens	Sequencing//PAR-CLIP	Functional MTI (Weak)	20371350
MIRT027987	hsa-miR-93-5p	Homo sapiens	NACC2	138151	Homo sapiens	PAR-CLIP	Functional MTI (Weak)	23446348
MIRT027988	hsa-miR-93-5p	Homo sapiens	ATP6V1G2-DDX39B	100532737	Homo sapiens	Sequencing	Functional MTI (Weak)	20371350
MIRT027989	hsa-miR-93-5p	Homo sapiens	YTHDC1	91746	Homo sapiens	Sequencing	Functional MTI (Weak)	20371350
MIRT027989	hsa-miR-93-5p	Homo sapiens	YTHDC1	91746	Homo sapiens	HITS-CLIP	Functional MTI (Weak)	19536157
MIRT027990	hsa-miR-93-5p	Homo sapiens	NDEL1	81565	Homo sapiens	Sequencing	Functional MTI (Weak)	20371350
MIRT027991	hsa-miR-93-5p	Homo sapiens	NR2C2AP	126382	Homo sapiens	Sequencing	Functional MTI (Weak)	20371350
MIRT027992	hsa-miR-93-5p	Homo sapiens	HCCS	3052	Homo sapiens	Sequencing	Functional MTI (Weak)	20371350
MIRT027993	hsa-miR-93-5p	Homo sapiens	ZNF417	147687	Homo sapiens	Sequencing//PAR-CLIP	Functional MTI (Weak)	20371350
MIRT027993	hsa-miR-93-5p	Homo sapiens	ZNF417	147687	Homo sapiens	PAR-CLIP	Functional MTI (Weak)	23446348
MIRT027993	hsa-miR-93-5p	Homo sapiens	ZNF417	147687	Homo sapiens	PAR-CLIP	Functional MTI (Weak)	21572407
MIRT027994	hsa-miR-93-5p	Homo sapiens	IRF1	3659	Homo sapiens	Sequencing	Functional MTI (Weak)	20371350
MIRT027995	hsa-miR-93-5p	Homo sapiens	SERTAD2	9792	Homo sapiens	Sequencing	Functional MTI (Weak)	20371350
MIRT027996	hsa-miR-93-5p	Homo sapiens	BNIP2	663	Homo sapiens	Sequencing//PAR-CLIP	Functional MTI (Weak)	20371350
MIRT027996	hsa-miR-93-5p	Homo sapiens	BNIP2	663	Homo sapiens	HITS-CLIP	Functional MTI (Weak)	22473208
MIRT027996	hsa-miR-93-5p	Homo sapiens	BNIP2	663	Homo sapiens	PAR-CLIP	Functional MTI (Weak)	23446348
MIRT027996	hsa-miR-93-5p	Homo sapiens	BNIP2	663	Homo sapiens	PAR-CLIP	Functional MTI (Weak)	21572407
MIRT027997	hsa-miR-93-5p	Homo sapiens	FMNL2	114793	Homo sapiens	Sequencing	Functional MTI (Weak)	20371350
MIRT027997	hsa-miR-93-5p	Homo sapiens	FMNL2	114793	Homo sapiens	PAR-CLIP	Functional MTI (Weak)	21572407
MIRT027998	hsa-miR-93-5p	Homo sapiens	PHC3	80012	Homo sapiens	Sequencing	Functional MTI (Weak)	20371350
MIRT027999	hsa-miR-93-5p	Homo sapiens	SYBU	55638	Homo sapiens	Sequencing	Functional MTI (Weak)	20371350
MIRT028000	hsa-miR-93-5p	Homo sapiens	PPP1R15B	84919	Homo sapiens	Sequencing//PAR-CLIP	Functional MTI (Weak)	20371350
MIRT028000	hsa-miR-93-5p	Homo sapiens	PPP1R15B	84919	Homo sapiens	PAR-CLIP	Functional MTI (Weak)	24398324
MIRT028000	hsa-miR-93-5p	Homo sapiens	PPP1R15B	84919	Homo sapiens	PAR-CLIP	Functional MTI (Weak)	23446348
MIRT028000	hsa-miR-93-5p	Homo sapiens	PPP1R15B	84919	Homo sapiens	PAR-CLIP	Functional MTI (Weak)	22012620
MIRT028000	hsa-miR-93-5p	Homo sapiens	PPP1R15B	84919	Homo sapiens	PAR-CLIP	Functional MTI (Weak)	21572407
MIRT028001	hsa-miR-93-5p	Homo sapiens	WDR33	55339	Homo sapiens	Sequencing	Functional MTI (Weak)	20371350
MIRT028002	hsa-miR-93-5p	Homo sapiens	CCND1	595	Homo sapiens	Sequencing//PAR-CLIP	Functional MTI (Weak)	20371350
MIRT028002	hsa-miR-93-5p	Homo sapiens	CCND1	595	Homo sapiens	PAR-CLIP	Functional MTI (Weak)	23592263
MIRT028002	hsa-miR-93-5p	Homo sapiens	CCND1	595	Homo sapiens	PAR-CLIP	Functional MTI (Weak)	24398324
MIRT028002	hsa-miR-93-5p	Homo sapiens	CCND1	595	Homo sapiens	PAR-CLIP	Functional MTI (Weak)	23446348
MIRT028002	hsa-miR-93-5p	Homo sapiens	CCND1	595	Homo sapiens	PAR-CLIP	Functional MTI (Weak)	22012620
MIRT028002	hsa-miR-93-5p	Homo sapiens	CCND1	595	Homo sapiens	PAR-CLIP//HITS-CLIP	Functional MTI (Weak)	21572407
MIRT028002	hsa-miR-93-5p	Homo sapiens	CCND1	595	Homo sapiens	PAR-CLIP	Functional MTI (Weak)	26701625
MIRT028002	hsa-miR-93-5p	Homo sapiens	CCND1	595	Homo sapiens	PAR-CLIP	Functional MTI (Weak)	27292025
MIRT028003	hsa-miR-93-5p	Homo sapiens	PBXIP1	57326	Homo sapiens	Sequencing	Functional MTI (Weak)	20371350
MIRT028004	hsa-miR-93-5p	Homo sapiens	SMAD4	4089	Homo sapiens	Sequencing//PAR-CLIP	Functional MTI (Weak)	20371350
MIRT028004	hsa-miR-93-5p	Homo sapiens	SMAD4	4089	Homo sapiens	PAR-CLIP	Functional MTI (Weak)	23446348
MIRT028004	hsa-miR-93-5p	Homo sapiens	SMAD4	4089	Homo sapiens	PAR-CLIP	Functional MTI (Weak)	21572407
MIRT028005	hsa-miR-93-5p	Homo sapiens	ZNF805	390980	Homo sapiens	Sequencing	Functional MTI (Weak)	20371350
MIRT028005	hsa-miR-93-5p	Homo sapiens	ZNF805	390980	Homo sapiens	PAR-CLIP	Functional MTI (Weak)	21572407
MIRT028006	hsa-miR-93-5p	Homo sapiens	CRY2	1408	Homo sapiens	Sequencing	Functional MTI (Weak)	20371350
MIRT028006	hsa-miR-93-5p	Homo sapiens	CRY2	1408	Homo sapiens	HITS-CLIP	Functional MTI (Weak)	22473208
MIRT028007	hsa-miR-93-5p	Homo sapiens	PBX3	5090	Homo sapiens	Sequencing	Functional MTI (Weak)	20371350
MIRT028008	hsa-miR-93-5p	Homo sapiens	ZADH2	284273	Homo sapiens	Sequencing	Functional MTI (Weak)	20371350
MIRT028009	hsa-miR-93-5p	Homo sapiens	ZNF264	9422	Homo sapiens	Sequencing//PAR-CLIP	Functional MTI (Weak)	20371350
MIRT028009	hsa-miR-93-5p	Homo sapiens	ZNF264	9422	Homo sapiens	PAR-CLIP	Functional MTI (Weak)	22012620
MIRT028009	hsa-miR-93-5p	Homo sapiens	ZNF264	9422	Homo sapiens	PAR-CLIP	Functional MTI (Weak)	21572407
MIRT028010	hsa-miR-93-5p	Homo sapiens	LRRC58	116064	Homo sapiens	Sequencing	Functional MTI (Weak)	20371350
MIRT028010	hsa-miR-93-5p	Homo sapiens	LRRC58	116064	Homo sapiens	HITS-CLIP	Functional MTI (Weak)	27418678
MIRT028011	hsa-miR-93-5p	Homo sapiens	NUFIP2	57532	Homo sapiens	Sequencing//PAR-CLIP	Functional MTI (Weak)	20371350
MIRT028011	hsa-miR-93-5p	Homo sapiens	NUFIP2	57532	Homo sapiens	PAR-CLIP	Functional MTI (Weak)	23446348
MIRT028011	hsa-miR-93-5p	Homo sapiens	NUFIP2	57532	Homo sapiens	PAR-CLIP//HITS-CLIP	Functional MTI (Weak)	21572407
MIRT028012	hsa-miR-93-5p	Homo sapiens	RUNX3	864	Homo sapiens	Sequencing//PAR-CLIP	Functional MTI (Weak)	20371350
MIRT028013	hsa-miR-93-5p	Homo sapiens	NUP107	57122	Homo sapiens	Sequencing	Functional MTI (Weak)	20371350
MIRT028014	hsa-miR-93-5p	Homo sapiens	SNAPIN	23557	Homo sapiens	Sequencing	Functional MTI (Weak)	20371350
MIRT028015	hsa-miR-93-5p	Homo sapiens	ACTR2	10097	Homo sapiens	Sequencing//PAR-CLIP	Functional MTI (Weak)	20371350
MIRT028015	hsa-miR-93-5p	Homo sapiens	ACTR2	10097	Homo sapiens	PAR-CLIP	Functional MTI (Weak)	23446348
MIRT028015	hsa-miR-93-5p	Homo sapiens	ACTR2	10097	Homo sapiens	PAR-CLIP	Functional MTI (Weak)	21572407
MIRT028015	hsa-miR-93-5p	Homo sapiens	ACTR2	10097	Homo sapiens	PAR-CLIP	Functional MTI (Weak)	26701625
MIRT028016	hsa-miR-93-5p	Homo sapiens	SRPK1	6732	Homo sapiens	Sequencing	Functional MTI (Weak)	20371350
MIRT028017	hsa-miR-93-5p	Homo sapiens	PBRM1	55193	Homo sapiens	Sequencing	Functional MTI (Weak)	20371350
MIRT028018	hsa-miR-93-5p	Homo sapiens	CD46	4179	Homo sapiens	Sequencing	Functional MTI (Weak)	20371350
MIRT028019	hsa-miR-93-5p	Homo sapiens	SFXN5	94097	Homo sapiens	Sequencing	Functional MTI (Weak)	20371350
MIRT028020	hsa-miR-93-5p	Homo sapiens	USP21	27005	Homo sapiens	Sequencing	Functional MTI (Weak)	20371350
MIRT028021	hsa-miR-93-5p	Homo sapiens	ATXN1	6310	Homo sapiens	Sequencing	Functional MTI (Weak)	20371350
MIRT028021	hsa-miR-93-5p	Homo sapiens	ATXN1	6310	Homo sapiens	HITS-CLIP	Functional MTI (Weak)	22473208
MIRT028021	hsa-miR-93-5p	Homo sapiens	ATXN1	6310	Homo sapiens	PAR-CLIP	Functional MTI (Weak)	21572407
MIRT028022	hsa-miR-93-5p	Homo sapiens	ZMIZ1	57178	Homo sapiens	Sequencing	Functional MTI (Weak)	20371350
MIRT028023	hsa-miR-93-5p	Homo sapiens	RNF34	80196	Homo sapiens	Sequencing	Functional MTI (Weak)	20371350
MIRT028023	hsa-miR-93-5p	Homo sapiens	RNF34	80196	Homo sapiens	HITS-CLIP	Functional MTI (Weak)	23313552
MIRT028024	hsa-miR-93-5p	Homo sapiens	ZC3H12C	85463	Homo sapiens	Sequencing//PAR-CLIP	Functional MTI (Weak)	20371350
MIRT028024	hsa-miR-93-5p	Homo sapiens	ZC3H12C	85463	Homo sapiens	PAR-CLIP	Functional MTI (Weak)	23446348
MIRT028024	hsa-miR-93-5p	Homo sapiens	ZC3H12C	85463	Homo sapiens	PAR-CLIP	Functional MTI (Weak)	22012620
MIRT028024	hsa-miR-93-5p	Homo sapiens	ZC3H12C	85463	Homo sapiens	PAR-CLIP	Functional MTI (Weak)	21572407
MIRT028025	hsa-miR-93-5p	Homo sapiens	GRAMD1A	57655	Homo sapiens	Sequencing	Functional MTI (Weak)	20371350
MIRT028025	hsa-miR-93-5p	Homo sapiens	GRAMD1A	57655	Homo sapiens	HITS-CLIP	Functional MTI (Weak)	22473208
MIRT028026	hsa-miR-93-5p	Homo sapiens	EGLN3	112399	Homo sapiens	Sequencing	Functional MTI (Weak)	20371350
MIRT028026	hsa-miR-93-5p	Homo sapiens	EGLN3	112399	Homo sapiens	PAR-CLIP	Functional MTI (Weak)	21572407
MIRT028027	hsa-miR-93-5p	Homo sapiens	ZNF180	7733	Homo sapiens	Sequencing	Functional MTI (Weak)	20371350
MIRT028027	hsa-miR-93-5p	Homo sapiens	ZNF180	7733	Homo sapiens	PAR-CLIP	Functional MTI (Weak)	23446348
MIRT028027	hsa-miR-93-5p	Homo sapiens	ZNF180	7733	Homo sapiens	PAR-CLIP	Functional MTI (Weak)	22012620
MIRT028027	hsa-miR-93-5p	Homo sapiens	ZNF180	7733	Homo sapiens	PAR-CLIP	Functional MTI (Weak)	21572407
MIRT028028	hsa-miR-93-5p	Homo sapiens	DDX46	9879	Homo sapiens	Sequencing	Functional MTI (Weak)	20371350
MIRT028029	hsa-miR-93-5p	Homo sapiens	KDM3B	51780	Homo sapiens	Sequencing	Functional MTI (Weak)	20371350
MIRT028030	hsa-miR-93-5p	Homo sapiens	ARIH2	10425	Homo sapiens	Sequencing	Functional MTI (Weak)	20371350
MIRT028031	hsa-miR-93-5p	Homo sapiens	RMDN3	55177	Homo sapiens	Sequencing	Functional MTI (Weak)	20371350
MIRT028032	hsa-miR-93-5p	Homo sapiens	HOOK1	51361	Homo sapiens	Sequencing	Functional MTI (Weak)	20371350
MIRT028033	hsa-miR-93-5p	Homo sapiens	RB1	5925	Homo sapiens	Sequencing	Functional MTI (Weak)	20371350
MIRT028033	hsa-miR-93-5p	Homo sapiens	RB1	5925	Homo sapiens	PAR-CLIP	Functional MTI (Weak)	21572407
MIRT028034	hsa-miR-93-5p	Homo sapiens	NAA30	122830	Homo sapiens	Sequencing	Functional MTI (Weak)	20371350
MIRT028035	hsa-miR-93-5p	Homo sapiens	FIGNL1	63979	Homo sapiens	Sequencing	Functional MTI (Weak)	20371350
MIRT028036	hsa-miR-93-5p	Homo sapiens	LYST	1130	Homo sapiens	Sequencing	Functional MTI (Weak)	20371350
MIRT028037	hsa-miR-93-5p	Homo sapiens	TNFRSF21	27242	Homo sapiens	Sequencing	Functional MTI (Weak)	20371350
MIRT028037	hsa-miR-93-5p	Homo sapiens	TNFRSF21	27242	Homo sapiens	HITS-CLIP	Functional MTI (Weak)	22473208
MIRT028037	hsa-miR-93-5p	Homo sapiens	TNFRSF21	27242	Homo sapiens	PAR-CLIP	Functional MTI (Weak)	21572407
MIRT028038	hsa-miR-93-5p	Homo sapiens	PDRG1	81572	Homo sapiens	Sequencing//PAR-CLIP	Functional MTI (Weak)	20371350
MIRT028038	hsa-miR-93-5p	Homo sapiens	PDRG1	81572	Homo sapiens	PAR-CLIP	Functional MTI (Weak)	23592263
MIRT028038	hsa-miR-93-5p	Homo sapiens	PDRG1	81572	Homo sapiens	PAR-CLIP	Functional MTI (Weak)	24398324
MIRT028038	hsa-miR-93-5p	Homo sapiens	PDRG1	81572	Homo sapiens	PAR-CLIP	Functional MTI (Weak)	23446348
MIRT028038	hsa-miR-93-5p	Homo sapiens	PDRG1	81572	Homo sapiens	PAR-CLIP	Functional MTI (Weak)	21572407
MIRT028039	hsa-miR-93-5p	Homo sapiens	OTUD4	54726	Homo sapiens	Sequencing//PAR-CLIP	Functional MTI (Weak)	20371350
MIRT028040	hsa-miR-93-5p	Homo sapiens	DUSP8	1850	Homo sapiens	Sequencing	Functional MTI (Weak)	20371350
MIRT028041	hsa-miR-93-5p	Homo sapiens	STC2	8614	Homo sapiens	Sequencing	Functional MTI (Weak)	20371350
MIRT028042	hsa-miR-93-5p	Homo sapiens	UBXN2A	165324	Homo sapiens	Sequencing//PAR-CLIP	Functional MTI (Weak)	20371350
MIRT028042	hsa-miR-93-5p	Homo sapiens	UBXN2A	165324	Homo sapiens	PAR-CLIP	Functional MTI (Weak)	21572407
MIRT028043	hsa-miR-93-5p	Homo sapiens	ANKFY1	51479	Homo sapiens	Sequencing	Functional MTI (Weak)	20371350
MIRT028043	hsa-miR-93-5p	Homo sapiens	ANKFY1	51479	Homo sapiens	HITS-CLIP	Functional MTI (Weak)	22473208
MIRT028044	hsa-miR-93-5p	Homo sapiens	TOLLIP	54472	Homo sapiens	Sequencing	Functional MTI (Weak)	20371350
MIRT028045	hsa-miR-93-5p	Homo sapiens	PPP6R2	9701	Homo sapiens	Sequencing	Functional MTI (Weak)	20371350
MIRT028046	hsa-miR-93-5p	Homo sapiens	MAP7	9053	Homo sapiens	Sequencing//PAR-CLIP	Functional MTI (Weak)	20371350
MIRT028046	hsa-miR-93-5p	Homo sapiens	MAP7	9053	Homo sapiens	PAR-CLIP	Functional MTI (Weak)	24398324
MIRT028046	hsa-miR-93-5p	Homo sapiens	MAP7	9053	Homo sapiens	PAR-CLIP	Functional MTI (Weak)	23446348
MIRT028046	hsa-miR-93-5p	Homo sapiens	MAP7	9053	Homo sapiens	PAR-CLIP	Functional MTI (Weak)	22012620
MIRT028047	hsa-miR-93-5p	Homo sapiens	ZBTB21	49854	Homo sapiens	Sequencing	Functional MTI (Weak)	20371350
MIRT028048	hsa-miR-93-5p	Homo sapiens	TNKS1BP1	85456	Homo sapiens	Sequencing	Functional MTI (Weak)	20371350
MIRT028049	hsa-miR-93-5p	Homo sapiens	CSNK1G1	53944	Homo sapiens	Sequencing	Functional MTI (Weak)	20371350
MIRT028050	hsa-miR-93-5p	Homo sapiens	ARID4B	51742	Homo sapiens	Sequencing	Functional MTI (Weak)	20371350
MIRT028050	hsa-miR-93-5p	Homo sapiens	ARID4B	51742	Homo sapiens	HITS-CLIP	Functional MTI (Weak)	22473208
MIRT028050	hsa-miR-93-5p	Homo sapiens	ARID4B	51742	Homo sapiens	PAR-CLIP	Functional MTI (Weak)	23592263
MIRT028050	hsa-miR-93-5p	Homo sapiens	ARID4B	51742	Homo sapiens	PAR-CLIP	Functional MTI (Weak)	21572407
MIRT028051	hsa-miR-93-5p	Homo sapiens	FOXJ3	22887	Homo sapiens	Sequencing	Functional MTI (Weak)	20371350
MIRT028051	hsa-miR-93-5p	Homo sapiens	FOXJ3	22887	Homo sapiens	HITS-CLIP	Functional MTI (Weak)	22473208
MIRT028051	hsa-miR-93-5p	Homo sapiens	FOXJ3	22887	Homo sapiens	PAR-CLIP	Functional MTI (Weak)	21572407
MIRT028052	hsa-miR-93-5p	Homo sapiens	VMA21	203547	Homo sapiens	Sequencing	Functional MTI (Weak)	20371350
MIRT028053	hsa-miR-93-5p	Homo sapiens	BTG3	10950	Homo sapiens	Sequencing//PAR-CLIP	Functional MTI (Weak)	20371350
MIRT028053	hsa-miR-93-5p	Homo sapiens	BTG3	10950	Homo sapiens	PAR-CLIP	Functional MTI (Weak)	23446348
MIRT028053	hsa-miR-93-5p	Homo sapiens	BTG3	10950	Homo sapiens	PAR-CLIP	Functional MTI (Weak)	22012620
MIRT028053	hsa-miR-93-5p	Homo sapiens	BTG3	10950	Homo sapiens	PAR-CLIP//HITS-CLIP	Functional MTI (Weak)	21572407
MIRT028054	hsa-miR-93-5p	Homo sapiens	HARS	3035	Homo sapiens	Sequencing	Functional MTI (Weak)	20371350
MIRT028055	hsa-miR-93-5p	Homo sapiens	TAX1BP1	8887	Homo sapiens	Sequencing//PAR-CLIP	Functional MTI (Weak)	20371350
MIRT028055	hsa-miR-93-5p	Homo sapiens	TAX1BP1	8887	Homo sapiens	HITS-CLIP	Functional MTI (Weak)	22473208
MIRT028055	hsa-miR-93-5p	Homo sapiens	TAX1BP1	8887	Homo sapiens	PAR-CLIP	Functional MTI (Weak)	23592263
MIRT028056	hsa-miR-93-5p	Homo sapiens	NFIB	4781	Homo sapiens	Sequencing	Functional MTI (Weak)	20371350
MIRT028056	hsa-miR-93-5p	Homo sapiens	NFIB	4781	Homo sapiens	PAR-CLIP	Functional MTI (Weak)	23592263
MIRT028056	hsa-miR-93-5p	Homo sapiens	NFIB	4781	Homo sapiens	PAR-CLIP	Functional MTI (Weak)	21572407
MIRT028057	hsa-miR-93-5p	Homo sapiens	REV3L	5980	Homo sapiens	Sequencing	Functional MTI (Weak)	20371350
MIRT028058	hsa-miR-93-5p	Homo sapiens	GPN3	51184	Homo sapiens	Sequencing	Functional MTI (Weak)	20371350
MIRT028059	hsa-miR-93-5p	Homo sapiens	MZT1	440145	Homo sapiens	Sequencing	Functional MTI (Weak)	20371350
MIRT028060	hsa-miR-93-5p	Homo sapiens	DDX39B	7919	Homo sapiens	Sequencing	Functional MTI (Weak)	20371350
MIRT028061	hsa-miR-93-5p	Homo sapiens	RBBP7	5931	Homo sapiens	Sequencing	Functional MTI (Weak)	20371350
MIRT028061	hsa-miR-93-5p	Homo sapiens	RBBP7	5931	Homo sapiens	HITS-CLIP	Functional MTI (Weak)	22473208
MIRT028062	hsa-miR-93-5p	Homo sapiens	ARCN1	372	Homo sapiens	Sequencing	Functional MTI (Weak)	20371350
MIRT028062	hsa-miR-93-5p	Homo sapiens	ARCN1	372	Homo sapiens	HITS-CLIP	Functional MTI (Weak)	22473208
MIRT028063	hsa-miR-93-5p	Homo sapiens	C16orf70	80262	Homo sapiens	Sequencing//PAR-CLIP	Functional MTI (Weak)	20371350
MIRT028063	hsa-miR-93-5p	Homo sapiens	C16orf70	80262	Homo sapiens	PAR-CLIP	Functional MTI (Weak)	21572407
MIRT028064	hsa-miR-93-5p	Homo sapiens	ZBTB33	10009	Homo sapiens	Sequencing	Functional MTI (Weak)	20371350
MIRT028064	hsa-miR-93-5p	Homo sapiens	ZBTB33	10009	Homo sapiens	HITS-CLIP	Functional MTI (Weak)	22473208
MIRT028064	hsa-miR-93-5p	Homo sapiens	ZBTB33	10009	Homo sapiens	PAR-CLIP	Functional MTI (Weak)	23592263
MIRT028064	hsa-miR-93-5p	Homo sapiens	ZBTB33	10009	Homo sapiens	PAR-CLIP	Functional MTI (Weak)	21572407
MIRT028065	hsa-miR-93-5p	Homo sapiens	LAPTM4B	55353	Homo sapiens	Sequencing	Functional MTI (Weak)	20371350
MIRT028066	hsa-miR-93-5p	Homo sapiens	MYO1E	4643	Homo sapiens	Sequencing	Functional MTI (Weak)	20371350
MIRT028067	hsa-miR-93-5p	Homo sapiens	TYW5	129450	Homo sapiens	Sequencing	Functional MTI (Weak)	20371350
MIRT028068	hsa-miR-93-5p	Homo sapiens	LHFPL2	10184	Homo sapiens	Sequencing	Functional MTI (Weak)	20371350
MIRT028069	hsa-miR-93-5p	Homo sapiens	ICMT	23463	Homo sapiens	Sequencing	Functional MTI (Weak)	20371350
MIRT028069	hsa-miR-93-5p	Homo sapiens	ICMT	23463	Homo sapiens	PAR-CLIP	Functional MTI (Weak)	23592263
MIRT028069	hsa-miR-93-5p	Homo sapiens	ICMT	23463	Homo sapiens	PAR-CLIP	Functional MTI (Weak)	21572407
MIRT028070	hsa-miR-93-5p	Homo sapiens	C3orf38	285237	Homo sapiens	Sequencing//PAR-CLIP	Functional MTI (Weak)	20371350
MIRT028070	hsa-miR-93-5p	Homo sapiens	C3orf38	285237	Homo sapiens	PAR-CLIP	Functional MTI (Weak)	24398324
MIRT028070	hsa-miR-93-5p	Homo sapiens	C3orf38	285237	Homo sapiens	PAR-CLIP	Functional MTI (Weak)	23446348
MIRT028070	hsa-miR-93-5p	Homo sapiens	C3orf38	285237	Homo sapiens	PAR-CLIP	Functional MTI (Weak)	21572407
MIRT028071	hsa-miR-93-5p	Homo sapiens	MYLIP	29116	Homo sapiens	Sequencing//PAR-CLIP	Functional MTI (Weak)	20371350
MIRT028071	hsa-miR-93-5p	Homo sapiens	MYLIP	29116	Homo sapiens	PAR-CLIP	Functional MTI (Weak)	23592263
MIRT028071	hsa-miR-93-5p	Homo sapiens	MYLIP	29116	Homo sapiens	PAR-CLIP	Functional MTI (Weak)	24398324
MIRT028071	hsa-miR-93-5p	Homo sapiens	MYLIP	29116	Homo sapiens	PAR-CLIP	Functional MTI (Weak)	23446348
MIRT028071	hsa-miR-93-5p	Homo sapiens	MYLIP	29116	Homo sapiens	PAR-CLIP//HITS-CLIP	Functional MTI (Weak)	21572407
MIRT028071	hsa-miR-93-5p	Homo sapiens	MYLIP	29116	Homo sapiens	HITS-CLIP	Functional MTI (Weak)	23313552
MIRT028071	hsa-miR-93-5p	Homo sapiens	MYLIP	29116	Homo sapiens	PAR-CLIP	Functional MTI (Weak)	26701625
MIRT028071	hsa-miR-93-5p	Homo sapiens	MYLIP	29116	Homo sapiens	PAR-CLIP	Functional MTI (Weak)	27292025
MIRT028072	hsa-miR-93-5p	Homo sapiens	FAM210A	125228	Homo sapiens	Sequencing//PAR-CLIP	Functional MTI (Weak)	20371350
MIRT028072	hsa-miR-93-5p	Homo sapiens	FAM210A	125228	Homo sapiens	HITS-CLIP	Functional MTI (Weak)	22473208
MIRT028073	hsa-miR-93-5p	Homo sapiens	YY1	7528	Homo sapiens	Sequencing	Functional MTI (Weak)	20371350
MIRT028073	hsa-miR-93-5p	Homo sapiens	YY1	7528	Homo sapiens	CLASH	Functional MTI (Weak)	23622248
MIRT028074	hsa-miR-93-5p	Homo sapiens	SGTB	54557	Homo sapiens	Sequencing	Functional MTI (Weak)	20371350
MIRT028074	hsa-miR-93-5p	Homo sapiens	SGTB	54557	Homo sapiens	HITS-CLIP	Functional MTI (Weak)	22473208
MIRT028074	hsa-miR-93-5p	Homo sapiens	SGTB	54557	Homo sapiens	HITS-CLIP	Functional MTI (Weak)	23313552
MIRT028075	hsa-miR-93-5p	Homo sapiens	POGK	57645	Homo sapiens	Sequencing	Functional MTI (Weak)	20371350
MIRT028076	hsa-miR-93-5p	Homo sapiens	PLEKHA1	59338	Homo sapiens	Sequencing	Functional MTI (Weak)	20371350
MIRT028077	hsa-miR-93-5p	Homo sapiens	MIDN	90007	Homo sapiens	Sequencing//PAR-CLIP	Functional MTI (Weak)	20371350
MIRT028077	hsa-miR-93-5p	Homo sapiens	MIDN	90007	Homo sapiens	HITS-CLIP	Functional MTI (Weak)	22473208
MIRT028077	hsa-miR-93-5p	Homo sapiens	MIDN	90007	Homo sapiens	PAR-CLIP	Functional MTI (Weak)	23592263
MIRT028077	hsa-miR-93-5p	Homo sapiens	MIDN	90007	Homo sapiens	PAR-CLIP	Functional MTI (Weak)	24398324
MIRT028077	hsa-miR-93-5p	Homo sapiens	MIDN	90007	Homo sapiens	PAR-CLIP	Functional MTI (Weak)	23446348
MIRT028077	hsa-miR-93-5p	Homo sapiens	MIDN	90007	Homo sapiens	PAR-CLIP//HITS-CLIP	Functional MTI (Weak)	21572407
MIRT028077	hsa-miR-93-5p	Homo sapiens	MIDN	90007	Homo sapiens	PAR-CLIP	Functional MTI (Weak)	27292025
MIRT028078	hsa-miR-93-5p	Homo sapiens	DDX5	1655	Homo sapiens	Sequencing	Functional MTI (Weak)	20371350
MIRT028078	hsa-miR-93-5p	Homo sapiens	DDX5	1655	Homo sapiens	HITS-CLIP	Functional MTI (Weak)	22473208
MIRT028079	hsa-miR-93-5p	Homo sapiens	EGR2	1959	Homo sapiens	Sequencing	Functional MTI (Weak)	20371350
MIRT028080	hsa-miR-93-5p	Homo sapiens	KMT5B	51111	Homo sapiens	Sequencing	Functional MTI (Weak)	20371350
MIRT028080	hsa-miR-93-5p	Homo sapiens	KMT5B	51111	Homo sapiens	PAR-CLIP	Functional MTI (Weak)	22012620
MIRT028081	hsa-miR-93-5p	Homo sapiens	MAPRE3	22924	Homo sapiens	Sequencing//PAR-CLIP	Functional MTI (Weak)	20371350
MIRT028081	hsa-miR-93-5p	Homo sapiens	MAPRE3	22924	Homo sapiens	PAR-CLIP	Functional MTI (Weak)	24398324
MIRT028081	hsa-miR-93-5p	Homo sapiens	MAPRE3	22924	Homo sapiens	PAR-CLIP	Functional MTI (Weak)	23446348
MIRT028081	hsa-miR-93-5p	Homo sapiens	MAPRE3	22924	Homo sapiens	PAR-CLIP	Functional MTI (Weak)	21572407
MIRT028081	hsa-miR-93-5p	Homo sapiens	MAPRE3	22924	Homo sapiens	PAR-CLIP	Functional MTI (Weak)	27292025
MIRT028082	hsa-miR-93-5p	Homo sapiens	CREBRF	153222	Homo sapiens	Sequencing	Functional MTI (Weak)	20371350
MIRT028083	hsa-miR-93-5p	Homo sapiens	FCHO2	115548	Homo sapiens	Sequencing	Functional MTI (Weak)	20371350
MIRT028083	hsa-miR-93-5p	Homo sapiens	FCHO2	115548	Homo sapiens	HITS-CLIP	Functional MTI (Weak)	22473208
MIRT028083	hsa-miR-93-5p	Homo sapiens	FCHO2	115548	Homo sapiens	PAR-CLIP	Functional MTI (Weak)	21572407
MIRT028084	hsa-miR-93-5p	Homo sapiens	PRRG1	5638	Homo sapiens	Sequencing	Functional MTI (Weak)	20371350
MIRT028085	hsa-miR-93-5p	Homo sapiens	SAMD12	401474	Homo sapiens	Sequencing	Functional MTI (Weak)	20371350
MIRT028085	hsa-miR-93-5p	Homo sapiens	SAMD12	401474	Homo sapiens	PAR-CLIP	Functional MTI (Weak)	21572407
MIRT028086	hsa-miR-93-5p	Homo sapiens	PKD2	5311	Homo sapiens	Sequencing	Functional MTI (Weak)	20371350
MIRT028087	hsa-miR-93-5p	Homo sapiens	ARHGAP1	392	Homo sapiens	Sequencing//PAR-CLIP	Functional MTI (Weak)	20371350
MIRT028087	hsa-miR-93-5p	Homo sapiens	ARHGAP1	392	Homo sapiens	HITS-CLIP	Functional MTI (Weak)	22473208
MIRT028087	hsa-miR-93-5p	Homo sapiens	ARHGAP1	392	Homo sapiens	PAR-CLIP	Functional MTI (Weak)	23592263
MIRT028087	hsa-miR-93-5p	Homo sapiens	ARHGAP1	392	Homo sapiens	PAR-CLIP	Functional MTI (Weak)	21572407
MIRT028088	hsa-miR-93-5p	Homo sapiens	B2M	567	Homo sapiens	Sequencing//PAR-CLIP	Functional MTI (Weak)	20371350
MIRT028088	hsa-miR-93-5p	Homo sapiens	B2M	567	Homo sapiens	PAR-CLIP	Functional MTI (Weak)	23592263
MIRT028088	hsa-miR-93-5p	Homo sapiens	B2M	567	Homo sapiens	PAR-CLIP	Functional MTI (Weak)	24398324
MIRT028088	hsa-miR-93-5p	Homo sapiens	B2M	567	Homo sapiens	PAR-CLIP	Functional MTI (Weak)	23446348
MIRT028088	hsa-miR-93-5p	Homo sapiens	B2M	567	Homo sapiens	PAR-CLIP	Functional MTI (Weak)	21572407
MIRT028089	hsa-miR-93-5p	Homo sapiens	TBC1D20	128637	Homo sapiens	Sequencing	Functional MTI (Weak)	20371350
MIRT028090	hsa-miR-93-5p	Homo sapiens	KLHL28	54813	Homo sapiens	Sequencing//PAR-CLIP	Functional MTI (Weak)	20371350
MIRT028090	hsa-miR-93-5p	Homo sapiens	KLHL28	54813	Homo sapiens	HITS-CLIP	Functional MTI (Weak)	22473208
MIRT028090	hsa-miR-93-5p	Homo sapiens	KLHL28	54813	Homo sapiens	PAR-CLIP	Functional MTI (Weak)	23592263
MIRT028090	hsa-miR-93-5p	Homo sapiens	KLHL28	54813	Homo sapiens	PAR-CLIP	Functional MTI (Weak)	21572407
MIRT028090	hsa-miR-93-5p	Homo sapiens	KLHL28	54813	Homo sapiens	HITS-CLIP	Functional MTI (Weak)	23824327
MIRT028091	hsa-miR-93-5p	Homo sapiens	FBXL3	26224	Homo sapiens	Sequencing	Functional MTI (Weak)	20371350
MIRT028092	hsa-miR-93-5p	Homo sapiens	RHEBL1	121268	Homo sapiens	Sequencing	Functional MTI (Weak)	20371350
MIRT028093	hsa-miR-93-5p	Homo sapiens	KMT2D	8085	Homo sapiens	Sequencing	Functional MTI (Weak)	20371350
MIRT028093	hsa-miR-93-5p	Homo sapiens	KMT2D	8085	Homo sapiens	CLASH	Functional MTI (Weak)	23622248
MIRT028094	hsa-miR-93-5p	Homo sapiens	ASB1	51665	Homo sapiens	Sequencing	Functional MTI (Weak)	20371350
MIRT028094	hsa-miR-93-5p	Homo sapiens	ASB1	51665	Homo sapiens	HITS-CLIP	Functional MTI (Weak)	22473208
MIRT028095	hsa-miR-93-5p	Homo sapiens	WDR1	9948	Homo sapiens	Sequencing	Functional MTI (Weak)	20371350
MIRT028095	hsa-miR-93-5p	Homo sapiens	WDR1	9948	Homo sapiens	HITS-CLIP	Functional MTI (Weak)	22473208
MIRT028096	hsa-miR-93-5p	Homo sapiens	UBE3B	89910	Homo sapiens	Sequencing	Functional MTI (Weak)	20371350
MIRT028097	hsa-miR-93-5p	Homo sapiens	FBXL5	26234	Homo sapiens	Sequencing//PAR-CLIP	Functional MTI (Weak)	20371350
MIRT028097	hsa-miR-93-5p	Homo sapiens	FBXL5	26234	Homo sapiens	HITS-CLIP	Functional MTI (Weak)	22473208
MIRT028097	hsa-miR-93-5p	Homo sapiens	FBXL5	26234	Homo sapiens	PAR-CLIP	Functional MTI (Weak)	23592263
MIRT028097	hsa-miR-93-5p	Homo sapiens	FBXL5	26234	Homo sapiens	PAR-CLIP	Functional MTI (Weak)	24398324
MIRT028097	hsa-miR-93-5p	Homo sapiens	FBXL5	26234	Homo sapiens	PAR-CLIP	Functional MTI (Weak)	23446348
MIRT028097	hsa-miR-93-5p	Homo sapiens	FBXL5	26234	Homo sapiens	PAR-CLIP	Functional MTI (Weak)	22012620
MIRT028097	hsa-miR-93-5p	Homo sapiens	FBXL5	26234	Homo sapiens	PAR-CLIP//HITS-CLIP	Functional MTI (Weak)	21572407
MIRT028098	hsa-miR-93-5p	Homo sapiens	GNA12	2768	Homo sapiens	Sequencing	Functional MTI (Weak)	20371350
MIRT028099	hsa-miR-93-5p	Homo sapiens	ASF1A	25842	Homo sapiens	Sequencing	Functional MTI (Weak)	20371350
MIRT028100	hsa-miR-93-5p	Homo sapiens	OSR1	130497	Homo sapiens	Sequencing	Functional MTI (Weak)	20371350
MIRT028101	hsa-miR-93-5p	Homo sapiens	SH3PXD2A	9644	Homo sapiens	Sequencing	Functional MTI (Weak)	20371350
MIRT028102	hsa-miR-93-5p	Homo sapiens	CNOT4	4850	Homo sapiens	Sequencing//PAR-CLIP	Functional MTI (Weak)	20371350
MIRT028102	hsa-miR-93-5p	Homo sapiens	CNOT4	4850	Homo sapiens	PAR-CLIP	Functional MTI (Weak)	23592263
MIRT028102	hsa-miR-93-5p	Homo sapiens	CNOT4	4850	Homo sapiens	PAR-CLIP	Functional MTI (Weak)	21572407
MIRT028103	hsa-miR-93-5p	Homo sapiens	FYCO1	79443	Homo sapiens	Sequencing	Functional MTI (Weak)	20371350
MIRT028103	hsa-miR-93-5p	Homo sapiens	FYCO1	79443	Homo sapiens	HITS-CLIP	Functional MTI (Weak)	22473208
MIRT028104	hsa-miR-93-5p	Homo sapiens	DCAF8	50717	Homo sapiens	Sequencing//PAR-CLIP	Functional MTI (Weak)	20371350
MIRT028105	hsa-miR-93-5p	Homo sapiens	YOD1	55432	Homo sapiens	Sequencing	Functional MTI (Weak)	20371350
MIRT028105	hsa-miR-93-5p	Homo sapiens	YOD1	55432	Homo sapiens	HITS-CLIP	Functional MTI (Weak)	22473208
MIRT028105	hsa-miR-93-5p	Homo sapiens	YOD1	55432	Homo sapiens	PAR-CLIP	Functional MTI (Weak)	22012620
MIRT028106	hsa-miR-93-5p	Homo sapiens	RRN3	54700	Homo sapiens	Sequencing	Functional MTI (Weak)	20371350
MIRT028106	hsa-miR-93-5p	Homo sapiens	RRN3	54700	Homo sapiens	PAR-CLIP	Functional MTI (Weak)	21572407
MIRT028107	hsa-miR-93-5p	Homo sapiens	UBR5	51366	Homo sapiens	Sequencing	Functional MTI (Weak)	20371350
MIRT028107	hsa-miR-93-5p	Homo sapiens	UBR5	51366	Homo sapiens	HITS-CLIP	Functional MTI (Weak)	22473208
MIRT028108	hsa-miR-93-5p	Homo sapiens	ANKRD52	283373	Homo sapiens	Sequencing	Functional MTI (Weak)	20371350
MIRT028108	hsa-miR-93-5p	Homo sapiens	ANKRD52	283373	Homo sapiens	HITS-CLIP	Functional MTI (Weak)	22473208
MIRT028108	hsa-miR-93-5p	Homo sapiens	ANKRD52	283373	Homo sapiens	PAR-CLIP	Functional MTI (Weak)	23446348
MIRT028109	hsa-miR-93-5p	Homo sapiens	SAMD8	142891	Homo sapiens	Sequencing	Functional MTI (Weak)	20371350
MIRT028109	hsa-miR-93-5p	Homo sapiens	SAMD8	142891	Homo sapiens	PAR-CLIP	Functional MTI (Weak)	21572407
MIRT028110	hsa-miR-93-5p	Homo sapiens	MYO19	80179	Homo sapiens	Sequencing	Functional MTI (Weak)	20371350
MIRT028111	hsa-miR-93-5p	Homo sapiens	ADAR	103	Homo sapiens	Sequencing	Functional MTI (Weak)	20371350
MIRT028111	hsa-miR-93-5p	Homo sapiens	ADAR	103	Homo sapiens	PAR-CLIP	Functional MTI (Weak)	23592263
MIRT028111	hsa-miR-93-5p	Homo sapiens	ADAR	103	Homo sapiens	PAR-CLIP	Functional MTI (Weak)	21572407
MIRT028112	hsa-miR-93-5p	Homo sapiens	BTBD10	84280	Homo sapiens	Sequencing	Functional MTI (Weak)	20371350
MIRT028113	hsa-miR-93-5p	Homo sapiens	SOWAHC	65124	Homo sapiens	Sequencing	Functional MTI (Weak)	20371350
MIRT028114	hsa-miR-93-5p	Homo sapiens	REEP3	221035	Homo sapiens	Sequencing	Functional MTI (Weak)	20371350
MIRT028114	hsa-miR-93-5p	Homo sapiens	REEP3	221035	Homo sapiens	HITS-CLIP	Functional MTI (Weak)	22473208
MIRT028114	hsa-miR-93-5p	Homo sapiens	REEP3	221035	Homo sapiens	PAR-CLIP	Functional MTI (Weak)	21572407
MIRT028115	hsa-miR-93-5p	Homo sapiens	SEC23A	10484	Homo sapiens	Sequencing	Functional MTI (Weak)	20371350
MIRT028115	hsa-miR-93-5p	Homo sapiens	SEC23A	10484	Homo sapiens	HITS-CLIP	Functional MTI (Weak)	22473208
MIRT028116	hsa-miR-93-5p	Homo sapiens	PTPN4	5775	Homo sapiens	Sequencing//PAR-CLIP	Functional MTI (Weak)	20371350
MIRT028116	hsa-miR-93-5p	Homo sapiens	PTPN4	5775	Homo sapiens	HITS-CLIP	Functional MTI (Weak)	22473208
MIRT028116	hsa-miR-93-5p	Homo sapiens	PTPN4	5775	Homo sapiens	PAR-CLIP	Functional MTI (Weak)	24398324
MIRT028116	hsa-miR-93-5p	Homo sapiens	PTPN4	5775	Homo sapiens	PAR-CLIP	Functional MTI (Weak)	23446348
MIRT028116	hsa-miR-93-5p	Homo sapiens	PTPN4	5775	Homo sapiens	PAR-CLIP	Functional MTI (Weak)	21572407
MIRT028116	hsa-miR-93-5p	Homo sapiens	PTPN4	5775	Homo sapiens	PAR-CLIP	Functional MTI (Weak)	26701625
MIRT028117	hsa-miR-93-5p	Homo sapiens	MTPAP	55149	Homo sapiens	Sequencing	Functional MTI (Weak)	20371350
MIRT028117	hsa-miR-93-5p	Homo sapiens	MTPAP	55149	Homo sapiens	PAR-CLIP	Functional MTI (Weak)	22012620
MIRT028117	hsa-miR-93-5p	Homo sapiens	MTPAP	55149	Homo sapiens	PAR-CLIP	Functional MTI (Weak)	21572407
MIRT028118	hsa-miR-93-5p	Homo sapiens	SPRED1	161742	Homo sapiens	Sequencing	Functional MTI (Weak)	20371350
MIRT028118	hsa-miR-93-5p	Homo sapiens	SPRED1	161742	Homo sapiens	PAR-CLIP	Functional MTI (Weak)	23592263
MIRT028119	hsa-miR-93-5p	Homo sapiens	KLF9	687	Homo sapiens	Sequencing	Functional MTI (Weak)	20371350
MIRT028120	hsa-miR-93-5p	Homo sapiens	DPP8	54878	Homo sapiens	Sequencing	Functional MTI (Weak)	20371350
MIRT028121	hsa-miR-93-5p	Homo sapiens	FRS2	10818	Homo sapiens	Sequencing	Functional MTI (Weak)	20371350
MIRT028121	hsa-miR-93-5p	Homo sapiens	FRS2	10818	Homo sapiens	PAR-CLIP	Functional MTI (Weak)	21572407
MIRT028122	hsa-miR-93-5p	Homo sapiens	STK11	6794	Homo sapiens	Sequencing	Functional MTI (Weak)	20371350
MIRT028122	hsa-miR-93-5p	Homo sapiens	STK11	6794	Homo sapiens	Luciferase reporter assay	Functional MTI	28382150
MIRT028123	hsa-miR-93-5p	Homo sapiens	GPATCH2	55105	Homo sapiens	Sequencing	Functional MTI (Weak)	20371350
MIRT028124	hsa-miR-93-5p	Homo sapiens	NHLRC3	387921	Homo sapiens	Sequencing	Functional MTI (Weak)	20371350
MIRT028124	hsa-miR-93-5p	Homo sapiens	NHLRC3	387921	Homo sapiens	HITS-CLIP	Functional MTI (Weak)	22473208
MIRT028125	hsa-miR-93-5p	Homo sapiens	ANKRD29	147463	Homo sapiens	Sequencing	Functional MTI (Weak)	20371350
MIRT028126	hsa-miR-93-5p	Homo sapiens	STYX	6815	Homo sapiens	Sequencing	Functional MTI (Weak)	20371350
MIRT028127	hsa-miR-93-5p	Homo sapiens	PAPOLA	10914	Homo sapiens	Sequencing	Functional MTI (Weak)	20371350
MIRT028128	hsa-miR-93-5p	Homo sapiens	PXYLP1	92370	Homo sapiens	Sequencing	Functional MTI (Weak)	20371350
MIRT028129	hsa-miR-93-5p	Homo sapiens	MLLT6	4302	Homo sapiens	Sequencing	Functional MTI (Weak)	20371350
MIRT028130	hsa-miR-93-5p	Homo sapiens	CD164	8763	Homo sapiens	Sequencing	Functional MTI (Weak)	20371350
MIRT028131	hsa-miR-93-5p	Homo sapiens	MSANTD4	84437	Homo sapiens	Sequencing	Functional MTI (Weak)	20371350
MIRT028132	hsa-miR-93-5p	Homo sapiens	KLF11	8462	Homo sapiens	Sequencing	Functional MTI (Weak)	20371350
MIRT028133	hsa-miR-93-5p	Homo sapiens	TAF6	6878	Homo sapiens	Sequencing	Functional MTI (Weak)	20371350
MIRT028134	hsa-miR-93-5p	Homo sapiens	SH3GLB1	51100	Homo sapiens	Sequencing	Functional MTI (Weak)	20371350
MIRT028134	hsa-miR-93-5p	Homo sapiens	SH3GLB1	51100	Homo sapiens	PAR-CLIP	Functional MTI (Weak)	21572407
MIRT028135	hsa-miR-93-5p	Homo sapiens	UBE2J1	51465	Homo sapiens	Sequencing	Functional MTI (Weak)	20371350
MIRT028136	hsa-miR-93-5p	Homo sapiens	CAV2	858	Homo sapiens	Sequencing	Functional MTI (Weak)	20371350
MIRT028137	hsa-miR-93-5p	Homo sapiens	VLDLR	7436	Homo sapiens	Sequencing	Functional MTI (Weak)	20371350
MIRT028138	hsa-miR-93-5p	Homo sapiens	WIZ	58525	Homo sapiens	Sequencing	Functional MTI (Weak)	20371350
MIRT028139	hsa-miR-93-5p	Homo sapiens	RSRP1	57035	Homo sapiens	Sequencing	Functional MTI (Weak)	20371350
MIRT028139	hsa-miR-93-5p	Homo sapiens	RSRP1	57035	Homo sapiens	HITS-CLIP	Functional MTI (Weak)	22473208
MIRT028140	hsa-miR-93-5p	Homo sapiens	PHF10	55274	Homo sapiens	Sequencing	Functional MTI (Weak)	20371350
MIRT028141	hsa-miR-93-5p	Homo sapiens	RRAS2	22800	Homo sapiens	Sequencing//PAR-CLIP	Functional MTI (Weak)	20371350
MIRT028142	hsa-miR-93-5p	Homo sapiens	ZBTB41	360023	Homo sapiens	Sequencing	Functional MTI (Weak)	20371350
MIRT028143	hsa-miR-93-5p	Homo sapiens	SRSF2	6427	Homo sapiens	Sequencing//PAR-CLIP	Functional MTI (Weak)	20371350
MIRT028143	hsa-miR-93-5p	Homo sapiens	SRSF2	6427	Homo sapiens	HITS-CLIP	Functional MTI (Weak)	22473208
MIRT028143	hsa-miR-93-5p	Homo sapiens	SRSF2	6427	Homo sapiens	PAR-CLIP	Functional MTI (Weak)	23446348
MIRT028144	hsa-miR-93-5p	Homo sapiens	WDR26	80232	Homo sapiens	Sequencing	Functional MTI (Weak)	20371350
MIRT028145	hsa-miR-93-5p	Homo sapiens	CPPED1	55313	Homo sapiens	Sequencing	Functional MTI (Weak)	20371350
MIRT028146	hsa-miR-93-5p	Homo sapiens	F3	2152	Homo sapiens	Sequencing//PAR-CLIP	Functional MTI (Weak)	20371350
MIRT028146	hsa-miR-93-5p	Homo sapiens	F3	2152	Homo sapiens	PAR-CLIP	Functional MTI (Weak)	23592263
MIRT028146	hsa-miR-93-5p	Homo sapiens	F3	2152	Homo sapiens	PAR-CLIP	Functional MTI (Weak)	23446348
MIRT028146	hsa-miR-93-5p	Homo sapiens	F3	2152	Homo sapiens	PAR-CLIP	Functional MTI (Weak)	21572407
MIRT028146	hsa-miR-93-5p	Homo sapiens	F3	2152	Homo sapiens	PAR-CLIP	Functional MTI (Weak)	26701625
MIRT028147	hsa-miR-93-5p	Homo sapiens	MED12L	116931	Homo sapiens	Sequencing	Functional MTI (Weak)	20371350
MIRT028148	hsa-miR-93-5p	Homo sapiens	PDE3B	5140	Homo sapiens	Sequencing	Functional MTI (Weak)	20371350
MIRT028149	hsa-miR-93-5p	Homo sapiens	NUAK1	9891	Homo sapiens	Sequencing	Functional MTI (Weak)	20371350
MIRT028150	hsa-miR-93-5p	Homo sapiens	DYRK2	8445	Homo sapiens	Sequencing	Functional MTI (Weak)	20371350
MIRT028150	hsa-miR-93-5p	Homo sapiens	DYRK2	8445	Homo sapiens	CLASH	Functional MTI (Weak)	23622248
MIRT028150	hsa-miR-93-5p	Homo sapiens	DYRK2	8445	Homo sapiens	PAR-CLIP	Functional MTI (Weak)	21572407
MIRT028151	hsa-miR-93-5p	Homo sapiens	TSG101	7251	Homo sapiens	Sequencing	Functional MTI (Weak)	20371350
MIRT028151	hsa-miR-93-5p	Homo sapiens	TSG101	7251	Homo sapiens	HITS-CLIP	Functional MTI (Weak)	22473208
MIRT028151	hsa-miR-93-5p	Homo sapiens	TSG101	7251	Homo sapiens	PAR-CLIP	Functional MTI (Weak)	23592263
MIRT028151	hsa-miR-93-5p	Homo sapiens	TSG101	7251	Homo sapiens	PAR-CLIP	Functional MTI (Weak)	21572407
MIRT028152	hsa-miR-93-5p	Homo sapiens	EZH1	2145	Homo sapiens	Sequencing	Functional MTI (Weak)	20371350
MIRT028152	hsa-miR-93-5p	Homo sapiens	EZH1	2145	Homo sapiens	HITS-CLIP	Functional MTI (Weak)	22473208
MIRT028153	hsa-miR-93-5p	Homo sapiens	ZNF143	7702	Homo sapiens	Sequencing	Functional MTI (Weak)	20371350
MIRT028154	hsa-miR-93-5p	Homo sapiens	ZNF217	7764	Homo sapiens	Sequencing	Functional MTI (Weak)	20371350
MIRT028155	hsa-miR-93-5p	Homo sapiens	ARL1	400	Homo sapiens	Sequencing	Functional MTI (Weak)	20371350
MIRT028155	hsa-miR-93-5p	Homo sapiens	ARL1	400	Homo sapiens	HITS-CLIP	Functional MTI (Weak)	22473208
MIRT028156	hsa-miR-93-5p	Homo sapiens	FKBP7	51661	Homo sapiens	Sequencing	Functional MTI (Weak)	20371350
MIRT028157	hsa-miR-93-5p	Homo sapiens	RNF145	153830	Homo sapiens	Sequencing	Functional MTI (Weak)	20371350
MIRT028158	hsa-miR-93-5p	Homo sapiens	CERS2	29956	Homo sapiens	Sequencing	Functional MTI (Weak)	20371350
MIRT028158	hsa-miR-93-5p	Homo sapiens	CERS2	29956	Homo sapiens	Western blot	Functional MTI	27099514
MIRT028159	hsa-miR-93-5p	Homo sapiens	SLC5A3	6526	Homo sapiens	Sequencing//PAR-CLIP	Functional MTI (Weak)	20371350
MIRT028159	hsa-miR-93-5p	Homo sapiens	SLC5A3	6526	Homo sapiens	PAR-CLIP	Functional MTI (Weak)	21572407
MIRT028160	hsa-miR-93-5p	Homo sapiens	TRIP10	9322	Homo sapiens	Sequencing	Functional MTI (Weak)	20371350
MIRT028160	hsa-miR-93-5p	Homo sapiens	TRIP10	9322	Homo sapiens	PAR-CLIP	Functional MTI (Weak)	23592263
MIRT028160	hsa-miR-93-5p	Homo sapiens	TRIP10	9322	Homo sapiens	Microarray//qRT-PCR	Functional MTI (Weak)	22815788
MIRT028161	hsa-miR-93-5p	Homo sapiens	AGO1	26523	Homo sapiens	Sequencing	Functional MTI (Weak)	20371350
MIRT028161	hsa-miR-93-5p	Homo sapiens	AGO1	26523	Homo sapiens	CLASH	Functional MTI (Weak)	23622248
MIRT028161	hsa-miR-93-5p	Homo sapiens	AGO1	26523	Homo sapiens	HITS-CLIP	Functional MTI (Weak)	22473208
MIRT028162	hsa-miR-93-5p	Homo sapiens	PCID2	55795	Homo sapiens	Sequencing	Functional MTI (Weak)	20371350
MIRT028163	hsa-miR-93-5p	Homo sapiens	DCTN4	51164	Homo sapiens	Sequencing	Functional MTI (Weak)	20371350
MIRT028164	hsa-miR-93-5p	Homo sapiens	MAN1C1	57134	Homo sapiens	Sequencing	Functional MTI (Weak)	20371350
MIRT028165	hsa-miR-93-5p	Homo sapiens	UBR1	197131	Homo sapiens	Sequencing	Functional MTI (Weak)	20371350
MIRT028166	hsa-miR-93-5p	Homo sapiens	MED13L	23389	Homo sapiens	Sequencing	Functional MTI (Weak)	20371350
MIRT028167	hsa-miR-93-5p	Homo sapiens	PRUNE2	158471	Homo sapiens	Sequencing	Functional MTI (Weak)	20371350
MIRT028168	hsa-miR-93-5p	Homo sapiens	CALCOCO2	10241	Homo sapiens	Sequencing	Functional MTI (Weak)	20371350
MIRT028169	hsa-miR-93-5p	Homo sapiens	SGMS1	259230	Homo sapiens	Sequencing	Functional MTI (Weak)	20371350
MIRT028169	hsa-miR-93-5p	Homo sapiens	SGMS1	259230	Homo sapiens	PAR-CLIP	Functional MTI (Weak)	23592263
MIRT028170	hsa-miR-93-5p	Homo sapiens	DSTYK	25778	Homo sapiens	Sequencing	Functional MTI (Weak)	20371350
MIRT028170	hsa-miR-93-5p	Homo sapiens	DSTYK	25778	Homo sapiens	PAR-CLIP	Functional MTI (Weak)	27292025
MIRT028171	hsa-miR-93-5p	Homo sapiens	C18orf32	497661	Homo sapiens	Sequencing//PAR-CLIP	Functional MTI (Weak)	20371350
MIRT028172	hsa-miR-93-5p	Homo sapiens	EPHA7	2045	Homo sapiens	Sequencing	Functional MTI (Weak)	20371350
MIRT028173	hsa-miR-93-5p	Homo sapiens	PHLPP2	23035	Homo sapiens	Sequencing	Functional MTI (Weak)	20371350
MIRT028173	hsa-miR-93-5p	Homo sapiens	PHLPP2	23035	Homo sapiens	HITS-CLIP	Functional MTI (Weak)	22473208
MIRT028173	hsa-miR-93-5p	Homo sapiens	PHLPP2	23035	Homo sapiens	Luciferase reporter assay	Functional MTI	25823655
MIRT028174	hsa-miR-93-5p	Homo sapiens	IKZF4	64375	Homo sapiens	Sequencing	Functional MTI (Weak)	20371350
MIRT028175	hsa-miR-93-5p	Homo sapiens	HEG1	57493	Homo sapiens	Sequencing	Functional MTI (Weak)	20371350
MIRT028176	hsa-miR-93-5p	Homo sapiens	FEM1C	56929	Homo sapiens	Sequencing//PAR-CLIP	Functional MTI (Weak)	20371350
MIRT028176	hsa-miR-93-5p	Homo sapiens	FEM1C	56929	Homo sapiens	HITS-CLIP	Functional MTI (Weak)	22473208
MIRT028176	hsa-miR-93-5p	Homo sapiens	FEM1C	56929	Homo sapiens	PAR-CLIP	Functional MTI (Weak)	22291592
MIRT028176	hsa-miR-93-5p	Homo sapiens	FEM1C	56929	Homo sapiens	PAR-CLIP	Functional MTI (Weak)	23446348
MIRT028176	hsa-miR-93-5p	Homo sapiens	FEM1C	56929	Homo sapiens	PAR-CLIP	Functional MTI (Weak)	22012620
MIRT028177	hsa-miR-93-5p	Homo sapiens	CDC37L1	55664	Homo sapiens	Sequencing	Functional MTI (Weak)	20371350
MIRT028178	hsa-miR-93-5p	Homo sapiens	STAT3	6774	Homo sapiens	Sequencing	Functional MTI (Weak)	20371350
MIRT028178	hsa-miR-93-5p	Homo sapiens	STAT3	6774	Homo sapiens	HITS-CLIP	Functional MTI (Weak)	22473208
MIRT028179	hsa-miR-93-5p	Homo sapiens	ZNF148	7707	Homo sapiens	Sequencing	Functional MTI (Weak)	20371350
MIRT028180	hsa-miR-93-5p	Homo sapiens	PGM2L1	283209	Homo sapiens	Sequencing	Functional MTI (Weak)	20371350
MIRT028180	hsa-miR-93-5p	Homo sapiens	PGM2L1	283209	Homo sapiens	HITS-CLIP	Functional MTI (Weak)	22473208
MIRT028181	hsa-miR-93-5p	Homo sapiens	EFCAB14	9813	Homo sapiens	Sequencing//PAR-CLIP	Functional MTI (Weak)	20371350
MIRT028181	hsa-miR-93-5p	Homo sapiens	EFCAB14	9813	Homo sapiens	HITS-CLIP	Functional MTI (Weak)	22473208
MIRT048739	hsa-miR-93-5p	Homo sapiens	ZIC2	7546	Homo sapiens	CLASH	Functional MTI (Weak)	23622248
MIRT048740	hsa-miR-93-5p	Homo sapiens	POLR2A	5430	Homo sapiens	CLASH	Functional MTI (Weak)	23622248
MIRT048741	hsa-miR-93-5p	Homo sapiens	SET	6418	Homo sapiens	CLASH	Functional MTI (Weak)	23622248
MIRT048742	hsa-miR-93-5p	Homo sapiens	MTSS1L	92154	Homo sapiens	CLASH	Functional MTI (Weak)	23622248
MIRT048743	hsa-miR-93-5p	Homo sapiens	MICALL1	85377	Homo sapiens	CLASH	Functional MTI (Weak)	23622248
MIRT048744	hsa-miR-93-5p	Homo sapiens	GRSF1	2926	Homo sapiens	CLASH	Functional MTI (Weak)	23622248
MIRT048745	hsa-miR-93-5p	Homo sapiens	RAB8B	51762	Homo sapiens	CLASH	Functional MTI (Weak)	23622248
MIRT048746	hsa-miR-93-5p	Homo sapiens	UBE2M	9040	Homo sapiens	CLASH	Functional MTI (Weak)	23622248
MIRT048747	hsa-miR-93-5p	Homo sapiens	ZC3H7A	29066	Homo sapiens	CLASH	Functional MTI (Weak)	23622248
MIRT048748	hsa-miR-93-5p	Homo sapiens	PGAM1	5223	Homo sapiens	CLASH	Functional MTI (Weak)	23622248
MIRT048749	hsa-miR-93-5p	Homo sapiens	BAZ2A	11176	Homo sapiens	CLASH	Functional MTI (Weak)	23622248
MIRT048750	hsa-miR-93-5p	Homo sapiens	DZIP3	9666	Homo sapiens	CLASH	Functional MTI (Weak)	23622248
MIRT048751	hsa-miR-93-5p	Homo sapiens	KPNA2	3838	Homo sapiens	CLASH	Functional MTI (Weak)	23622248
MIRT048751	hsa-miR-93-5p	Homo sapiens	KPNA2	3838	Homo sapiens	HITS-CLIP	Functional MTI (Weak)	22473208
MIRT048751	hsa-miR-93-5p	Homo sapiens	KPNA2	3838	Homo sapiens	PAR-CLIP	Functional MTI (Weak)	23592263
MIRT048751	hsa-miR-93-5p	Homo sapiens	KPNA2	3838	Homo sapiens	PAR-CLIP	Functional MTI (Weak)	24398324
MIRT048751	hsa-miR-93-5p	Homo sapiens	KPNA2	3838	Homo sapiens	PAR-CLIP	Functional MTI (Weak)	22012620
MIRT048751	hsa-miR-93-5p	Homo sapiens	KPNA2	3838	Homo sapiens	PAR-CLIP	Functional MTI (Weak)	21572407
MIRT048751	hsa-miR-93-5p	Homo sapiens	KPNA2	3838	Homo sapiens	PAR-CLIP	Functional MTI (Weak)	20371350
MIRT048751	hsa-miR-93-5p	Homo sapiens	KPNA2	3838	Homo sapiens	PAR-CLIP	Functional MTI (Weak)	27292025
MIRT048752	hsa-miR-93-5p	Homo sapiens	ITPA	3704	Homo sapiens	CLASH	Functional MTI (Weak)	23622248
MIRT048753	hsa-miR-93-5p	Homo sapiens	FAM3C	10447	Homo sapiens	CLASH	Functional MTI (Weak)	23622248
MIRT048754	hsa-miR-93-5p	Homo sapiens	ELAVL1	1994	Homo sapiens	CLASH	Functional MTI (Weak)	23622248
MIRT048755	hsa-miR-93-5p	Homo sapiens	TAF8	129685	Homo sapiens	CLASH	Functional MTI (Weak)	23622248
MIRT048756	hsa-miR-93-5p	Homo sapiens	AP2A2	161	Homo sapiens	CLASH	Functional MTI (Weak)	23622248
MIRT048757	hsa-miR-93-5p	Homo sapiens	RPL7A	6130	Homo sapiens	CLASH	Functional MTI (Weak)	23622248
MIRT048758	hsa-miR-93-5p	Homo sapiens	SAMD4B	55095	Homo sapiens	CLASH	Functional MTI (Weak)	23622248
MIRT048759	hsa-miR-93-5p	Homo sapiens	EEF1A1	1915	Homo sapiens	CLASH	Functional MTI (Weak)	23622248
MIRT048760	hsa-miR-93-5p	Homo sapiens	ZBTB7A	51341	Homo sapiens	CLASH	Functional MTI (Weak)	23622248
MIRT048760	hsa-miR-93-5p	Homo sapiens	ZBTB7A	51341	Homo sapiens	HITS-CLIP	Functional MTI (Weak)	22473208
MIRT048760	hsa-miR-93-5p	Homo sapiens	ZBTB7A	51341	Homo sapiens	PAR-CLIP	Functional MTI (Weak)	20371350
MIRT048761	hsa-miR-93-5p	Homo sapiens	GAPDH	2597	Homo sapiens	CLASH	Functional MTI (Weak)	23622248
MIRT048762	hsa-miR-93-5p	Homo sapiens	SEC23IP	11196	Homo sapiens	CLASH	Functional MTI (Weak)	23622248
MIRT048763	hsa-miR-93-5p	Homo sapiens	ATP5B	506	Homo sapiens	CLASH	Functional MTI (Weak)	23622248
MIRT048764	hsa-miR-93-5p	Homo sapiens	RPL9	6133	Homo sapiens	CLASH	Functional MTI (Weak)	23622248
MIRT048765	hsa-miR-93-5p	Homo sapiens	HNRNPM	4670	Homo sapiens	CLASH	Functional MTI (Weak)	23622248
MIRT048766	hsa-miR-93-5p	Homo sapiens	MOB1A	55233	Homo sapiens	CLASH	Functional MTI (Weak)	23622248
MIRT048767	hsa-miR-93-5p	Homo sapiens	STX16	8675	Homo sapiens	CLASH	Functional MTI (Weak)	23622248
MIRT048768	hsa-miR-93-5p	Homo sapiens	CDHR1	92211	Homo sapiens	CLASH	Functional MTI (Weak)	23622248
MIRT048769	hsa-miR-93-5p	Homo sapiens	C6orf62	81688	Homo sapiens	CLASH	Functional MTI (Weak)	23622248
MIRT048770	hsa-miR-93-5p	Homo sapiens	TRAM1	23471	Homo sapiens	CLASH	Functional MTI (Weak)	23622248
MIRT048771	hsa-miR-93-5p	Homo sapiens	MFN2	9927	Homo sapiens	CLASH	Functional MTI (Weak)	23622248
MIRT048772	hsa-miR-93-5p	Homo sapiens	UBE2L3	7332	Homo sapiens	CLASH	Functional MTI (Weak)	23622248
MIRT048773	hsa-miR-93-5p	Homo sapiens	RPL30	6156	Homo sapiens	CLASH	Functional MTI (Weak)	23622248
MIRT048774	hsa-miR-93-5p	Homo sapiens	CTC1	80169	Homo sapiens	CLASH	Functional MTI (Weak)	23622248
MIRT048775	hsa-miR-93-5p	Homo sapiens	CAP1	10487	Homo sapiens	CLASH	Functional MTI (Weak)	23622248
MIRT048776	hsa-miR-93-5p	Homo sapiens	NONO	4841	Homo sapiens	CLASH	Functional MTI (Weak)	23622248
MIRT048777	hsa-miR-93-5p	Homo sapiens	DNMT3B	1789	Homo sapiens	CLASH	Functional MTI (Weak)	23622248
MIRT048778	hsa-miR-93-5p	Homo sapiens	EZH2	2146	Homo sapiens	CLASH	Functional MTI (Weak)	23622248
MIRT048779	hsa-miR-93-5p	Homo sapiens	RBM23	55147	Homo sapiens	CLASH	Functional MTI (Weak)	23622248
MIRT048780	hsa-miR-93-5p	Homo sapiens	UBAP2L	9898	Homo sapiens	CLASH	Functional MTI (Weak)	23622248
MIRT048781	hsa-miR-93-5p	Homo sapiens	RPL27	6155	Homo sapiens	CLASH	Functional MTI (Weak)	23622248
MIRT048782	hsa-miR-93-5p	Homo sapiens	HIST3H2A	92815	Homo sapiens	CLASH	Functional MTI (Weak)	23622248
MIRT048783	hsa-miR-93-5p	Homo sapiens	HDDC2	51020	Homo sapiens	CLASH	Functional MTI (Weak)	23622248
MIRT048784	hsa-miR-93-5p	Homo sapiens	GRID2IP	392862	Homo sapiens	CLASH	Functional MTI (Weak)	23622248
MIRT048785	hsa-miR-93-5p	Homo sapiens	PPM1H	57460	Homo sapiens	CLASH	Functional MTI (Weak)	23622248
MIRT048786	hsa-miR-93-5p	Homo sapiens	PRKCI	5584	Homo sapiens	CLASH	Functional MTI (Weak)	23622248
MIRT048787	hsa-miR-93-5p	Homo sapiens	NPEPPS	9520	Homo sapiens	CLASH	Functional MTI (Weak)	23622248
MIRT048788	hsa-miR-93-5p	Homo sapiens	CBX3	11335	Homo sapiens	CLASH	Functional MTI (Weak)	23622248
MIRT048789	hsa-miR-93-5p	Homo sapiens	FAH	2184	Homo sapiens	CLASH	Functional MTI (Weak)	23622248
MIRT048790	hsa-miR-93-5p	Homo sapiens	RIF1	55183	Homo sapiens	CLASH	Functional MTI (Weak)	23622248
MIRT048791	hsa-miR-93-5p	Homo sapiens	ZSWIM1	90204	Homo sapiens	CLASH	Functional MTI (Weak)	23622248
MIRT048792	hsa-miR-93-5p	Homo sapiens	POLE	5426	Homo sapiens	CLASH	Functional MTI (Weak)	23622248
MIRT048793	hsa-miR-93-5p	Homo sapiens	LRP3	4037	Homo sapiens	CLASH	Functional MTI (Weak)	23622248
MIRT048794	hsa-miR-93-5p	Homo sapiens	CCT8	10694	Homo sapiens	CLASH	Functional MTI (Weak)	23622248
MIRT048795	hsa-miR-93-5p	Homo sapiens	KIAA1191	57179	Homo sapiens	CLASH	Functional MTI (Weak)	23622248
MIRT048795	hsa-miR-93-5p	Homo sapiens	KIAA1191	57179	Homo sapiens	HITS-CLIP	Functional MTI (Weak)	22473208
MIRT048795	hsa-miR-93-5p	Homo sapiens	KIAA1191	57179	Homo sapiens	PAR-CLIP	Functional MTI (Weak)	24398324
MIRT048795	hsa-miR-93-5p	Homo sapiens	KIAA1191	57179	Homo sapiens	PAR-CLIP	Functional MTI (Weak)	20371350
MIRT048796	hsa-miR-93-5p	Homo sapiens	GPS1	2873	Homo sapiens	CLASH	Functional MTI (Weak)	23622248
MIRT048797	hsa-miR-93-5p	Homo sapiens	BAG2	9532	Homo sapiens	CLASH	Functional MTI (Weak)	23622248
MIRT048798	hsa-miR-93-5p	Homo sapiens	ARHGAP32	9743	Homo sapiens	CLASH	Functional MTI (Weak)	23622248
MIRT048799	hsa-miR-93-5p	Homo sapiens	SLC19A1	6573	Homo sapiens	CLASH	Functional MTI (Weak)	23622248
MIRT048800	hsa-miR-93-5p	Homo sapiens	NUBP1	4682	Homo sapiens	CLASH	Functional MTI (Weak)	23622248
MIRT048801	hsa-miR-93-5p	Homo sapiens	ARL9	132946	Homo sapiens	CLASH	Functional MTI (Weak)	23622248
MIRT048802	hsa-miR-93-5p	Homo sapiens	PSMD11	5717	Homo sapiens	CLASH	Functional MTI (Weak)	23622248
MIRT048803	hsa-miR-93-5p	Homo sapiens	UBE2O	63893	Homo sapiens	CLASH	Functional MTI (Weak)	23622248
MIRT048804	hsa-miR-93-5p	Homo sapiens	TUT1	64852	Homo sapiens	CLASH	Functional MTI (Weak)	23622248
MIRT048805	hsa-miR-93-5p	Homo sapiens	APBB2	323	Homo sapiens	CLASH	Functional MTI (Weak)	23622248
MIRT048806	hsa-miR-93-5p	Homo sapiens	BIRC5	332	Homo sapiens	CLASH	Functional MTI (Weak)	23622248
MIRT048807	hsa-miR-93-5p	Homo sapiens	H1F0	3005	Homo sapiens	CLASH	Functional MTI (Weak)	23622248
MIRT048808	hsa-miR-93-5p	Homo sapiens	PRPF8	10594	Homo sapiens	CLASH	Functional MTI (Weak)	23622248
MIRT048809	hsa-miR-93-5p	Homo sapiens	DVL3	1857	Homo sapiens	CLASH	Functional MTI (Weak)	23622248
MIRT048810	hsa-miR-93-5p	Homo sapiens	MAP3K13	9175	Homo sapiens	CLASH	Functional MTI (Weak)	23622248
MIRT048811	hsa-miR-93-5p	Homo sapiens	RPS6KA5	9252	Homo sapiens	CLASH	Functional MTI (Weak)	23622248
MIRT048811	hsa-miR-93-5p	Homo sapiens	RPS6KA5	9252	Homo sapiens	PAR-CLIP	Functional MTI (Weak)	22012620
MIRT048811	hsa-miR-93-5p	Homo sapiens	RPS6KA5	9252	Homo sapiens	PAR-CLIP	Functional MTI (Weak)	21572407
MIRT048812	hsa-miR-93-5p	Homo sapiens	TAF4	6874	Homo sapiens	CLASH	Functional MTI (Weak)	23622248
MIRT048813	hsa-miR-93-5p	Homo sapiens	HIST1H3B	8358	Homo sapiens	CLASH	Functional MTI (Weak)	23622248
MIRT048814	hsa-miR-93-5p	Homo sapiens	TBCC	6903	Homo sapiens	CLASH	Functional MTI (Weak)	23622248
MIRT048815	hsa-miR-93-5p	Homo sapiens	FASN	2194	Homo sapiens	CLASH	Functional MTI (Weak)	23622248
MIRT048816	hsa-miR-93-5p	Homo sapiens	RFC3	5983	Homo sapiens	CLASH	Functional MTI (Weak)	23622248
MIRT048817	hsa-miR-93-5p	Homo sapiens	CCDC88C	440193	Homo sapiens	CLASH	Functional MTI (Weak)	23622248
MIRT048818	hsa-miR-93-5p	Homo sapiens	ZNF384	171017	Homo sapiens	CLASH	Functional MTI (Weak)	23622248
MIRT048819	hsa-miR-93-5p	Homo sapiens	APLP2	334	Homo sapiens	CLASH	Functional MTI (Weak)	23622248
MIRT048820	hsa-miR-93-5p	Homo sapiens	NOB1	28987	Homo sapiens	CLASH	Functional MTI (Weak)	23622248
MIRT048821	hsa-miR-93-5p	Homo sapiens	JUN	3725	Homo sapiens	CLASH	Functional MTI (Weak)	23622248
MIRT048822	hsa-miR-93-5p	Homo sapiens	PGP	283871	Homo sapiens	CLASH	Functional MTI (Weak)	23622248
MIRT048823	hsa-miR-93-5p	Homo sapiens	XBP1	7494	Homo sapiens	CLASH	Functional MTI (Weak)	23622248
MIRT048824	hsa-miR-93-5p	Homo sapiens	NBPF15	284565	Homo sapiens	CLASH	Functional MTI (Weak)	23622248
MIRT048825	hsa-miR-93-5p	Homo sapiens	VAT1	10493	Homo sapiens	CLASH	Functional MTI (Weak)	23622248
MIRT048826	hsa-miR-93-5p	Homo sapiens	PPTC7	160760	Homo sapiens	CLASH	Functional MTI (Weak)	23622248
MIRT048827	hsa-miR-93-5p	Homo sapiens	IPO5	3843	Homo sapiens	CLASH	Functional MTI (Weak)	23622248
MIRT048828	hsa-miR-93-5p	Homo sapiens	HIST2H4B	554313	Homo sapiens	CLASH	Functional MTI (Weak)	23622248
MIRT048829	hsa-miR-93-5p	Homo sapiens	IP6K1	9807	Homo sapiens	CLASH	Functional MTI (Weak)	23622248
MIRT048830	hsa-miR-93-5p	Homo sapiens	ARPC2	10109	Homo sapiens	CLASH	Functional MTI (Weak)	23622248
MIRT048831	hsa-miR-93-5p	Homo sapiens	KIF1BP	26128	Homo sapiens	CLASH	Functional MTI (Weak)	23622248
MIRT048832	hsa-miR-93-5p	Homo sapiens	PIK3R2	5296	Homo sapiens	CLASH	Functional MTI (Weak)	23622248
MIRT048833	hsa-miR-93-5p	Homo sapiens	SMG7	9887	Homo sapiens	CLASH	Functional MTI (Weak)	23622248
MIRT048834	hsa-miR-93-5p	Homo sapiens	ELAC2	60528	Homo sapiens	CLASH	Functional MTI (Weak)	23622248
MIRT048835	hsa-miR-93-5p	Homo sapiens	NUP153	9972	Homo sapiens	CLASH	Functional MTI (Weak)	23622248
MIRT048836	hsa-miR-93-5p	Homo sapiens	NUP205	23165	Homo sapiens	CLASH	Functional MTI (Weak)	23622248
MIRT048837	hsa-miR-93-5p	Homo sapiens	MYO9B	4650	Homo sapiens	CLASH	Functional MTI (Weak)	23622248
MIRT048838	hsa-miR-93-5p	Homo sapiens	MAD2L1	4085	Homo sapiens	CLASH	Functional MTI (Weak)	23622248
MIRT048839	hsa-miR-93-5p	Homo sapiens	SND1	27044	Homo sapiens	CLASH	Functional MTI (Weak)	23622248
MIRT048840	hsa-miR-93-5p	Homo sapiens	MCM5	4174	Homo sapiens	CLASH	Functional MTI (Weak)	23622248
MIRT048841	hsa-miR-93-5p	Homo sapiens	RNF44	22838	Homo sapiens	CLASH	Functional MTI (Weak)	23622248
MIRT048842	hsa-miR-93-5p	Homo sapiens	IGF2	3481	Homo sapiens	CLASH	Functional MTI (Weak)	23622248
MIRT048843	hsa-miR-93-5p	Homo sapiens	PFAS	5198	Homo sapiens	CLASH	Functional MTI (Weak)	23622248
MIRT048844	hsa-miR-93-5p	Homo sapiens	PI4KA	5297	Homo sapiens	CLASH	Functional MTI (Weak)	23622248
MIRT048845	hsa-miR-93-5p	Homo sapiens	HIST2H3A	333932	Homo sapiens	CLASH	Functional MTI (Weak)	23622248
MIRT048846	hsa-miR-93-5p	Homo sapiens	MAP3K4	4216	Homo sapiens	CLASH	Functional MTI (Weak)	23622248
MIRT048847	hsa-miR-93-5p	Homo sapiens	N4BP1	9683	Homo sapiens	CLASH	Functional MTI (Weak)	23622248
MIRT048847	hsa-miR-93-5p	Homo sapiens	N4BP1	9683	Homo sapiens	HITS-CLIP	Functional MTI (Weak)	22473208
MIRT048848	hsa-miR-93-5p	Homo sapiens	GARS	2617	Homo sapiens	CLASH	Functional MTI (Weak)	23622248
MIRT048849	hsa-miR-93-5p	Homo sapiens	CLN8	2055	Homo sapiens	CLASH	Functional MTI (Weak)	23622248
MIRT048850	hsa-miR-93-5p	Homo sapiens	PSMD4	5710	Homo sapiens	CLASH	Functional MTI (Weak)	23622248
MIRT048851	hsa-miR-93-5p	Homo sapiens	NUP188	23511	Homo sapiens	CLASH	Functional MTI (Weak)	23622248
MIRT048852	hsa-miR-93-5p	Homo sapiens	TRAK1	22906	Homo sapiens	CLASH	Functional MTI (Weak)	23622248
MIRT048853	hsa-miR-93-5p	Homo sapiens	NR4A1	3164	Homo sapiens	CLASH	Functional MTI (Weak)	23622248
MIRT048854	hsa-miR-93-5p	Homo sapiens	DCTN1	1639	Homo sapiens	CLASH	Functional MTI (Weak)	23622248
MIRT048855	hsa-miR-93-5p	Homo sapiens	PAPD7	11044	Homo sapiens	CLASH	Functional MTI (Weak)	23622248
MIRT048856	hsa-miR-93-5p	Homo sapiens	TRIM65	201292	Homo sapiens	CLASH	Functional MTI (Weak)	23622248
MIRT048856	hsa-miR-93-5p	Homo sapiens	TRIM65	201292	Homo sapiens	PAR-CLIP	Functional MTI (Weak)	27292025
MIRT048857	hsa-miR-93-5p	Homo sapiens	UPF1	5976	Homo sapiens	CLASH	Functional MTI (Weak)	23622248
MIRT048858	hsa-miR-93-5p	Homo sapiens	SPATA2	9825	Homo sapiens	CLASH	Functional MTI (Weak)	23622248
MIRT048859	hsa-miR-93-5p	Homo sapiens	AP1AR	55435	Homo sapiens	CLASH	Functional MTI (Weak)	23622248
MIRT048860	hsa-miR-93-5p	Homo sapiens	NTHL1	4913	Homo sapiens	CLASH	Functional MTI (Weak)	23622248
MIRT048861	hsa-miR-93-5p	Homo sapiens	HUWE1	10075	Homo sapiens	CLASH	Functional MTI (Weak)	23622248
MIRT048862	hsa-miR-93-5p	Homo sapiens	MARK2	2011	Homo sapiens	CLASH	Functional MTI (Weak)	23622248
MIRT048863	hsa-miR-93-5p	Homo sapiens	SLC29A2	3177	Homo sapiens	CLASH	Functional MTI (Weak)	23622248
MIRT048864	hsa-miR-93-5p	Homo sapiens	ZBTB3	79842	Homo sapiens	CLASH	Functional MTI (Weak)	23622248
MIRT048865	hsa-miR-93-5p	Homo sapiens	FOXRED2	80020	Homo sapiens	CLASH	Functional MTI (Weak)	23622248
MIRT048865	hsa-miR-93-5p	Homo sapiens	FOXRED2	80020	Homo sapiens	HITS-CLIP	Functional MTI (Weak)	23313552
MIRT048866	hsa-miR-93-5p	Homo sapiens	SEC16A	9919	Homo sapiens	CLASH	Functional MTI (Weak)	23622248
MIRT048866	hsa-miR-93-5p	Homo sapiens	SEC16A	9919	Homo sapiens	HITS-CLIP	Functional MTI (Weak)	22473208
MIRT048867	hsa-miR-93-5p	Homo sapiens	XYLT2	64132	Homo sapiens	CLASH	Functional MTI (Weak)	23622248
MIRT048868	hsa-miR-93-5p	Homo sapiens	ZCCHC14	23174	Homo sapiens	CLASH	Functional MTI (Weak)	23622248
MIRT048869	hsa-miR-93-5p	Homo sapiens	HERPUD1	9709	Homo sapiens	CLASH	Functional MTI (Weak)	23622248
MIRT048870	hsa-miR-93-5p	Homo sapiens	UBN1	29855	Homo sapiens	CLASH	Functional MTI (Weak)	23622248
MIRT048871	hsa-miR-93-5p	Homo sapiens	UNC45A	55898	Homo sapiens	CLASH	Functional MTI (Weak)	23622248
MIRT048872	hsa-miR-93-5p	Homo sapiens	VAMP7	6845	Homo sapiens	CLASH	Functional MTI (Weak)	23622248
MIRT048873	hsa-miR-93-5p	Homo sapiens	LNPK	80856	Homo sapiens	CLASH	Functional MTI (Weak)	23622248
MIRT048874	hsa-miR-93-5p	Homo sapiens	ANAPC5	51433	Homo sapiens	CLASH	Functional MTI (Weak)	23622248
MIRT048875	hsa-miR-93-5p	Homo sapiens	NPM1	4869	Homo sapiens	CLASH	Functional MTI (Weak)	23622248
MIRT048876	hsa-miR-93-5p	Homo sapiens	SLC9A6	10479	Homo sapiens	CLASH	Functional MTI (Weak)	23622248
MIRT048877	hsa-miR-93-5p	Homo sapiens	ZNF706	51123	Homo sapiens	CLASH	Functional MTI (Weak)	23622248
MIRT048878	hsa-miR-93-5p	Homo sapiens	PYGL	5836	Homo sapiens	CLASH	Functional MTI (Weak)	23622248
MIRT048879	hsa-miR-93-5p	Homo sapiens	ZNFX1	57169	Homo sapiens	CLASH	Functional MTI (Weak)	23622248
MIRT048879	hsa-miR-93-5p	Homo sapiens	ZNFX1	57169	Homo sapiens	HITS-CLIP	Functional MTI (Weak)	22473208
MIRT048879	hsa-miR-93-5p	Homo sapiens	ZNFX1	57169	Homo sapiens	PAR-CLIP	Functional MTI (Weak)	23446348
MIRT048879	hsa-miR-93-5p	Homo sapiens	ZNFX1	57169	Homo sapiens	PAR-CLIP	Functional MTI (Weak)	20371350
MIRT048880	hsa-miR-93-5p	Homo sapiens	TLE3	7090	Homo sapiens	CLASH	Functional MTI (Weak)	23622248
MIRT048881	hsa-miR-93-5p	Homo sapiens	LOXL1	4016	Homo sapiens	CLASH	Functional MTI (Weak)	23622248
MIRT048882	hsa-miR-93-5p	Homo sapiens	MPG	4350	Homo sapiens	CLASH	Functional MTI (Weak)	23622248
MIRT048883	hsa-miR-93-5p	Homo sapiens	IBA57	200205	Homo sapiens	CLASH	Functional MTI (Weak)	23622248
MIRT048884	hsa-miR-93-5p	Homo sapiens	KLHDC2	23588	Homo sapiens	CLASH	Functional MTI (Weak)	23622248
MIRT048885	hsa-miR-93-5p	Homo sapiens	HDGF	3068	Homo sapiens	CLASH	Functional MTI (Weak)	23622248
MIRT048886	hsa-miR-93-5p	Homo sapiens	YWHAQ	10971	Homo sapiens	CLASH	Functional MTI (Weak)	23622248
MIRT048887	hsa-miR-93-5p	Homo sapiens	SH3BP4	23677	Homo sapiens	CLASH	Functional MTI (Weak)	23622248
MIRT048888	hsa-miR-93-5p	Homo sapiens	DAPK3	1613	Homo sapiens	CLASH	Functional MTI (Weak)	23622248
MIRT048889	hsa-miR-93-5p	Homo sapiens	CRELD2	79174	Homo sapiens	CLASH	Functional MTI (Weak)	23622248
MIRT048890	hsa-miR-93-5p	Homo sapiens	CCDC47	57003	Homo sapiens	CLASH	Functional MTI (Weak)	23622248
MIRT048891	hsa-miR-93-5p	Homo sapiens	EIF4G2	1982	Homo sapiens	CLASH	Functional MTI (Weak)	23622248
MIRT048891	hsa-miR-93-5p	Homo sapiens	EIF4G2	1982	Homo sapiens	HITS-CLIP	Functional MTI (Weak)	22473208
MIRT048892	hsa-miR-93-5p	Homo sapiens	RMND5B	64777	Homo sapiens	CLASH	Functional MTI (Weak)	23622248
MIRT048893	hsa-miR-93-5p	Homo sapiens	TELO2	9894	Homo sapiens	CLASH	Functional MTI (Weak)	23622248
MIRT048894	hsa-miR-93-5p	Homo sapiens	HK1	3098	Homo sapiens	CLASH	Functional MTI (Weak)	23622248
MIRT048895	hsa-miR-93-5p	Homo sapiens	TYSND1	219743	Homo sapiens	CLASH	Functional MTI (Weak)	23622248
MIRT048896	hsa-miR-93-5p	Homo sapiens	ERLIN2	11160	Homo sapiens	CLASH	Functional MTI (Weak)	23622248
MIRT048897	hsa-miR-93-5p	Homo sapiens	TRPC4AP	26133	Homo sapiens	CLASH	Functional MTI (Weak)	23622248
MIRT048898	hsa-miR-93-5p	Homo sapiens	FAM57A	79850	Homo sapiens	CLASH	Functional MTI (Weak)	23622248
MIRT048898	hsa-miR-93-5p	Homo sapiens	FAM57A	79850	Homo sapiens	HITS-CLIP	Functional MTI (Weak)	22473208
MIRT048899	hsa-miR-93-5p	Homo sapiens	ICAM4	3386	Homo sapiens	CLASH	Functional MTI (Weak)	23622248
MIRT048900	hsa-miR-93-5p	Homo sapiens	ATP6	4508	Homo sapiens	CLASH	Functional MTI (Weak)	23622248
MIRT048901	hsa-miR-93-5p	Homo sapiens	RNF220	55182	Homo sapiens	CLASH	Functional MTI (Weak)	23622248
MIRT048902	hsa-miR-93-5p	Homo sapiens	SMG6	23293	Homo sapiens	CLASH	Functional MTI (Weak)	23622248
MIRT048903	hsa-miR-93-5p	Homo sapiens	KLB	152831	Homo sapiens	CLASH	Functional MTI (Weak)	23622248
MIRT048904	hsa-miR-93-5p	Homo sapiens	HPS1	3257	Homo sapiens	CLASH	Functional MTI (Weak)	23622248
MIRT048905	hsa-miR-93-5p	Homo sapiens	MED21	9412	Homo sapiens	CLASH	Functional MTI (Weak)	23622248
MIRT048906	hsa-miR-93-5p	Homo sapiens	NBEAL2	23218	Homo sapiens	CLASH	Functional MTI (Weak)	23622248
MIRT048907	hsa-miR-93-5p	Homo sapiens	ZNF76	7629	Homo sapiens	CLASH	Functional MTI (Weak)	23622248
MIRT048908	hsa-miR-93-5p	Homo sapiens	UQCRC1	7384	Homo sapiens	CLASH	Functional MTI (Weak)	23622248
MIRT048909	hsa-miR-93-5p	Homo sapiens	GLI3	2737	Homo sapiens	CLASH	Functional MTI (Weak)	23622248
MIRT048910	hsa-miR-93-5p	Homo sapiens	CDC16	8881	Homo sapiens	CLASH	Functional MTI (Weak)	23622248
MIRT048911	hsa-miR-93-5p	Homo sapiens	EAPP	55837	Homo sapiens	CLASH	Functional MTI (Weak)	23622248
MIRT048912	hsa-miR-93-5p	Homo sapiens	PPAN	56342	Homo sapiens	CLASH	Functional MTI (Weak)	23622248
MIRT048913	hsa-miR-93-5p	Homo sapiens	WAC	51322	Homo sapiens	CLASH	Functional MTI (Weak)	23622248
MIRT048913	hsa-miR-93-5p	Homo sapiens	WAC	51322	Homo sapiens	PAR-CLIP	Functional MTI (Weak)	23592263
MIRT048913	hsa-miR-93-5p	Homo sapiens	WAC	51322	Homo sapiens	PAR-CLIP	Functional MTI (Weak)	22012620
MIRT048913	hsa-miR-93-5p	Homo sapiens	WAC	51322	Homo sapiens	PAR-CLIP	Functional MTI (Weak)	21572407
MIRT048914	hsa-miR-93-5p	Homo sapiens	TRIM8	81603	Homo sapiens	CLASH	Functional MTI (Weak)	23622248
MIRT048914	hsa-miR-93-5p	Homo sapiens	TRIM8	81603	Homo sapiens	HITS-CLIP	Functional MTI (Weak)	22473208
MIRT053085	hsa-miR-93-5p	Homo sapiens	SLC2A4	6517	Homo sapiens	Luciferase reporter assay//qRT-PCR//Western blot	Functional MTI	23493574
MIRT053624	hsa-miR-93-5p	Homo sapiens	ATG16L1	55054	Homo sapiens	Immunofluorescence//Immunohistochemistry//In situ hybridization//Luciferase reporter assay//Western blot	Functional MTI	24036151
MIRT053624	hsa-miR-93-5p	Homo sapiens	ATG16L1	55054	Homo sapiens	HITS-CLIP	Functional MTI (Weak)	22473208
MIRT053634	hsa-miR-93-5p	Homo sapiens	DAB2	1601	Homo sapiens	Flow//Luciferase reporter assay//Microarray//qRT-PCR//Western blot//colony formation	Functional MTI	24037530
MIRT053634	hsa-miR-93-5p	Homo sapiens	DAB2	1601	Homo sapiens	Luciferase reporter assay//qRT-PCR//Western blot	Functional MTI	25892549
MIRT053874	hsa-miR-93-5p	Homo sapiens	SMAD7	4092	Homo sapiens	Luciferase reporter assay//qRT-PCR//Western blot	Functional MTI	22286770
MIRT054116	hsa-miR-93-5p	Homo sapiens	UNKL	64718	Homo sapiens	Microarray	Functional MTI (Weak)	22995316
MIRT054255	hsa-miR-93-5p	Homo sapiens	ZBTB4	57659	Homo sapiens	Luciferase reporter assay//qRT-PCR//Western blot	Functional MTI	22752225
MIRT054255	hsa-miR-93-5p	Homo sapiens	ZBTB4	57659	Homo sapiens	HITS-CLIP	Functional MTI (Weak)	22473208
MIRT054255	hsa-miR-93-5p	Homo sapiens	ZBTB4	57659	Homo sapiens	PAR-CLIP	Functional MTI (Weak)	24398324
MIRT054255	hsa-miR-93-5p	Homo sapiens	ZBTB4	57659	Homo sapiens	PAR-CLIP	Functional MTI (Weak)	21572407
MIRT054255	hsa-miR-93-5p	Homo sapiens	ZBTB4	57659	Homo sapiens	PAR-CLIP	Functional MTI (Weak)	20371350
MIRT055021	hsa-miR-93-5p	Homo sapiens	TPRG1L	127262	Homo sapiens	HITS-CLIP	Functional MTI (Weak)	22473208
MIRT055021	hsa-miR-93-5p	Homo sapiens	TPRG1L	127262	Homo sapiens	PAR-CLIP	Functional MTI (Weak)	21572407
MIRT055384	hsa-miR-93-5p	Homo sapiens	SHOC2	8036	Homo sapiens	PAR-CLIP	Functional MTI (Weak)	23592263
MIRT055384	hsa-miR-93-5p	Homo sapiens	SHOC2	8036	Homo sapiens	PAR-CLIP	Functional MTI (Weak)	23446348
MIRT055384	hsa-miR-93-5p	Homo sapiens	SHOC2	8036	Homo sapiens	PAR-CLIP	Functional MTI (Weak)	21572407
MIRT055384	hsa-miR-93-5p	Homo sapiens	SHOC2	8036	Homo sapiens	PAR-CLIP	Functional MTI (Weak)	26701625
MIRT055650	hsa-miR-93-5p	Homo sapiens	WDR37	22884	Homo sapiens	HITS-CLIP	Functional MTI (Weak)	22473208
MIRT056477	hsa-miR-93-5p	Homo sapiens	PFKP	5214	Homo sapiens	HITS-CLIP	Functional MTI (Weak)	22473208
MIRT056477	hsa-miR-93-5p	Homo sapiens	PFKP	5214	Homo sapiens	PAR-CLIP	Functional MTI (Weak)	23446348
MIRT056477	hsa-miR-93-5p	Homo sapiens	PFKP	5214	Homo sapiens	PAR-CLIP	Functional MTI (Weak)	22012620
MIRT056477	hsa-miR-93-5p	Homo sapiens	PFKP	5214	Homo sapiens	PAR-CLIP//HITS-CLIP	Functional MTI (Weak)	21572407
MIRT056477	hsa-miR-93-5p	Homo sapiens	PFKP	5214	Homo sapiens	PAR-CLIP	Functional MTI (Weak)	20371350
MIRT057385	hsa-miR-93-5p	Homo sapiens	TNKS2	80351	Homo sapiens	HITS-CLIP	Functional MTI (Weak)	22473208
MIRT057385	hsa-miR-93-5p	Homo sapiens	TNKS2	80351	Homo sapiens	PAR-CLIP	Functional MTI (Weak)	21572407
MIRT057823	hsa-miR-93-5p	Homo sapiens	SLC30A7	148867	Homo sapiens	PAR-CLIP	Functional MTI (Weak)	23592263
MIRT058913	hsa-miR-93-5p	Homo sapiens	FAM46C	54855	Homo sapiens	HITS-CLIP	Functional MTI (Weak)	22473208
MIRT060076	hsa-miR-93-5p	Homo sapiens	TMEM138	51524	Homo sapiens	HITS-CLIP	Functional MTI (Weak)	22473208
MIRT060498	hsa-miR-93-5p	Homo sapiens	PPP6R3	55291	Homo sapiens	PAR-CLIP	Functional MTI (Weak)	21572407
MIRT060679	hsa-miR-93-5p	Homo sapiens	KLHL20	27252	Homo sapiens	HITS-CLIP	Functional MTI (Weak)	22473208
MIRT061182	hsa-miR-93-5p	Homo sapiens	MED17	9440	Homo sapiens	HITS-CLIP	Functional MTI (Weak)	22473208
MIRT061182	hsa-miR-93-5p	Homo sapiens	MED17	9440	Homo sapiens	PAR-CLIP	Functional MTI (Weak)	21572407
MIRT061354	hsa-miR-93-5p	Homo sapiens	WEE1	7465	Homo sapiens	HITS-CLIP	Functional MTI (Weak)	22473208
MIRT061354	hsa-miR-93-5p	Homo sapiens	WEE1	7465	Homo sapiens	PAR-CLIP	Functional MTI (Weak)	23446348
MIRT063055	hsa-miR-93-5p	Homo sapiens	ULK1	8408	Homo sapiens	PAR-CLIP//HITS-CLIP	Functional MTI (Weak)	21572407
MIRT063436	hsa-miR-93-5p	Homo sapiens	SKI	6497	Homo sapiens	HITS-CLIP	Functional MTI (Weak)	22473208
MIRT064436	hsa-miR-93-5p	Homo sapiens	GPR137B	7107	Homo sapiens	PAR-CLIP	Functional MTI (Weak)	20371350
MIRT064436	hsa-miR-93-5p	Homo sapiens	GPR137B	7107	Homo sapiens	HITS-CLIP	Functional MTI (Weak)	23313552
MIRT064798	hsa-miR-93-5p	Homo sapiens	ZBTB18	10472	Homo sapiens	HITS-CLIP	Functional MTI (Weak)	22473208
MIRT064798	hsa-miR-93-5p	Homo sapiens	ZBTB18	10472	Homo sapiens	PAR-CLIP	Functional MTI (Weak)	21572407
MIRT065365	hsa-miR-93-5p	Homo sapiens	TMBIM6	7009	Homo sapiens	HITS-CLIP	Functional MTI (Weak)	22473208
MIRT065671	hsa-miR-93-5p	Homo sapiens	ACVR1B	91	Homo sapiens	PAR-CLIP	Functional MTI (Weak)	23446348
MIRT065671	hsa-miR-93-5p	Homo sapiens	ACVR1B	91	Homo sapiens	PAR-CLIP	Functional MTI (Weak)	21572407
MIRT065671	hsa-miR-93-5p	Homo sapiens	ACVR1B	91	Homo sapiens	PAR-CLIP	Functional MTI (Weak)	20371350
MIRT065671	hsa-miR-93-5p	Homo sapiens	ACVR1B	91	Homo sapiens	PAR-CLIP	Functional MTI (Weak)	26701625
MIRT065859	hsa-miR-93-5p	Homo sapiens	GDF11	10220	Homo sapiens	PAR-CLIP	Functional MTI (Weak)	21572407
MIRT067230	hsa-miR-93-5p	Homo sapiens	FOXJ2	55810	Homo sapiens	PAR-CLIP	Functional MTI (Weak)	21572407
MIRT070742	hsa-miR-93-5p	Homo sapiens	HIF1A	3091	Homo sapiens	HITS-CLIP	Functional MTI (Weak)	22473208
MIRT070742	hsa-miR-93-5p	Homo sapiens	HIF1A	3091	Homo sapiens	Microarray//qRT-PCR	Functional MTI (Weak)	22815788
MIRT070742	hsa-miR-93-5p	Homo sapiens	HIF1A	3091	Homo sapiens	Flow//Immunocytochemistry//Next Generation Sequencing (NGS)//qRT-PCR	Functional MTI (Weak)	26815014
MIRT070840	hsa-miR-93-5p	Homo sapiens	EIF2S1	1965	Homo sapiens	PAR-CLIP	Functional MTI (Weak)	21572407
MIRT070840	hsa-miR-93-5p	Homo sapiens	EIF2S1	1965	Homo sapiens	HITS-CLIP	Functional MTI (Weak)	23824327
MIRT070996	hsa-miR-93-5p	Homo sapiens	SMOC1	64093	Homo sapiens	PAR-CLIP	Functional MTI (Weak)	21572407
MIRT071325	hsa-miR-93-5p	Homo sapiens	CMPK1	51727	Homo sapiens	HITS-CLIP	Functional MTI (Weak)	22473208
MIRT071904	hsa-miR-93-5p	Homo sapiens	ZFYVE9	9372	Homo sapiens	PAR-CLIP	Functional MTI (Weak)	23592263
MIRT071904	hsa-miR-93-5p	Homo sapiens	ZFYVE9	9372	Homo sapiens	PAR-CLIP	Functional MTI (Weak)	26701625
MIRT071904	hsa-miR-93-5p	Homo sapiens	ZFYVE9	9372	Homo sapiens	PAR-CLIP	Functional MTI (Weak)	27292025
MIRT072568	hsa-miR-93-5p	Homo sapiens	USP3	9960	Homo sapiens	HITS-CLIP	Functional MTI (Weak)	22473208
MIRT073118	hsa-miR-93-5p	Homo sapiens	UBE2Q2	92912	Homo sapiens	HITS-CLIP	Functional MTI (Weak)	22473208
MIRT073377	hsa-miR-93-5p	Homo sapiens	ABHD2	11057	Homo sapiens	HITS-CLIP	Functional MTI (Weak)	22473208
MIRT073408	hsa-miR-93-5p	Homo sapiens	SEMA4B	10509	Homo sapiens	HITS-CLIP	Functional MTI (Weak)	22473208
MIRT074790	hsa-miR-93-5p	Homo sapiens	CYLD	1540	Homo sapiens	HITS-CLIP	Functional MTI (Weak)	22473208
MIRT074892	hsa-miR-93-5p	Homo sapiens	CHD9	80205	Homo sapiens	HITS-CLIP	Functional MTI (Weak)	22473208
MIRT075776	hsa-miR-93-5p	Homo sapiens	KIAA0513	9764	Homo sapiens	PAR-CLIP	Functional MTI (Weak)	23592263
MIRT075776	hsa-miR-93-5p	Homo sapiens	KIAA0513	9764	Homo sapiens	PAR-CLIP	Functional MTI (Weak)	23446348
MIRT075776	hsa-miR-93-5p	Homo sapiens	KIAA0513	9764	Homo sapiens	PAR-CLIP	Functional MTI (Weak)	21572407
MIRT076178	hsa-miR-93-5p	Homo sapiens	GID4	79018	Homo sapiens	HITS-CLIP	Functional MTI (Weak)	22473208
MIRT076178	hsa-miR-93-5p	Homo sapiens	GID4	79018	Homo sapiens	PAR-CLIP	Functional MTI (Weak)	23592263
MIRT076178	hsa-miR-93-5p	Homo sapiens	GID4	79018	Homo sapiens	PAR-CLIP	Functional MTI (Weak)	20371350
MIRT077065	hsa-miR-93-5p	Homo sapiens	KRT10	3858	Homo sapiens	PAR-CLIP	Functional MTI (Weak)	23592263
MIRT077065	hsa-miR-93-5p	Homo sapiens	KRT10	3858	Homo sapiens	PAR-CLIP	Functional MTI (Weak)	23446348
MIRT077065	hsa-miR-93-5p	Homo sapiens	KRT10	3858	Homo sapiens	PAR-CLIP	Functional MTI (Weak)	21572407
MIRT077065	hsa-miR-93-5p	Homo sapiens	KRT10	3858	Homo sapiens	PAR-CLIP	Functional MTI (Weak)	20371350
MIRT077065	hsa-miR-93-5p	Homo sapiens	KRT10	3858	Homo sapiens	PAR-CLIP	Functional MTI (Weak)	27292025
MIRT077832	hsa-miR-93-5p	Homo sapiens	MINK1	50488	Homo sapiens	HITS-CLIP	Functional MTI (Weak)	22473208
MIRT077832	hsa-miR-93-5p	Homo sapiens	MINK1	50488	Homo sapiens	HITS-CLIP	Functional MTI (Weak)	23313552
MIRT078812	hsa-miR-93-5p	Homo sapiens	UNK	85451	Homo sapiens	PAR-CLIP	Functional MTI (Weak)	22012620
MIRT079345	hsa-miR-93-5p	Homo sapiens	CCDC137	339230	Homo sapiens	HITS-CLIP	Functional MTI (Weak)	22473208
MIRT079345	hsa-miR-93-5p	Homo sapiens	CCDC137	339230	Homo sapiens	PAR-CLIP	Functional MTI (Weak)	20371350
MIRT079412	hsa-miR-93-5p	Homo sapiens	FOXK2	3607	Homo sapiens	HITS-CLIP	Functional MTI (Weak)	22473208
MIRT079412	hsa-miR-93-5p	Homo sapiens	FOXK2	3607	Homo sapiens	PAR-CLIP	Functional MTI (Weak)	23446348
MIRT079412	hsa-miR-93-5p	Homo sapiens	FOXK2	3607	Homo sapiens	PAR-CLIP	Functional MTI (Weak)	21572407
MIRT079773	hsa-miR-93-5p	Homo sapiens	CABLES1	91768	Homo sapiens	PAR-CLIP	Functional MTI (Weak)	23592263
MIRT080849	hsa-miR-93-5p	Homo sapiens	RAB12	201475	Homo sapiens	HITS-CLIP	Functional MTI (Weak)	22473208
MIRT082292	hsa-miR-93-5p	Homo sapiens	FNBP1L	54874	Homo sapiens	PAR-CLIP	Functional MTI (Weak)	23446348
MIRT082292	hsa-miR-93-5p	Homo sapiens	FNBP1L	54874	Homo sapiens	PAR-CLIP	Functional MTI (Weak)	21572407
MIRT082292	hsa-miR-93-5p	Homo sapiens	FNBP1L	54874	Homo sapiens	PAR-CLIP	Functional MTI (Weak)	20371350
MIRT083740	hsa-miR-93-5p	Homo sapiens	PARD6B	84612	Homo sapiens	HITS-CLIP	Functional MTI (Weak)	22473208
MIRT083961	hsa-miR-93-5p	Homo sapiens	RAB22A	57403	Homo sapiens	HITS-CLIP	Functional MTI (Weak)	22473208
MIRT083961	hsa-miR-93-5p	Homo sapiens	RAB22A	57403	Homo sapiens	PAR-CLIP	Functional MTI (Weak)	23592263
MIRT083961	hsa-miR-93-5p	Homo sapiens	RAB22A	57403	Homo sapiens	PAR-CLIP	Functional MTI (Weak)	21572407
MIRT084345	hsa-miR-93-5p	Homo sapiens	RRM2	6241	Homo sapiens	HITS-CLIP	Functional MTI (Weak)	22473208
MIRT084345	hsa-miR-93-5p	Homo sapiens	RRM2	6241	Homo sapiens	PAR-CLIP	Functional MTI (Weak)	23592263
MIRT085868	hsa-miR-93-5p	Homo sapiens	TANC1	85461	Homo sapiens	HITS-CLIP	Functional MTI (Weak)	22473208
MIRT086426	hsa-miR-93-5p	Homo sapiens	NABP1	64859	Homo sapiens	HITS-CLIP	Functional MTI (Weak)	22473208
MIRT086426	hsa-miR-93-5p	Homo sapiens	NABP1	64859	Homo sapiens	PAR-CLIP	Functional MTI (Weak)	23446348
MIRT086426	hsa-miR-93-5p	Homo sapiens	NABP1	64859	Homo sapiens	PAR-CLIP	Functional MTI (Weak)	20371350
MIRT086426	hsa-miR-93-5p	Homo sapiens	NABP1	64859	Homo sapiens	HITS-CLIP	Functional MTI (Weak)	21572407
MIRT086426	hsa-miR-93-5p	Homo sapiens	NABP1	64859	Homo sapiens	PAR-CLIP	Functional MTI (Weak)	26701625
MIRT088128	hsa-miR-93-5p	Homo sapiens	SEPT2	4735	Homo sapiens	HITS-CLIP	Functional MTI (Weak)	22473208
MIRT088128	hsa-miR-93-5p	Homo sapiens	SEPT2	4735	Homo sapiens	PAR-CLIP	Functional MTI (Weak)	23446348
MIRT088128	hsa-miR-93-5p	Homo sapiens	SEPT2	4735	Homo sapiens	PAR-CLIP	Functional MTI (Weak)	20371350
MIRT090634	hsa-miR-93-5p	Homo sapiens	U2SURP	23350	Homo sapiens	HITS-CLIP	Functional MTI (Weak)	22473208
MIRT090634	hsa-miR-93-5p	Homo sapiens	U2SURP	23350	Homo sapiens	PAR-CLIP	Functional MTI (Weak)	22012620
MIRT090634	hsa-miR-93-5p	Homo sapiens	U2SURP	23350	Homo sapiens	PAR-CLIP//HITS-CLIP	Functional MTI (Weak)	21572407
MIRT090634	hsa-miR-93-5p	Homo sapiens	U2SURP	23350	Homo sapiens	PAR-CLIP	Functional MTI (Weak)	20371350
MIRT093801	hsa-miR-93-5p	Homo sapiens	KLF3	51274	Homo sapiens	PAR-CLIP	Functional MTI (Weak)	22012620
MIRT093942	hsa-miR-93-5p	Homo sapiens	SLAIN2	57606	Homo sapiens	HITS-CLIP	Functional MTI (Weak)	22473208
MIRT095201	hsa-miR-93-5p	Homo sapiens	SMAD5	4090	Homo sapiens	HITS-CLIP	Functional MTI (Weak)	22473208
MIRT095720	hsa-miR-93-5p	Homo sapiens	ANKH	56172	Homo sapiens	PAR-CLIP	Functional MTI (Weak)	23592263
MIRT095720	hsa-miR-93-5p	Homo sapiens	ANKH	56172	Homo sapiens	PAR-CLIP	Functional MTI (Weak)	23446348
MIRT095720	hsa-miR-93-5p	Homo sapiens	ANKH	56172	Homo sapiens	PAR-CLIP	Functional MTI (Weak)	21572407
MIRT095720	hsa-miR-93-5p	Homo sapiens	ANKH	56172	Homo sapiens	PAR-CLIP	Functional MTI (Weak)	20371350
MIRT095998	hsa-miR-93-5p	Homo sapiens	ATP6V0E1	8992	Homo sapiens	HITS-CLIP	Functional MTI (Weak)	22473208
MIRT095998	hsa-miR-93-5p	Homo sapiens	ATP6V0E1	8992	Homo sapiens	PAR-CLIP	Functional MTI (Weak)	27292025
MIRT096309	hsa-miR-93-5p	Homo sapiens	SQSTM1	8878	Homo sapiens	HITS-CLIP	Functional MTI (Weak)	22473208
MIRT097604	hsa-miR-93-5p	Homo sapiens	POLR3G	10622	Homo sapiens	HITS-CLIP	Functional MTI (Weak)	22473208
MIRT097650	hsa-miR-93-5p	Homo sapiens	LYSMD3	116068	Homo sapiens	HITS-CLIP	Functional MTI (Weak)	22473208
MIRT098786	hsa-miR-93-5p	Homo sapiens	SASH1	23328	Homo sapiens	Microarray//qRT-PCR	Functional MTI (Weak)	22815788
MIRT098905	hsa-miR-93-5p	Homo sapiens	SNX9	51429	Homo sapiens	Microarray//qRT-PCR	Functional MTI (Weak)	22815788
MIRT099309	hsa-miR-93-5p	Homo sapiens	QKI	9444	Homo sapiens	PAR-CLIP	Functional MTI (Weak)	23446348
MIRT099309	hsa-miR-93-5p	Homo sapiens	QKI	9444	Homo sapiens	PAR-CLIP	Functional MTI (Weak)	21572407
MIRT099356	hsa-miR-93-5p	Homo sapiens	C6orf120	387263	Homo sapiens	HITS-CLIP	Functional MTI (Weak)	22473208
MIRT099825	hsa-miR-93-5p	Homo sapiens	SOX4	6659	Homo sapiens	PAR-CLIP	Functional MTI (Weak)	23592263
MIRT099825	hsa-miR-93-5p	Homo sapiens	SOX4	6659	Homo sapiens	PAR-CLIP	Functional MTI (Weak)	24398324
MIRT099825	hsa-miR-93-5p	Homo sapiens	SOX4	6659	Homo sapiens	PAR-CLIP	Functional MTI (Weak)	23446348
MIRT099825	hsa-miR-93-5p	Homo sapiens	SOX4	6659	Homo sapiens	PAR-CLIP	Functional MTI (Weak)	21572407
MIRT099825	hsa-miR-93-5p	Homo sapiens	SOX4	6659	Homo sapiens	PAR-CLIP	Functional MTI (Weak)	20371350
MIRT100278	hsa-miR-93-5p	Homo sapiens	MICB	4277	Homo sapiens	HITS-CLIP	Functional MTI (Weak)	22473208
MIRT100455	hsa-miR-93-5p	Homo sapiens	ZBTB9	221504	Homo sapiens	HITS-CLIP	Functional MTI (Weak)	22473208
MIRT100946	hsa-miR-93-5p	Homo sapiens	CENPQ	55166	Homo sapiens	PAR-CLIP	Functional MTI (Weak)	23446348
MIRT100946	hsa-miR-93-5p	Homo sapiens	CENPQ	55166	Homo sapiens	PAR-CLIP	Functional MTI (Weak)	20371350
MIRT102222	hsa-miR-93-5p	Homo sapiens	HBP1	26959	Homo sapiens	HITS-CLIP	Functional MTI (Weak)	22473208
MIRT102222	hsa-miR-93-5p	Homo sapiens	HBP1	26959	Homo sapiens	PAR-CLIP	Functional MTI (Weak)	23592263
MIRT102295	hsa-miR-93-5p	Homo sapiens	DNAJB9	4189	Homo sapiens	PAR-CLIP	Functional MTI (Weak)	24398324
MIRT102295	hsa-miR-93-5p	Homo sapiens	DNAJB9	4189	Homo sapiens	PAR-CLIP	Functional MTI (Weak)	23446348
MIRT102295	hsa-miR-93-5p	Homo sapiens	DNAJB9	4189	Homo sapiens	PAR-CLIP	Functional MTI (Weak)	22012620
MIRT102295	hsa-miR-93-5p	Homo sapiens	DNAJB9	4189	Homo sapiens	PAR-CLIP	Functional MTI (Weak)	21572407
MIRT102295	hsa-miR-93-5p	Homo sapiens	DNAJB9	4189	Homo sapiens	PAR-CLIP	Functional MTI (Weak)	20371350
MIRT102295	hsa-miR-93-5p	Homo sapiens	DNAJB9	4189	Homo sapiens	PAR-CLIP	Functional MTI (Weak)	26701625
MIRT102295	hsa-miR-93-5p	Homo sapiens	DNAJB9	4189	Homo sapiens	PAR-CLIP	Functional MTI (Weak)	27292025
MIRT103191	hsa-miR-93-5p	Homo sapiens	SP4	6671	Homo sapiens	PAR-CLIP	Functional MTI (Weak)	23446348
MIRT103191	hsa-miR-93-5p	Homo sapiens	SP4	6671	Homo sapiens	PAR-CLIP	Functional MTI (Weak)	21572407
MIRT103191	hsa-miR-93-5p	Homo sapiens	SP4	6671	Homo sapiens	PAR-CLIP	Functional MTI (Weak)	20371350
MIRT104162	hsa-miR-93-5p	Homo sapiens	PHTF2	57157	Homo sapiens	PAR-CLIP	Functional MTI (Weak)	23446348
MIRT104162	hsa-miR-93-5p	Homo sapiens	PHTF2	57157	Homo sapiens	PAR-CLIP	Functional MTI (Weak)	21572407
MIRT104162	hsa-miR-93-5p	Homo sapiens	PHTF2	57157	Homo sapiens	PAR-CLIP	Functional MTI (Weak)	20371350
MIRT104397	hsa-miR-93-5p	Homo sapiens	ANKIB1	54467	Homo sapiens	HITS-CLIP	Functional MTI (Weak)	22473208
MIRT108720	hsa-miR-93-5p	Homo sapiens	XIAP	331	Homo sapiens	PAR-CLIP	Functional MTI (Weak)	21572407
MIRT110268	hsa-miR-93-5p	Homo sapiens	GBF1	8729	Homo sapiens	HITS-CLIP	Functional MTI (Weak)	22473208
MIRT112090	hsa-miR-93-5p	Homo sapiens	TIMM17A	10440	Homo sapiens	PAR-CLIP	Functional MTI (Weak)	22012620
MIRT112090	hsa-miR-93-5p	Homo sapiens	TIMM17A	10440	Homo sapiens	PAR-CLIP	Functional MTI (Weak)	21572407
MIRT112090	hsa-miR-93-5p	Homo sapiens	TIMM17A	10440	Homo sapiens	PAR-CLIP	Functional MTI (Weak)	20371350
MIRT115781	hsa-miR-93-5p	Homo sapiens	CAPN15	6650	Homo sapiens	PAR-CLIP	Functional MTI (Weak)	23592263
MIRT121801	hsa-miR-93-5p	Homo sapiens	GRPEL2	134266	Homo sapiens	HITS-CLIP	Functional MTI (Weak)	22473208
MIRT122364	hsa-miR-93-5p	Homo sapiens	RGMB	285704	Homo sapiens	PAR-CLIP	Functional MTI (Weak)	21572407
MIRT122364	hsa-miR-93-5p	Homo sapiens	RGMB	285704	Homo sapiens	PAR-CLIP	Functional MTI (Weak)	20371350
MIRT124126	hsa-miR-93-5p	Homo sapiens	GINS4	84296	Homo sapiens	PAR-CLIP	Functional MTI (Weak)	23446348
MIRT124126	hsa-miR-93-5p	Homo sapiens	GINS4	84296	Homo sapiens	PAR-CLIP	Functional MTI (Weak)	21572407
MIRT126309	hsa-miR-93-5p	Homo sapiens	ACADSB	36	Homo sapiens	HITS-CLIP	Functional MTI (Weak)	22473208
MIRT126345	hsa-miR-93-5p	Homo sapiens	ZRANB1	54764	Homo sapiens	HITS-CLIP	Functional MTI (Weak)	22473208
MIRT126551	hsa-miR-93-5p	Homo sapiens	MASTL	84930	Homo sapiens	HITS-CLIP	Functional MTI (Weak)	22473208
MIRT126551	hsa-miR-93-5p	Homo sapiens	MASTL	84930	Homo sapiens	PAR-CLIP	Functional MTI (Weak)	21572407
MIRT127162	hsa-miR-93-5p	Homo sapiens	VPS26A	9559	Homo sapiens	HITS-CLIP	Functional MTI (Weak)	22473208
MIRT130073	hsa-miR-93-5p	Homo sapiens	TXNIP	10628	Homo sapiens	HITS-CLIP	Functional MTI (Weak)	22473208
MIRT130073	hsa-miR-93-5p	Homo sapiens	TXNIP	10628	Homo sapiens	PAR-CLIP	Functional MTI (Weak)	24398324
MIRT130073	hsa-miR-93-5p	Homo sapiens	TXNIP	10628	Homo sapiens	PAR-CLIP	Functional MTI (Weak)	20371350
MIRT132395	hsa-miR-93-5p	Homo sapiens	PPP1R12B	4660	Homo sapiens	HITS-CLIP	Functional MTI (Weak)	22473208
MIRT133314	hsa-miR-93-5p	Homo sapiens	ORAI1	84876	Homo sapiens	HITS-CLIP	Functional MTI (Weak)	22473208
MIRT134276	hsa-miR-93-5p	Homo sapiens	DNM1L	10059	Homo sapiens	HITS-CLIP	Functional MTI (Weak)	22473208
MIRT135707	hsa-miR-93-5p	Homo sapiens	PIP4K2C	79837	Homo sapiens	HITS-CLIP	Functional MTI (Weak)	22473208
MIRT135794	hsa-miR-93-5p	Homo sapiens	GNS	2799	Homo sapiens	HITS-CLIP	Functional MTI (Weak)	22473208
MIRT135794	hsa-miR-93-5p	Homo sapiens	GNS	2799	Homo sapiens	PAR-CLIP	Functional MTI (Weak)	23592263
MIRT135794	hsa-miR-93-5p	Homo sapiens	GNS	2799	Homo sapiens	PAR-CLIP	Functional MTI (Weak)	21572407
MIRT135794	hsa-miR-93-5p	Homo sapiens	GNS	2799	Homo sapiens	PAR-CLIP	Functional MTI (Weak)	20371350
MIRT136563	hsa-miR-93-5p	Homo sapiens	TXLNA	200081	Homo sapiens	HITS-CLIP	Functional MTI (Weak)	22473208
MIRT138112	hsa-miR-93-5p	Homo sapiens	BRMS1L	84312	Homo sapiens	HITS-CLIP	Functional MTI (Weak)	22473208
MIRT138351	hsa-miR-93-5p	Homo sapiens	FRMD6	122786	Homo sapiens	HITS-CLIP	Functional MTI (Weak)	22473208
MIRT138794	hsa-miR-93-5p	Homo sapiens	SUSD6	9766	Homo sapiens	HITS-CLIP	Functional MTI (Weak)	22473208
MIRT140631	hsa-miR-93-5p	Homo sapiens	PLEKHO2	80301	Homo sapiens	HITS-CLIP	Functional MTI (Weak)	22473208
MIRT140798	hsa-miR-93-5p	Homo sapiens	SMAD6	4091	Homo sapiens	HITS-CLIP	Functional MTI (Weak)	22473208
MIRT141127	hsa-miR-93-5p	Homo sapiens	SCAMP5	192683	Homo sapiens	HITS-CLIP	Functional MTI (Weak)	22473208
MIRT141699	hsa-miR-93-5p	Homo sapiens	RCCD1	91433	Homo sapiens	HITS-CLIP	Functional MTI (Weak)	22473208
MIRT142096	hsa-miR-93-5p	Homo sapiens	CCP110	9738	Homo sapiens	HITS-CLIP	Functional MTI (Weak)	22473208
MIRT142384	hsa-miR-93-5p	Homo sapiens	TNRC6A	27327	Homo sapiens	HITS-CLIP	Functional MTI (Weak)	22473208
MIRT144210	hsa-miR-93-5p	Homo sapiens	SNTB2	6645	Homo sapiens	HITS-CLIP	Functional MTI (Weak)	22473208
MIRT144298	hsa-miR-93-5p	Homo sapiens	NFAT5	10725	Homo sapiens	HITS-CLIP	Functional MTI (Weak)	22473208
MIRT144298	hsa-miR-93-5p	Homo sapiens	NFAT5	10725	Homo sapiens	PAR-CLIP	Functional MTI (Weak)	23592263
MIRT144298	hsa-miR-93-5p	Homo sapiens	NFAT5	10725	Homo sapiens	PAR-CLIP	Functional MTI (Weak)	23446348
MIRT144298	hsa-miR-93-5p	Homo sapiens	NFAT5	10725	Homo sapiens	PAR-CLIP	Functional MTI (Weak)	21572407
MIRT144298	hsa-miR-93-5p	Homo sapiens	NFAT5	10725	Homo sapiens	PAR-CLIP	Functional MTI (Weak)	20371350
MIRT144979	hsa-miR-93-5p	Homo sapiens	PAFAH1B1	5048	Homo sapiens	HITS-CLIP	Functional MTI (Weak)	22473208
MIRT145021	hsa-miR-93-5p	Homo sapiens	TNFAIP1	7126	Homo sapiens	HITS-CLIP	Functional MTI (Weak)	22473208
MIRT145598	hsa-miR-93-5p	Homo sapiens	LASP1	3927	Homo sapiens	HITS-CLIP	Functional MTI (Weak)	22473208
MIRT145598	hsa-miR-93-5p	Homo sapiens	LASP1	3927	Homo sapiens	PAR-CLIP	Functional MTI (Weak)	23592263
MIRT145598	hsa-miR-93-5p	Homo sapiens	LASP1	3927	Homo sapiens	PAR-CLIP	Functional MTI (Weak)	26701625
MIRT146072	hsa-miR-93-5p	Homo sapiens	RUNDC1	146923	Homo sapiens	HITS-CLIP	Functional MTI (Weak)	22473208
MIRT147119	hsa-miR-93-5p	Homo sapiens	MAP3K3	4215	Homo sapiens	HITS-CLIP	Functional MTI (Weak)	22473208
MIRT147922	hsa-miR-93-5p	Homo sapiens	CAMTA1	23261	Homo sapiens	HITS-CLIP	Functional MTI (Weak)	22473208
MIRT148869	hsa-miR-93-5p	Homo sapiens	ANKRD12	23253	Homo sapiens	HITS-CLIP	Functional MTI (Weak)	22473208
MIRT151693	hsa-miR-93-5p	Homo sapiens	CHAF1A	10036	Homo sapiens	HITS-CLIP	Functional MTI (Weak)	22473208
MIRT151801	hsa-miR-93-5p	Homo sapiens	BLOC1S3	388552	Homo sapiens	HITS-CLIP	Functional MTI (Weak)	22473208
MIRT151854	hsa-miR-93-5p	Homo sapiens	ARHGAP35	2909	Homo sapiens	HITS-CLIP	Functional MTI (Weak)	22473208
MIRT151935	hsa-miR-93-5p	Homo sapiens	TBC1D17	79735	Homo sapiens	HITS-CLIP	Functional MTI (Weak)	22473208
MIRT152368	hsa-miR-93-5p	Homo sapiens	ARHGEF18	23370	Homo sapiens	HITS-CLIP	Functional MTI (Weak)	22473208
MIRT152674	hsa-miR-93-5p	Homo sapiens	POFUT1	23509	Homo sapiens	HITS-CLIP	Functional MTI (Weak)	22473208
MIRT153328	hsa-miR-93-5p	Homo sapiens	MAVS	57506	Homo sapiens	PAR-CLIP	Functional MTI (Weak)	21572407
MIRT153328	hsa-miR-93-5p	Homo sapiens	MAVS	57506	Homo sapiens	PAR-CLIP	Functional MTI (Weak)	20371350
MIRT153455	hsa-miR-93-5p	Homo sapiens	TTPAL	79183	Homo sapiens	HITS-CLIP	Functional MTI (Weak)	22473208
MIRT153614	hsa-miR-93-5p	Homo sapiens	NCOA3	8202	Homo sapiens	HITS-CLIP	Functional MTI (Weak)	22473208
MIRT153970	hsa-miR-93-5p	Homo sapiens	PRNP	5621	Homo sapiens	HITS-CLIP	Functional MTI (Weak)	22473208
MIRT153970	hsa-miR-93-5p	Homo sapiens	PRNP	5621	Homo sapiens	PAR-CLIP	Functional MTI (Weak)	22100165
MIRT155234	hsa-miR-93-5p	Homo sapiens	IFNAR2	3455	Homo sapiens	HITS-CLIP	Functional MTI (Weak)	22473208
MIRT155334	hsa-miR-93-5p	Homo sapiens	IFNAR1	3454	Homo sapiens	HITS-CLIP	Functional MTI (Weak)	22473208
MIRT155889	hsa-miR-93-5p	Homo sapiens	SIK1	150094	Homo sapiens	PAR-CLIP	Functional MTI (Weak)	21572407
MIRT156406	hsa-miR-93-5p	Homo sapiens	RAPGEF4	11069	Homo sapiens	HITS-CLIP	Functional MTI (Weak)	22473208
MIRT156643	hsa-miR-93-5p	Homo sapiens	C2orf69	205327	Homo sapiens	HITS-CLIP	Functional MTI (Weak)	22473208
MIRT157146	hsa-miR-93-5p	Homo sapiens	FAM117B	150864	Homo sapiens	HITS-CLIP	Functional MTI (Weak)	22473208
MIRT157586	hsa-miR-93-5p	Homo sapiens	MTMR3	8897	Homo sapiens	HITS-CLIP	Functional MTI (Weak)	22473208
MIRT158574	hsa-miR-93-5p	Homo sapiens	TNRC6B	23112	Homo sapiens	PAR-CLIP	Functional MTI (Weak)	23446348
MIRT159108	hsa-miR-93-5p	Homo sapiens	NRBP1	29959	Homo sapiens	HITS-CLIP	Functional MTI (Weak)	22473208
MIRT159108	hsa-miR-93-5p	Homo sapiens	NRBP1	29959	Homo sapiens	PAR-CLIP	Functional MTI (Weak)	23592263
MIRT159400	hsa-miR-93-5p	Homo sapiens	FEZ2	9637	Homo sapiens	HITS-CLIP	Functional MTI (Weak)	22473208
MIRT160005	hsa-miR-93-5p	Homo sapiens	TET3	200424	Homo sapiens	HITS-CLIP	Functional MTI (Weak)	22473208
MIRT160842	hsa-miR-93-5p	Homo sapiens	PLXNA1	5361	Homo sapiens	HITS-CLIP	Functional MTI (Weak)	22473208
MIRT164200	hsa-miR-93-5p	Homo sapiens	GAB1	2549	Homo sapiens	HITS-CLIP	Functional MTI (Weak)	22473208
MIRT164525	hsa-miR-93-5p	Homo sapiens	MSMO1	6307	Homo sapiens	HITS-CLIP	Functional MTI (Weak)	22473208
MIRT164525	hsa-miR-93-5p	Homo sapiens	MSMO1	6307	Homo sapiens	PAR-CLIP	Functional MTI (Weak)	21572407
MIRT164525	hsa-miR-93-5p	Homo sapiens	MSMO1	6307	Homo sapiens	Microarray//qRT-PCR	Functional MTI (Weak)	22815788
MIRT164660	hsa-miR-93-5p	Homo sapiens	NSD2	7468	Homo sapiens	HITS-CLIP	Functional MTI (Weak)	22473208
MIRT164721	hsa-miR-93-5p	Homo sapiens	ADD1	118	Homo sapiens	HITS-CLIP	Functional MTI (Weak)	22473208
MIRT166063	hsa-miR-93-5p	Homo sapiens	FAF2	23197	Homo sapiens	HITS-CLIP	Functional MTI (Weak)	22473208
MIRT167841	hsa-miR-93-5p	Homo sapiens	HECA	51696	Homo sapiens	HITS-CLIP	Functional MTI (Weak)	22473208
MIRT168217	hsa-miR-93-5p	Homo sapiens	BTN3A2	11118	Homo sapiens	HITS-CLIP	Functional MTI (Weak)	22473208
MIRT168279	hsa-miR-93-5p	Homo sapiens	BTN3A1	11119	Homo sapiens	HITS-CLIP	Functional MTI (Weak)	22473208
MIRT169664	hsa-miR-93-5p	Homo sapiens	AGFG2	3268	Homo sapiens	HITS-CLIP	Functional MTI (Weak)	22473208
MIRT170566	hsa-miR-93-5p	Homo sapiens	CASP2	835	Homo sapiens	HITS-CLIP	Functional MTI (Weak)	22473208
MIRT172198	hsa-miR-93-5p	Homo sapiens	OXR1	55074	Homo sapiens	HITS-CLIP	Functional MTI (Weak)	22473208
MIRT173113	hsa-miR-93-5p	Homo sapiens	E2F5	1875	Homo sapiens	HITS-CLIP	Functional MTI (Weak)	22473208
MIRT173690	hsa-miR-93-5p	Homo sapiens	PRPF4	9128	Homo sapiens	HITS-CLIP	Functional MTI (Weak)	22473208
MIRT175380	hsa-miR-93-5p	Homo sapiens	ACSL4	2182	Homo sapiens	PAR-CLIP//HITS-CLIP	Functional MTI (Weak)	21572407
MIRT175596	hsa-miR-93-5p	Homo sapiens	OCRL	4952	Homo sapiens	HITS-CLIP	Functional MTI (Weak)	22473208
MIRT175645	hsa-miR-93-5p	Homo sapiens	PHF6	84295	Homo sapiens	HITS-CLIP	Functional MTI (Weak)	22473208
MIRT176083	hsa-miR-93-5p	Homo sapiens	CHIC1	53344	Homo sapiens	HITS-CLIP	Functional MTI (Weak)	22473208
MIRT182518	hsa-miR-93-5p	Homo sapiens	ZBTB37	84614	Homo sapiens	PAR-CLIP	Functional MTI (Weak)	20371350
MIRT187473	hsa-miR-93-5p	Homo sapiens	PCBP2	5094	Homo sapiens	PAR-CLIP	Functional MTI (Weak)	23446348
MIRT187473	hsa-miR-93-5p	Homo sapiens	PCBP2	5094	Homo sapiens	PAR-CLIP	Functional MTI (Weak)	20371350
MIRT194850	hsa-miR-93-5p	Homo sapiens	UBFD1	56061	Homo sapiens	HITS-CLIP	Functional MTI (Weak)	22473208
MIRT199107	hsa-miR-93-5p	Homo sapiens	ZNF532	55205	Homo sapiens	PAR-CLIP	Functional MTI (Weak)	22012620
MIRT205047	hsa-miR-93-5p	Homo sapiens	CREB1	1385	Homo sapiens	PAR-CLIP	Functional MTI (Weak)	23446348
MIRT205282	hsa-miR-93-5p	Homo sapiens	STK11IP	114790	Homo sapiens	PAR-CLIP	Functional MTI (Weak)	21572407
MIRT206193	hsa-miR-93-5p	Homo sapiens	RAB10	10890	Homo sapiens	PAR-CLIP	Functional MTI (Weak)	21572407
MIRT206193	hsa-miR-93-5p	Homo sapiens	RAB10	10890	Homo sapiens	PAR-CLIP	Functional MTI (Weak)	20371350
MIRT206193	hsa-miR-93-5p	Homo sapiens	RAB10	10890	Homo sapiens	PAR-CLIP	Functional MTI (Weak)	27292025
MIRT208976	hsa-miR-93-5p	Homo sapiens	SKIL	6498	Homo sapiens	PAR-CLIP	Functional MTI (Weak)	24398324
MIRT208976	hsa-miR-93-5p	Homo sapiens	SKIL	6498	Homo sapiens	PAR-CLIP	Functional MTI (Weak)	23446348
MIRT208976	hsa-miR-93-5p	Homo sapiens	SKIL	6498	Homo sapiens	PAR-CLIP	Functional MTI (Weak)	22012620
MIRT208976	hsa-miR-93-5p	Homo sapiens	SKIL	6498	Homo sapiens	PAR-CLIP	Functional MTI (Weak)	21572407
MIRT208976	hsa-miR-93-5p	Homo sapiens	SKIL	6498	Homo sapiens	PAR-CLIP	Functional MTI (Weak)	20371350
MIRT213204	hsa-miR-93-5p	Homo sapiens	REST	5978	Homo sapiens	PAR-CLIP	Functional MTI (Weak)	23446348
MIRT213322	hsa-miR-93-5p	Homo sapiens	KIAA0232	9778	Homo sapiens	HITS-CLIP	Functional MTI (Weak)	23824327
MIRT216424	hsa-miR-93-5p	Homo sapiens	SERF1A	8293	Homo sapiens	PAR-CLIP	Functional MTI (Weak)	22012620
MIRT216449	hsa-miR-93-5p	Homo sapiens	SERF1B	728492	Homo sapiens	PAR-CLIP	Functional MTI (Weak)	22012620
MIRT216662	hsa-miR-93-5p	Homo sapiens	F2R	2149	Homo sapiens	PAR-CLIP	Functional MTI (Weak)	20371350
MIRT220120	hsa-miR-93-5p	Homo sapiens	CAV1	857	Homo sapiens	PAR-CLIP	Functional MTI (Weak)	20371350
MIRT222674	hsa-miR-93-5p	Homo sapiens	EIF4H	7458	Homo sapiens	PAR-CLIP	Functional MTI (Weak)	22012620
MIRT222674	hsa-miR-93-5p	Homo sapiens	EIF4H	7458	Homo sapiens	PAR-CLIP	Functional MTI (Weak)	21572407
MIRT222674	hsa-miR-93-5p	Homo sapiens	EIF4H	7458	Homo sapiens	PAR-CLIP	Functional MTI (Weak)	20371350
MIRT222909	hsa-miR-93-5p	Homo sapiens	CROT	54677	Homo sapiens	HITS-CLIP	Functional MTI (Weak)	22473208
MIRT224748	hsa-miR-93-5p	Homo sapiens	DPYSL2	1808	Homo sapiens	PAR-CLIP	Functional MTI (Weak)	22012620
MIRT224886	hsa-miR-93-5p	Homo sapiens	MAK16	84549	Homo sapiens	HITS-CLIP	Functional MTI (Weak)	22473208
MIRT227327	hsa-miR-93-5p	Homo sapiens	TRIM32	22954	Homo sapiens	HITS-CLIP	Functional MTI (Weak)	22473208
MIRT230966	hsa-miR-93-5p	Homo sapiens	PRRG4	79056	Homo sapiens	PAR-CLIP	Functional MTI (Weak)	20371350
MIRT238173	hsa-miR-93-5p	Homo sapiens	ANKRD33B	651746	Homo sapiens	PAR-CLIP	Functional MTI (Weak)	23592263
MIRT238173	hsa-miR-93-5p	Homo sapiens	ANKRD33B	651746	Homo sapiens	PAR-CLIP	Functional MTI (Weak)	23446348
MIRT238173	hsa-miR-93-5p	Homo sapiens	ANKRD33B	651746	Homo sapiens	PAR-CLIP	Functional MTI (Weak)	22012620
MIRT238173	hsa-miR-93-5p	Homo sapiens	ANKRD33B	651746	Homo sapiens	PAR-CLIP	Functional MTI (Weak)	21572407
MIRT238173	hsa-miR-93-5p	Homo sapiens	ANKRD33B	651746	Homo sapiens	PAR-CLIP	Functional MTI (Weak)	20371350
MIRT242197	hsa-miR-93-5p	Homo sapiens	TTC9	23508	Homo sapiens	PAR-CLIP	Functional MTI (Weak)	23446348
MIRT242197	hsa-miR-93-5p	Homo sapiens	TTC9	23508	Homo sapiens	PAR-CLIP	Functional MTI (Weak)	21572407
MIRT242658	hsa-miR-93-5p	Homo sapiens	SALL3	27164	Homo sapiens	PAR-CLIP	Functional MTI (Weak)	22012620
MIRT242658	hsa-miR-93-5p	Homo sapiens	SALL3	27164	Homo sapiens	PAR-CLIP	Functional MTI (Weak)	21572407
MIRT243779	hsa-miR-93-5p	Homo sapiens	AFF1	4299	Homo sapiens	HITS-CLIP	Functional MTI (Weak)	22473208
MIRT244163	hsa-miR-93-5p	Homo sapiens	E2F3	1871	Homo sapiens	HITS-CLIP	Functional MTI (Weak)	22473208
MIRT244589	hsa-miR-93-5p	Homo sapiens	HOOK3	84376	Homo sapiens	HITS-CLIP	Functional MTI (Weak)	23313552
MIRT246961	hsa-miR-93-5p	Homo sapiens	TSKU	25987	Homo sapiens	PAR-CLIP	Functional MTI (Weak)	20371350
MIRT246961	hsa-miR-93-5p	Homo sapiens	TSKU	25987	Homo sapiens	PAR-CLIP	Functional MTI (Weak)	26701625
MIRT247080	hsa-miR-93-5p	Homo sapiens	CEP57	9702	Homo sapiens	HITS-CLIP	Functional MTI (Weak)	22473208
MIRT248851	hsa-miR-93-5p	Homo sapiens	SESN2	83667	Homo sapiens	HITS-CLIP	Functional MTI (Weak)	22473208
MIRT250445	hsa-miR-93-5p	Homo sapiens	NFATC2IP	84901	Homo sapiens	HITS-CLIP	Functional MTI (Weak)	22473208
MIRT254250	hsa-miR-93-5p	Homo sapiens	TRAPPC10	7109	Homo sapiens	HITS-CLIP	Functional MTI (Weak)	22473208
MIRT257280	hsa-miR-93-5p	Homo sapiens	FOXC1	2296	Homo sapiens	PAR-CLIP	Functional MTI (Weak)	21572407
MIRT266050	hsa-miR-93-5p	Homo sapiens	FJX1	24147	Homo sapiens	PAR-CLIP	Functional MTI (Weak)	21572407
MIRT266050	hsa-miR-93-5p	Homo sapiens	FJX1	24147	Homo sapiens	PAR-CLIP	Functional MTI (Weak)	20371350
MIRT266854	hsa-miR-93-5p	Homo sapiens	SLC25A44	9673	Homo sapiens	PAR-CLIP	Functional MTI (Weak)	21572407
MIRT280208	hsa-miR-93-5p	Homo sapiens	EIF2B2	8892	Homo sapiens	HITS-CLIP	Functional MTI (Weak)	23313552
MIRT283173	hsa-miR-93-5p	Homo sapiens	C16orf52	730094	Homo sapiens	PAR-CLIP	Functional MTI (Weak)	21572407
MIRT286947	hsa-miR-93-5p	Homo sapiens	SOCS7	30837	Homo sapiens	PAR-CLIP	Functional MTI (Weak)	21572407
MIRT289573	hsa-miR-93-5p	Homo sapiens	KDM6B	23135	Homo sapiens	PAR-CLIP	Functional MTI (Weak)	20371350
MIRT289573	hsa-miR-93-5p	Homo sapiens	KDM6B	23135	Homo sapiens	PAR-CLIP	Functional MTI (Weak)	26701625
MIRT291932	hsa-miR-93-5p	Homo sapiens	TPM4	7171	Homo sapiens	PAR-CLIP	Functional MTI (Weak)	23592263
MIRT293646	hsa-miR-93-5p	Homo sapiens	PVR	5817	Homo sapiens	PAR-CLIP	Functional MTI (Weak)	21572407
MIRT293646	hsa-miR-93-5p	Homo sapiens	PVR	5817	Homo sapiens	PAR-CLIP	Functional MTI (Weak)	20371350
MIRT296869	hsa-miR-93-5p	Homo sapiens	REV1	51455	Homo sapiens	HITS-CLIP	Functional MTI (Weak)	22473208
MIRT296914	hsa-miR-93-5p	Homo sapiens	NPAS2	4862	Homo sapiens	Microarray//qRT-PCR	Functional MTI (Weak)	22815788
MIRT299338	hsa-miR-93-5p	Homo sapiens	CYBRD1	79901	Homo sapiens	HITS-CLIP	Functional MTI (Weak)	22473208
MIRT302435	hsa-miR-93-5p	Homo sapiens	CLIP4	79745	Homo sapiens	PAR-CLIP	Functional MTI (Weak)	20371350
MIRT303490	hsa-miR-93-5p	Homo sapiens	NAGK	55577	Homo sapiens	PAR-CLIP	Functional MTI (Weak)	23446348
MIRT303490	hsa-miR-93-5p	Homo sapiens	NAGK	55577	Homo sapiens	PAR-CLIP	Functional MTI (Weak)	21572407
MIRT303490	hsa-miR-93-5p	Homo sapiens	NAGK	55577	Homo sapiens	PAR-CLIP	Functional MTI (Weak)	20371350
MIRT322521	hsa-miR-93-5p	Homo sapiens	HMBOX1	79618	Homo sapiens	PAR-CLIP	Functional MTI (Weak)	22012620
MIRT325511	hsa-miR-93-5p	Homo sapiens	PTPDC1	138639	Homo sapiens	PAR-CLIP	Functional MTI (Weak)	21572407
MIRT363923	hsa-miR-93-5p	Homo sapiens	UBE2V2	7336	Homo sapiens	HITS-CLIP	Functional MTI (Weak)	23313552
MIRT368883	hsa-miR-93-5p	Homo sapiens	BCL2L2	599	Homo sapiens	PAR-CLIP	Functional MTI (Weak)	23446348
MIRT397685	hsa-miR-93-5p	Homo sapiens	ATXN7L3B	552889	Homo sapiens	PAR-CLIP	Functional MTI (Weak)	23592263
MIRT400047	hsa-miR-93-5p	Homo sapiens	GRK3	157	Homo sapiens	HITS-CLIP	Functional MTI (Weak)	23824327
MIRT400047	hsa-miR-93-5p	Homo sapiens	GRK3	157	Homo sapiens	HITS-CLIP	Functional MTI (Weak)	27418678
MIRT437749	hsa-miR-93-5p	Homo sapiens	MXD1	4084	Homo sapiens	Microarray//qRT-PCR	Functional MTI (Weak)	22815788
MIRT437750	hsa-miR-93-5p	Homo sapiens	SLC16A9	220963	Homo sapiens	HITS-CLIP	Functional MTI (Weak)	22473208
MIRT437750	hsa-miR-93-5p	Homo sapiens	SLC16A9	220963	Homo sapiens	Microarray//qRT-PCR	Functional MTI (Weak)	22815788
MIRT437751	hsa-miR-93-5p	Homo sapiens	MGLL	11343	Homo sapiens	Microarray//qRT-PCR	Functional MTI (Weak)	22815788
MIRT437752	hsa-miR-93-5p	Homo sapiens	SNX16	64089	Homo sapiens	Microarray//qRT-PCR	Functional MTI (Weak)	22815788
MIRT437753	hsa-miR-93-5p	Homo sapiens	EREG	2069	Homo sapiens	Microarray//qRT-PCR	Functional MTI (Weak)	22815788
MIRT437753	hsa-miR-93-5p	Homo sapiens	EREG	2069	Homo sapiens	PAR-CLIP	Functional MTI (Weak)	26701625
MIRT438035	hsa-miR-93-5p	Homo sapiens	ICAM1	3383	Homo sapiens	qRT-PCR	Functional MTI (Weak)	24367666
MIRT438036	hsa-miR-93-5p	Homo sapiens	WNT2B	7482	Homo sapiens	qRT-PCR	Functional MTI (Weak)	24367666
MIRT438037	hsa-miR-93-5p	Homo sapiens	MYC	4609	Homo sapiens	qRT-PCR	Functional MTI (Weak)	24367666
MIRT438037	hsa-miR-93-5p	Homo sapiens	MYC	4609	Homo sapiens	qRT-PCR	Functional MTI (Weak)	24955218
MIRT438038	hsa-miR-93-5p	Homo sapiens	HLA-F	3134	Homo sapiens	qRT-PCR	Functional MTI (Weak)	24367666
MIRT438039	hsa-miR-93-5p	Homo sapiens	TGFB1	7040	Homo sapiens	qRT-PCR	Functional MTI (Weak)	24367666
MIRT438087	hsa-miR-93-5p	Homo sapiens	CXCL8	3576	Homo sapiens	Luciferase reporter assay//qRT-PCR	Functional MTI	24433094
MIRT441876	hsa-miR-93-5p	Homo sapiens	PFKFB2	5208	Homo sapiens	PAR-CLIP	Functional MTI (Weak)	22100165
MIRT442198	hsa-miR-93-5p	Homo sapiens	VPS50	55610	Homo sapiens	PAR-CLIP	Functional MTI (Weak)	22100165
MIRT442547	hsa-miR-93-5p	Homo sapiens	SLCO5A1	81796	Homo sapiens	PAR-CLIP	Functional MTI (Weak)	22100165
MIRT442765	hsa-miR-93-5p	Homo sapiens	NRIP3	56675	Homo sapiens	PAR-CLIP	Functional MTI (Weak)	22100165
MIRT442807	hsa-miR-93-5p	Homo sapiens	CEP170	9859	Homo sapiens	PAR-CLIP	Functional MTI (Weak)	22100165
MIRT442807	hsa-miR-93-5p	Homo sapiens	CEP170	9859	Homo sapiens	PAR-CLIP	Functional MTI (Weak)	22012620
MIRT443254	hsa-miR-93-5p	Homo sapiens	A1CF	29974	Homo sapiens	PAR-CLIP	Functional MTI (Weak)	22100165
MIRT443708	hsa-miR-93-5p	Homo sapiens	LLPH	84298	Homo sapiens	PAR-CLIP	Functional MTI (Weak)	22100165
MIRT444307	hsa-miR-93-5p	Homo sapiens	SREK1IP1	285672	Homo sapiens	PAR-CLIP	Functional MTI (Weak)	22100165
MIRT444433	hsa-miR-93-5p	Homo sapiens	EMC1	23065	Homo sapiens	PAR-CLIP	Functional MTI (Weak)	22100165
MIRT448320	hsa-miR-93-5p	Homo sapiens	WNK3	65267	Homo sapiens	PAR-CLIP	Functional MTI (Weak)	22100165
MIRT448368	hsa-miR-93-5p	Homo sapiens	TSR1	55720	Homo sapiens	PAR-CLIP	Functional MTI (Weak)	22100165
MIRT448368	hsa-miR-93-5p	Homo sapiens	TSR1	55720	Homo sapiens	PAR-CLIP	Functional MTI (Weak)	23446348
MIRT448368	hsa-miR-93-5p	Homo sapiens	TSR1	55720	Homo sapiens	PAR-CLIP	Functional MTI (Weak)	21572407
MIRT448641	hsa-miR-93-5p	Homo sapiens	NPNT	255743	Homo sapiens	PAR-CLIP	Functional MTI (Weak)	22100165
MIRT448724	hsa-miR-93-5p	Homo sapiens	ITGA2	3673	Homo sapiens	PAR-CLIP	Functional MTI (Weak)	22100165
MIRT449169	hsa-miR-93-5p	Homo sapiens	SORCS2	57537	Homo sapiens	PAR-CLIP	Functional MTI (Weak)	22100165
MIRT450185	hsa-miR-93-5p	Homo sapiens	TMEM9B	56674	Homo sapiens	PAR-CLIP	Functional MTI (Weak)	22100165
MIRT450918	hsa-miR-93-5p	Homo sapiens	CADM2	253559	Homo sapiens	PAR-CLIP	Functional MTI (Weak)	22100165
MIRT450953	hsa-miR-93-5p	Homo sapiens	ATAD2	29028	Homo sapiens	PAR-CLIP	Functional MTI (Weak)	22100165
MIRT458289	hsa-miR-93-5p	Homo sapiens	FUT10	84750	Homo sapiens	PAR-CLIP	Functional MTI (Weak)	23592263
MIRT458289	hsa-miR-93-5p	Homo sapiens	FUT10	84750	Homo sapiens	PAR-CLIP	Functional MTI (Weak)	26701625
MIRT462123	hsa-miR-93-5p	Homo sapiens	AKR7A2	8574	Homo sapiens	PAR-CLIP	Functional MTI (Weak)	23592263
MIRT463550	hsa-miR-93-5p	Homo sapiens	ZBTB5	9925	Homo sapiens	PAR-CLIP	Functional MTI (Weak)	23592263
MIRT463550	hsa-miR-93-5p	Homo sapiens	ZBTB5	9925	Homo sapiens	PAR-CLIP	Functional MTI (Weak)	21572407
MIRT463550	hsa-miR-93-5p	Homo sapiens	ZBTB5	9925	Homo sapiens	PAR-CLIP	Functional MTI (Weak)	26701625
MIRT464850	hsa-miR-93-5p	Homo sapiens	RPS27A	6233	Homo sapiens	PAR-CLIP	Functional MTI (Weak)	23592263
MIRT464850	hsa-miR-93-5p	Homo sapiens	RPS27A	6233	Homo sapiens	PAR-CLIP	Functional MTI (Weak)	24398324
MIRT464850	hsa-miR-93-5p	Homo sapiens	RPS27A	6233	Homo sapiens	PAR-CLIP	Functional MTI (Weak)	23446348
MIRT464850	hsa-miR-93-5p	Homo sapiens	RPS27A	6233	Homo sapiens	PAR-CLIP	Functional MTI (Weak)	22012620
MIRT464850	hsa-miR-93-5p	Homo sapiens	RPS27A	6233	Homo sapiens	PAR-CLIP//HITS-CLIP	Functional MTI (Weak)	21572407
MIRT464850	hsa-miR-93-5p	Homo sapiens	RPS27A	6233	Homo sapiens	PAR-CLIP	Functional MTI (Weak)	20371350
MIRT465535	hsa-miR-93-5p	Homo sapiens	PRICKLE4	29964	Homo sapiens	PAR-CLIP	Functional MTI (Weak)	23592263
MIRT465840	hsa-miR-93-5p	Homo sapiens	TMEM64	169200	Homo sapiens	HITS-CLIP	Functional MTI (Weak)	22473208
MIRT465840	hsa-miR-93-5p	Homo sapiens	TMEM64	169200	Homo sapiens	PAR-CLIP	Functional MTI (Weak)	23592263
MIRT466451	hsa-miR-93-5p	Homo sapiens	TFAM	7019	Homo sapiens	PAR-CLIP	Functional MTI (Weak)	23592263
MIRT466451	hsa-miR-93-5p	Homo sapiens	TFAM	7019	Homo sapiens	PAR-CLIP	Functional MTI (Weak)	23446348
MIRT466451	hsa-miR-93-5p	Homo sapiens	TFAM	7019	Homo sapiens	PAR-CLIP	Functional MTI (Weak)	20371350
MIRT466451	hsa-miR-93-5p	Homo sapiens	TFAM	7019	Homo sapiens	HITS-CLIP	Functional MTI (Weak)	21572407
MIRT467491	hsa-miR-93-5p	Homo sapiens	SMIM13	221710	Homo sapiens	PAR-CLIP	Functional MTI (Weak)	23592263
MIRT467491	hsa-miR-93-5p	Homo sapiens	SMIM13	221710	Homo sapiens	PAR-CLIP	Functional MTI (Weak)	21572407
MIRT467491	hsa-miR-93-5p	Homo sapiens	SMIM13	221710	Homo sapiens	PAR-CLIP	Functional MTI (Weak)	20371350
MIRT467897	hsa-miR-93-5p	Homo sapiens	SLC22A23	63027	Homo sapiens	PAR-CLIP	Functional MTI (Weak)	23592263
MIRT468157	hsa-miR-93-5p	Homo sapiens	SGPL1	8879	Homo sapiens	PAR-CLIP	Functional MTI (Weak)	23592263
MIRT469856	hsa-miR-93-5p	Homo sapiens	PXK	54899	Homo sapiens	PAR-CLIP	Functional MTI (Weak)	23592263
MIRT469856	hsa-miR-93-5p	Homo sapiens	PXK	54899	Homo sapiens	PAR-CLIP	Functional MTI (Weak)	23446348
MIRT469856	hsa-miR-93-5p	Homo sapiens	PXK	54899	Homo sapiens	PAR-CLIP//HITS-CLIP	Functional MTI (Weak)	21572407
MIRT469856	hsa-miR-93-5p	Homo sapiens	PXK	54899	Homo sapiens	PAR-CLIP	Functional MTI (Weak)	20371350
MIRT470057	hsa-miR-93-5p	Homo sapiens	PTGFRN	5738	Homo sapiens	PAR-CLIP	Functional MTI (Weak)	23592263
MIRT471007	hsa-miR-93-5p	Homo sapiens	PITPNA	5306	Homo sapiens	PAR-CLIP	Functional MTI (Weak)	23592263
MIRT472057	hsa-miR-93-5p	Homo sapiens	NPAT	4863	Homo sapiens	HITS-CLIP	Functional MTI (Weak)	22473208
MIRT472057	hsa-miR-93-5p	Homo sapiens	NPAT	4863	Homo sapiens	PAR-CLIP	Functional MTI (Weak)	23592263
MIRT472343	hsa-miR-93-5p	Homo sapiens	NETO2	81831	Homo sapiens	PAR-CLIP	Functional MTI (Weak)	23592263
MIRT472343	hsa-miR-93-5p	Homo sapiens	NETO2	81831	Homo sapiens	PAR-CLIP	Functional MTI (Weak)	21572407
MIRT473166	hsa-miR-93-5p	Homo sapiens	MLLT1	4298	Homo sapiens	PAR-CLIP	Functional MTI (Weak)	23592263
MIRT473810	hsa-miR-93-5p	Homo sapiens	MAP3K2	10746	Homo sapiens	HITS-CLIP	Functional MTI (Weak)	22473208
MIRT473810	hsa-miR-93-5p	Homo sapiens	MAP3K2	10746	Homo sapiens	PAR-CLIP	Functional MTI (Weak)	23592263
MIRT473810	hsa-miR-93-5p	Homo sapiens	MAP3K2	10746	Homo sapiens	PAR-CLIP	Functional MTI (Weak)	26701625
MIRT473911	hsa-miR-93-5p	Homo sapiens	M6PR	4074	Homo sapiens	HITS-CLIP	Functional MTI (Weak)	22473208
MIRT473911	hsa-miR-93-5p	Homo sapiens	M6PR	4074	Homo sapiens	PAR-CLIP	Functional MTI (Weak)	23592263
MIRT473911	hsa-miR-93-5p	Homo sapiens	M6PR	4074	Homo sapiens	PAR-CLIP	Functional MTI (Weak)	23446348
MIRT473911	hsa-miR-93-5p	Homo sapiens	M6PR	4074	Homo sapiens	PAR-CLIP//HITS-CLIP	Functional MTI (Weak)	21572407
MIRT473911	hsa-miR-93-5p	Homo sapiens	M6PR	4074	Homo sapiens	PAR-CLIP	Functional MTI (Weak)	20371350
MIRT474595	hsa-miR-93-5p	Homo sapiens	KLF6	1316	Homo sapiens	PAR-CLIP	Functional MTI (Weak)	23592263
MIRT475475	hsa-miR-93-5p	Homo sapiens	HSPA8	3312	Homo sapiens	PAR-CLIP	Functional MTI (Weak)	23592263
MIRT475475	hsa-miR-93-5p	Homo sapiens	HSPA8	3312	Homo sapiens	PAR-CLIP	Functional MTI (Weak)	23446348
MIRT475475	hsa-miR-93-5p	Homo sapiens	HSPA8	3312	Homo sapiens	PAR-CLIP	Functional MTI (Weak)	20371350
MIRT475475	hsa-miR-93-5p	Homo sapiens	HSPA8	3312	Homo sapiens	PAR-CLIP	Functional MTI (Weak)	26701625
MIRT476129	hsa-miR-93-5p	Homo sapiens	GPR157	80045	Homo sapiens	PAR-CLIP	Functional MTI (Weak)	23592263
MIRT476129	hsa-miR-93-5p	Homo sapiens	GPR157	80045	Homo sapiens	PAR-CLIP	Functional MTI (Weak)	23446348
MIRT476129	hsa-miR-93-5p	Homo sapiens	GPR157	80045	Homo sapiens	PAR-CLIP	Functional MTI (Weak)	20371350
MIRT477114	hsa-miR-93-5p	Homo sapiens	FAM160B1	57700	Homo sapiens	PAR-CLIP	Functional MTI (Weak)	23592263
MIRT477114	hsa-miR-93-5p	Homo sapiens	FAM160B1	57700	Homo sapiens	PAR-CLIP	Functional MTI (Weak)	23446348
MIRT477114	hsa-miR-93-5p	Homo sapiens	FAM160B1	57700	Homo sapiens	PAR-CLIP	Functional MTI (Weak)	20371350
MIRT477282	hsa-miR-93-5p	Homo sapiens	ERGIC2	51290	Homo sapiens	PAR-CLIP	Functional MTI (Weak)	23592263
MIRT478726	hsa-miR-93-5p	Homo sapiens	CSNK1A1	1452	Homo sapiens	PAR-CLIP	Functional MTI (Weak)	23592263
MIRT478726	hsa-miR-93-5p	Homo sapiens	CSNK1A1	1452	Homo sapiens	PAR-CLIP	Functional MTI (Weak)	20371350
MIRT479036	hsa-miR-93-5p	Homo sapiens	COIL	8161	Homo sapiens	PAR-CLIP	Functional MTI (Weak)	23592263
MIRT479036	hsa-miR-93-5p	Homo sapiens	COIL	8161	Homo sapiens	PAR-CLIP	Functional MTI (Weak)	24398324
MIRT479036	hsa-miR-93-5p	Homo sapiens	COIL	8161	Homo sapiens	PAR-CLIP	Functional MTI (Weak)	23446348
MIRT479036	hsa-miR-93-5p	Homo sapiens	COIL	8161	Homo sapiens	PAR-CLIP	Functional MTI (Weak)	21572407
MIRT479036	hsa-miR-93-5p	Homo sapiens	COIL	8161	Homo sapiens	PAR-CLIP	Functional MTI (Weak)	20371350
MIRT479036	hsa-miR-93-5p	Homo sapiens	COIL	8161	Homo sapiens	PAR-CLIP	Functional MTI (Weak)	26701625
MIRT479063	hsa-miR-93-5p	Homo sapiens	CNOT6L	246175	Homo sapiens	PAR-CLIP	Functional MTI (Weak)	23592263
MIRT479063	hsa-miR-93-5p	Homo sapiens	CNOT6L	246175	Homo sapiens	PAR-CLIP	Functional MTI (Weak)	23446348
MIRT479063	hsa-miR-93-5p	Homo sapiens	CNOT6L	246175	Homo sapiens	PAR-CLIP	Functional MTI (Weak)	21572407
MIRT479063	hsa-miR-93-5p	Homo sapiens	CNOT6L	246175	Homo sapiens	PAR-CLIP	Functional MTI (Weak)	20371350
MIRT479264	hsa-miR-93-5p	Homo sapiens	CHSY1	22856	Homo sapiens	PAR-CLIP	Functional MTI (Weak)	23592263
MIRT480569	hsa-miR-93-5p	Homo sapiens	BZW1	9689	Homo sapiens	PAR-CLIP	Functional MTI (Weak)	23592263
MIRT480672	hsa-miR-93-5p	Homo sapiens	BSCL2	26580	Homo sapiens	PAR-CLIP	Functional MTI (Weak)	23592263
MIRT480783	hsa-miR-93-5p	Homo sapiens	BMP2	650	Homo sapiens	PAR-CLIP	Functional MTI (Weak)	23592263
MIRT480952	hsa-miR-93-5p	Homo sapiens	BBX	56987	Homo sapiens	PAR-CLIP	Functional MTI (Weak)	23592263
MIRT480952	hsa-miR-93-5p	Homo sapiens	BBX	56987	Homo sapiens	PAR-CLIP	Functional MTI (Weak)	23446348
MIRT480952	hsa-miR-93-5p	Homo sapiens	BBX	56987	Homo sapiens	PAR-CLIP	Functional MTI (Weak)	21572407
MIRT480952	hsa-miR-93-5p	Homo sapiens	BBX	56987	Homo sapiens	PAR-CLIP	Functional MTI (Weak)	20371350
MIRT481345	hsa-miR-93-5p	Homo sapiens	ATL3	25923	Homo sapiens	HITS-CLIP	Functional MTI (Weak)	22473208
MIRT481345	hsa-miR-93-5p	Homo sapiens	ATL3	25923	Homo sapiens	PAR-CLIP	Functional MTI (Weak)	23592263
MIRT481884	hsa-miR-93-5p	Homo sapiens	ANKRD50	57182	Homo sapiens	PAR-CLIP	Functional MTI (Weak)	23592263
MIRT484869	hsa-miR-93-5p	Homo sapiens	ZNF70	7621	Homo sapiens	PAR-CLIP	Functional MTI (Weak)	23592263
MIRT484869	hsa-miR-93-5p	Homo sapiens	ZNF70	7621	Homo sapiens	PAR-CLIP	Functional MTI (Weak)	20371350
MIRT484869	hsa-miR-93-5p	Homo sapiens	ZNF70	7621	Homo sapiens	PAR-CLIP	Functional MTI (Weak)	27292025
MIRT484882	hsa-miR-93-5p	Homo sapiens	ZNF652	22834	Homo sapiens	PAR-CLIP	Functional MTI (Weak)	23592263
MIRT484918	hsa-miR-93-5p	Homo sapiens	ZFYVE26	23503	Homo sapiens	PAR-CLIP	Functional MTI (Weak)	23592263
MIRT484918	hsa-miR-93-5p	Homo sapiens	ZFYVE26	23503	Homo sapiens	PAR-CLIP	Functional MTI (Weak)	22012620
MIRT485099	hsa-miR-93-5p	Homo sapiens	SLC30A1	7779	Homo sapiens	PAR-CLIP	Functional MTI (Weak)	23592263
MIRT485099	hsa-miR-93-5p	Homo sapiens	SLC30A1	7779	Homo sapiens	PAR-CLIP	Functional MTI (Weak)	21572407
MIRT485189	hsa-miR-93-5p	Homo sapiens	PTP4A1	7803	Homo sapiens	PAR-CLIP	Functional MTI (Weak)	23592263
MIRT485189	hsa-miR-93-5p	Homo sapiens	PTP4A1	7803	Homo sapiens	PAR-CLIP	Functional MTI (Weak)	21572407
MIRT485189	hsa-miR-93-5p	Homo sapiens	PTP4A1	7803	Homo sapiens	PAR-CLIP	Functional MTI (Weak)	27292025
MIRT485334	hsa-miR-93-5p	Homo sapiens	MYO1D	4642	Homo sapiens	PAR-CLIP	Functional MTI (Weak)	23592263
MIRT485584	hsa-miR-93-5p	Homo sapiens	FOXQ1	94234	Homo sapiens	PAR-CLIP	Functional MTI (Weak)	23592263
MIRT485584	hsa-miR-93-5p	Homo sapiens	FOXQ1	94234	Homo sapiens	PAR-CLIP	Functional MTI (Weak)	27292025
MIRT486025	hsa-miR-93-5p	Homo sapiens	LPAR2	9170	Homo sapiens	PAR-CLIP	Functional MTI (Weak)	23592263
MIRT489603	hsa-miR-93-5p	Homo sapiens	ZDHHC20	253832	Homo sapiens	PAR-CLIP	Functional MTI (Weak)	23592263
MIRT489603	hsa-miR-93-5p	Homo sapiens	ZDHHC20	253832	Homo sapiens	PAR-CLIP	Functional MTI (Weak)	24398324
MIRT489603	hsa-miR-93-5p	Homo sapiens	ZDHHC20	253832	Homo sapiens	PAR-CLIP	Functional MTI (Weak)	23446348
MIRT489603	hsa-miR-93-5p	Homo sapiens	ZDHHC20	253832	Homo sapiens	PAR-CLIP	Functional MTI (Weak)	21572407
MIRT489603	hsa-miR-93-5p	Homo sapiens	ZDHHC20	253832	Homo sapiens	PAR-CLIP	Functional MTI (Weak)	20371350
MIRT491803	hsa-miR-93-5p	Homo sapiens	ZFYVE21	79038	Homo sapiens	PAR-CLIP	Functional MTI (Weak)	23592263
MIRT491803	hsa-miR-93-5p	Homo sapiens	ZFYVE21	79038	Homo sapiens	PAR-CLIP	Functional MTI (Weak)	23446348
MIRT491803	hsa-miR-93-5p	Homo sapiens	ZFYVE21	79038	Homo sapiens	PAR-CLIP//HITS-CLIP	Functional MTI (Weak)	21572407
MIRT491803	hsa-miR-93-5p	Homo sapiens	ZFYVE21	79038	Homo sapiens	PAR-CLIP	Functional MTI (Weak)	20371350
MIRT492007	hsa-miR-93-5p	Homo sapiens	UGCG	7357	Homo sapiens	PAR-CLIP	Functional MTI (Weak)	23592263
MIRT492379	hsa-miR-93-5p	Homo sapiens	SEMA7A	8482	Homo sapiens	PAR-CLIP	Functional MTI (Weak)	23592263
MIRT492785	hsa-miR-93-5p	Homo sapiens	PDGFB	5155	Homo sapiens	PAR-CLIP	Functional MTI (Weak)	23592263
MIRT493126	hsa-miR-93-5p	Homo sapiens	MKNK2	2872	Homo sapiens	HITS-CLIP	Functional MTI (Weak)	22473208
MIRT493126	hsa-miR-93-5p	Homo sapiens	MKNK2	2872	Homo sapiens	PAR-CLIP	Functional MTI (Weak)	23592263
MIRT493126	hsa-miR-93-5p	Homo sapiens	MKNK2	2872	Homo sapiens	PAR-CLIP	Functional MTI (Weak)	22012620
MIRT493126	hsa-miR-93-5p	Homo sapiens	MKNK2	2872	Homo sapiens	PAR-CLIP	Functional MTI (Weak)	20371350
MIRT493344	hsa-miR-93-5p	Homo sapiens	LAPTM4A	9741	Homo sapiens	HITS-CLIP	Functional MTI (Weak)	22473208
MIRT493344	hsa-miR-93-5p	Homo sapiens	LAPTM4A	9741	Homo sapiens	PAR-CLIP	Functional MTI (Weak)	23592263
MIRT493344	hsa-miR-93-5p	Homo sapiens	LAPTM4A	9741	Homo sapiens	PAR-CLIP	Functional MTI (Weak)	24398324
MIRT493344	hsa-miR-93-5p	Homo sapiens	LAPTM4A	9741	Homo sapiens	PAR-CLIP	Functional MTI (Weak)	23446348
MIRT493344	hsa-miR-93-5p	Homo sapiens	LAPTM4A	9741	Homo sapiens	PAR-CLIP	Functional MTI (Weak)	22012620
MIRT493344	hsa-miR-93-5p	Homo sapiens	LAPTM4A	9741	Homo sapiens	PAR-CLIP	Functional MTI (Weak)	21572407
MIRT493344	hsa-miR-93-5p	Homo sapiens	LAPTM4A	9741	Homo sapiens	PAR-CLIP	Functional MTI (Weak)	20371350
MIRT493614	hsa-miR-93-5p	Homo sapiens	HMGB3	3149	Homo sapiens	PAR-CLIP	Functional MTI (Weak)	23592263
MIRT493614	hsa-miR-93-5p	Homo sapiens	HMGB3	3149	Homo sapiens	PAR-CLIP	Functional MTI (Weak)	23446348
MIRT493614	hsa-miR-93-5p	Homo sapiens	HMGB3	3149	Homo sapiens	PAR-CLIP	Functional MTI (Weak)	21572407
MIRT494075	hsa-miR-93-5p	Homo sapiens	DUSP2	1844	Homo sapiens	PAR-CLIP	Functional MTI (Weak)	23592263
MIRT494075	hsa-miR-93-5p	Homo sapiens	DUSP2	1844	Homo sapiens	PAR-CLIP	Functional MTI (Weak)	22012620
MIRT494434	hsa-miR-93-5p	Homo sapiens	BTG2	7832	Homo sapiens	PAR-CLIP	Functional MTI (Weak)	23592263
MIRT494434	hsa-miR-93-5p	Homo sapiens	BTG2	7832	Homo sapiens	PAR-CLIP	Functional MTI (Weak)	21572407
MIRT496060	hsa-miR-93-5p	Homo sapiens	MORC1	27136	Homo sapiens	PAR-CLIP	Functional MTI (Weak)	22291592
MIRT500720	hsa-miR-93-5p	Homo sapiens	TRIM37	4591	Homo sapiens	PAR-CLIP	Functional MTI (Weak)	24398324
MIRT502053	hsa-miR-93-5p	Homo sapiens	LAMTOR1	55004	Homo sapiens	PAR-CLIP	Functional MTI (Weak)	24398324
MIRT502053	hsa-miR-93-5p	Homo sapiens	LAMTOR1	55004	Homo sapiens	PAR-CLIP	Functional MTI (Weak)	23446348
MIRT502053	hsa-miR-93-5p	Homo sapiens	LAMTOR1	55004	Homo sapiens	PAR-CLIP	Functional MTI (Weak)	20371350
MIRT502375	hsa-miR-93-5p	Homo sapiens	GIGYF1	64599	Homo sapiens	HITS-CLIP	Functional MTI (Weak)	22473208
MIRT502375	hsa-miR-93-5p	Homo sapiens	GIGYF1	64599	Homo sapiens	PAR-CLIP	Functional MTI (Weak)	24398324
MIRT502375	hsa-miR-93-5p	Homo sapiens	GIGYF1	64599	Homo sapiens	PAR-CLIP	Functional MTI (Weak)	23446348
MIRT502375	hsa-miR-93-5p	Homo sapiens	GIGYF1	64599	Homo sapiens	PAR-CLIP//HITS-CLIP	Functional MTI (Weak)	21572407
MIRT502375	hsa-miR-93-5p	Homo sapiens	GIGYF1	64599	Homo sapiens	PAR-CLIP	Functional MTI (Weak)	20371350
MIRT502375	hsa-miR-93-5p	Homo sapiens	GIGYF1	64599	Homo sapiens	PAR-CLIP	Functional MTI (Weak)	26701625
MIRT502401	hsa-miR-93-5p	Homo sapiens	GATA6	2627	Homo sapiens	PAR-CLIP	Functional MTI (Weak)	24398324
MIRT502401	hsa-miR-93-5p	Homo sapiens	GATA6	2627	Homo sapiens	PAR-CLIP	Functional MTI (Weak)	23446348
MIRT502401	hsa-miR-93-5p	Homo sapiens	GATA6	2627	Homo sapiens	PAR-CLIP	Functional MTI (Weak)	21572407
MIRT502401	hsa-miR-93-5p	Homo sapiens	GATA6	2627	Homo sapiens	PAR-CLIP	Functional MTI (Weak)	20371350
MIRT503077	hsa-miR-93-5p	Homo sapiens	EMSY	56946	Homo sapiens	HITS-CLIP	Functional MTI (Weak)	22473208
MIRT503077	hsa-miR-93-5p	Homo sapiens	EMSY	56946	Homo sapiens	PAR-CLIP	Functional MTI (Weak)	24398324
MIRT503077	hsa-miR-93-5p	Homo sapiens	EMSY	56946	Homo sapiens	PAR-CLIP	Functional MTI (Weak)	22012620
MIRT503077	hsa-miR-93-5p	Homo sapiens	EMSY	56946	Homo sapiens	PAR-CLIP	Functional MTI (Weak)	21572407
MIRT503077	hsa-miR-93-5p	Homo sapiens	EMSY	56946	Homo sapiens	PAR-CLIP	Functional MTI (Weak)	20371350
MIRT503219	hsa-miR-93-5p	Homo sapiens	ACER2	340485	Homo sapiens	PAR-CLIP	Functional MTI (Weak)	24398324
MIRT503558	hsa-miR-93-5p	Homo sapiens	MDM2	4193	Homo sapiens	PAR-CLIP	Functional MTI (Weak)	23446348
MIRT503558	hsa-miR-93-5p	Homo sapiens	MDM2	4193	Homo sapiens	PAR-CLIP	Functional MTI (Weak)	20371350
MIRT503606	hsa-miR-93-5p	Homo sapiens	ZNF780A	284323	Homo sapiens	PAR-CLIP	Functional MTI (Weak)	23446348
MIRT503803	hsa-miR-93-5p	Homo sapiens	ZNF12	7559	Homo sapiens	HITS-CLIP	Functional MTI (Weak)	22473208
MIRT503803	hsa-miR-93-5p	Homo sapiens	ZNF12	7559	Homo sapiens	PAR-CLIP	Functional MTI (Weak)	23446348
MIRT503803	hsa-miR-93-5p	Homo sapiens	ZNF12	7559	Homo sapiens	PAR-CLIP	Functional MTI (Weak)	21572407
MIRT503803	hsa-miR-93-5p	Homo sapiens	ZNF12	7559	Homo sapiens	PAR-CLIP	Functional MTI (Weak)	20371350
MIRT503825	hsa-miR-93-5p	Homo sapiens	TMEM242	729515	Homo sapiens	PAR-CLIP	Functional MTI (Weak)	23446348
MIRT503825	hsa-miR-93-5p	Homo sapiens	TMEM242	729515	Homo sapiens	PAR-CLIP	Functional MTI (Weak)	20371350
MIRT504096	hsa-miR-93-5p	Homo sapiens	C9orf40	55071	Homo sapiens	HITS-CLIP	Functional MTI (Weak)	22473208
MIRT504096	hsa-miR-93-5p	Homo sapiens	C9orf40	55071	Homo sapiens	PAR-CLIP	Functional MTI (Weak)	23446348
MIRT504096	hsa-miR-93-5p	Homo sapiens	C9orf40	55071	Homo sapiens	PAR-CLIP	Functional MTI (Weak)	21572407
MIRT504096	hsa-miR-93-5p	Homo sapiens	C9orf40	55071	Homo sapiens	PAR-CLIP	Functional MTI (Weak)	20371350
MIRT504637	hsa-miR-93-5p	Homo sapiens	MFSD8	256471	Homo sapiens	PAR-CLIP	Functional MTI (Weak)	23446348
MIRT504637	hsa-miR-93-5p	Homo sapiens	MFSD8	256471	Homo sapiens	PAR-CLIP	Functional MTI (Weak)	21572407
MIRT504637	hsa-miR-93-5p	Homo sapiens	MFSD8	256471	Homo sapiens	PAR-CLIP	Functional MTI (Weak)	20371350
MIRT505863	hsa-miR-93-5p	Homo sapiens	POLR1B	84172	Homo sapiens	PAR-CLIP	Functional MTI (Weak)	23446348
MIRT505863	hsa-miR-93-5p	Homo sapiens	POLR1B	84172	Homo sapiens	PAR-CLIP	Functional MTI (Weak)	20371350
MIRT506278	hsa-miR-93-5p	Homo sapiens	PDPK1	5170	Homo sapiens	PAR-CLIP	Functional MTI (Weak)	23446348
MIRT506548	hsa-miR-93-5p	Homo sapiens	MORF4L1	10933	Homo sapiens	PAR-CLIP	Functional MTI (Weak)	23446348
MIRT506548	hsa-miR-93-5p	Homo sapiens	MORF4L1	10933	Homo sapiens	PAR-CLIP	Functional MTI (Weak)	22012620
MIRT506548	hsa-miR-93-5p	Homo sapiens	MORF4L1	10933	Homo sapiens	PAR-CLIP	Functional MTI (Weak)	21572407
MIRT506548	hsa-miR-93-5p	Homo sapiens	MORF4L1	10933	Homo sapiens	PAR-CLIP	Functional MTI (Weak)	20371350
MIRT506618	hsa-miR-93-5p	Homo sapiens	MARCH6	10299	Homo sapiens	PAR-CLIP	Functional MTI (Weak)	23446348
MIRT506618	hsa-miR-93-5p	Homo sapiens	MARCH6	10299	Homo sapiens	PAR-CLIP	Functional MTI (Weak)	22012620
MIRT506618	hsa-miR-93-5p	Homo sapiens	MARCH6	10299	Homo sapiens	PAR-CLIP	Functional MTI (Weak)	21572407
MIRT506618	hsa-miR-93-5p	Homo sapiens	MARCH6	10299	Homo sapiens	PAR-CLIP	Functional MTI (Weak)	20371350
MIRT506662	hsa-miR-93-5p	Homo sapiens	MAPK1	5594	Homo sapiens	HITS-CLIP	Functional MTI (Weak)	22473208
MIRT506662	hsa-miR-93-5p	Homo sapiens	MAPK1	5594	Homo sapiens	PAR-CLIP	Functional MTI (Weak)	23446348
MIRT506662	hsa-miR-93-5p	Homo sapiens	MAPK1	5594	Homo sapiens	PAR-CLIP	Functional MTI (Weak)	21572407
MIRT506682	hsa-miR-93-5p	Homo sapiens	LZIC	84328	Homo sapiens	PAR-CLIP	Functional MTI (Weak)	23446348
MIRT506682	hsa-miR-93-5p	Homo sapiens	LZIC	84328	Homo sapiens	PAR-CLIP	Functional MTI (Weak)	20371350
MIRT506852	hsa-miR-93-5p	Homo sapiens	KIF23	9493	Homo sapiens	HITS-CLIP	Functional MTI (Weak)	22473208
MIRT506852	hsa-miR-93-5p	Homo sapiens	KIF23	9493	Homo sapiens	PAR-CLIP	Functional MTI (Weak)	23446348
MIRT506852	hsa-miR-93-5p	Homo sapiens	KIF23	9493	Homo sapiens	PAR-CLIP	Functional MTI (Weak)	21572407
MIRT506871	hsa-miR-93-5p	Homo sapiens	KIAA1147	57189	Homo sapiens	PAR-CLIP	Functional MTI (Weak)	23446348
MIRT506883	hsa-miR-93-5p	Homo sapiens	PCLAF	9768	Homo sapiens	PAR-CLIP	Functional MTI (Weak)	23446348
MIRT506883	hsa-miR-93-5p	Homo sapiens	PCLAF	9768	Homo sapiens	PAR-CLIP	Functional MTI (Weak)	20371350
MIRT506987	hsa-miR-93-5p	Homo sapiens	HNRNPR	10236	Homo sapiens	PAR-CLIP	Functional MTI (Weak)	23446348
MIRT507202	hsa-miR-93-5p	Homo sapiens	FZD9	8326	Homo sapiens	PAR-CLIP	Functional MTI (Weak)	23446348
MIRT507202	hsa-miR-93-5p	Homo sapiens	FZD9	8326	Homo sapiens	PAR-CLIP	Functional MTI (Weak)	21572407
MIRT507202	hsa-miR-93-5p	Homo sapiens	FZD9	8326	Homo sapiens	PAR-CLIP	Functional MTI (Weak)	20371350
MIRT507435	hsa-miR-93-5p	Homo sapiens	ELK4	2005	Homo sapiens	PAR-CLIP	Functional MTI (Weak)	23446348
MIRT507435	hsa-miR-93-5p	Homo sapiens	ELK4	2005	Homo sapiens	PAR-CLIP	Functional MTI (Weak)	20371350
MIRT507943	hsa-miR-93-5p	Homo sapiens	BTF3L4	91408	Homo sapiens	PAR-CLIP	Functional MTI (Weak)	23446348
MIRT507943	hsa-miR-93-5p	Homo sapiens	BTF3L4	91408	Homo sapiens	PAR-CLIP	Functional MTI (Weak)	21572407
MIRT507943	hsa-miR-93-5p	Homo sapiens	BTF3L4	91408	Homo sapiens	PAR-CLIP	Functional MTI (Weak)	20371350
MIRT508572	hsa-miR-93-5p	Homo sapiens	CEP72	55722	Homo sapiens	PAR-CLIP	Functional MTI (Weak)	23446348
MIRT508572	hsa-miR-93-5p	Homo sapiens	CEP72	55722	Homo sapiens	PAR-CLIP	Functional MTI (Weak)	20371350
MIRT508741	hsa-miR-93-5p	Homo sapiens	ZNF682	91120	Homo sapiens	PAR-CLIP	Functional MTI (Weak)	23446348
MIRT508741	hsa-miR-93-5p	Homo sapiens	ZNF682	91120	Homo sapiens	HITS-CLIP	Functional MTI (Weak)	23313552
MIRT508833	hsa-miR-93-5p	Homo sapiens	GPR155	151556	Homo sapiens	PAR-CLIP	Functional MTI (Weak)	23446348
MIRT509126	hsa-miR-93-5p	Homo sapiens	BMP8B	656	Homo sapiens	PAR-CLIP	Functional MTI (Weak)	23446348
MIRT509126	hsa-miR-93-5p	Homo sapiens	BMP8B	656	Homo sapiens	PAR-CLIP	Functional MTI (Weak)	21572407
MIRT509126	hsa-miR-93-5p	Homo sapiens	BMP8B	656	Homo sapiens	PAR-CLIP	Functional MTI (Weak)	20371350
MIRT509741	hsa-miR-93-5p	Homo sapiens	EFCAB11	90141	Homo sapiens	PAR-CLIP	Functional MTI (Weak)	23446348
MIRT509741	hsa-miR-93-5p	Homo sapiens	EFCAB11	90141	Homo sapiens	PAR-CLIP	Functional MTI (Weak)	21572407
MIRT510025	hsa-miR-93-5p	Homo sapiens	CRISPLD2	83716	Homo sapiens	PAR-CLIP	Functional MTI (Weak)	23446348
MIRT510025	hsa-miR-93-5p	Homo sapiens	CRISPLD2	83716	Homo sapiens	HITS-CLIP	Functional MTI (Weak)	23313552
MIRT510875	hsa-miR-93-5p	Homo sapiens	RAN	5901	Homo sapiens	HITS-CLIP	Functional MTI (Weak)	22473208
MIRT510875	hsa-miR-93-5p	Homo sapiens	RAN	5901	Homo sapiens	PAR-CLIP	Functional MTI (Weak)	23446348
MIRT510875	hsa-miR-93-5p	Homo sapiens	RAN	5901	Homo sapiens	PAR-CLIP	Functional MTI (Weak)	22012620
MIRT510875	hsa-miR-93-5p	Homo sapiens	RAN	5901	Homo sapiens	PAR-CLIP//HITS-CLIP	Functional MTI (Weak)	21572407
MIRT510875	hsa-miR-93-5p	Homo sapiens	RAN	5901	Homo sapiens	PAR-CLIP	Functional MTI (Weak)	20371350
MIRT510875	hsa-miR-93-5p	Homo sapiens	RAN	5901	Homo sapiens	PAR-CLIP	Functional MTI (Weak)	27292025
MIRT511084	hsa-miR-93-5p	Homo sapiens	NIPA1	123606	Homo sapiens	HITS-CLIP	Functional MTI (Weak)	22473208
MIRT511084	hsa-miR-93-5p	Homo sapiens	NIPA1	123606	Homo sapiens	PAR-CLIP	Functional MTI (Weak)	23446348
MIRT511084	hsa-miR-93-5p	Homo sapiens	NIPA1	123606	Homo sapiens	PAR-CLIP	Functional MTI (Weak)	20371350
MIRT511260	hsa-miR-93-5p	Homo sapiens	KLHL36	79786	Homo sapiens	PAR-CLIP	Functional MTI (Weak)	23446348
MIRT511260	hsa-miR-93-5p	Homo sapiens	KLHL36	79786	Homo sapiens	PAR-CLIP	Functional MTI (Weak)	21572407
MIRT511260	hsa-miR-93-5p	Homo sapiens	KLHL36	79786	Homo sapiens	PAR-CLIP	Functional MTI (Weak)	20371350
MIRT511316	hsa-miR-93-5p	Homo sapiens	KIAA1551	55196	Homo sapiens	PAR-CLIP	Functional MTI (Weak)	23446348
MIRT511552	hsa-miR-93-5p	Homo sapiens	HMGB1	3146	Homo sapiens	PAR-CLIP	Functional MTI (Weak)	23446348
MIRT511552	hsa-miR-93-5p	Homo sapiens	HMGB1	3146	Homo sapiens	PAR-CLIP	Functional MTI (Weak)	21572407
MIRT511552	hsa-miR-93-5p	Homo sapiens	HMGB1	3146	Homo sapiens	HITS-CLIP	Functional MTI (Weak)	23313552
MIRT513463	hsa-miR-93-5p	Homo sapiens	NARS	4677	Homo sapiens	PAR-CLIP	Functional MTI (Weak)	23446348
MIRT513463	hsa-miR-93-5p	Homo sapiens	NARS	4677	Homo sapiens	PAR-CLIP	Functional MTI (Weak)	21572407
MIRT513463	hsa-miR-93-5p	Homo sapiens	NARS	4677	Homo sapiens	PAR-CLIP	Functional MTI (Weak)	20371350
MIRT513708	hsa-miR-93-5p	Homo sapiens	RBM20	282996	Homo sapiens	PAR-CLIP	Functional MTI (Weak)	23446348
MIRT513708	hsa-miR-93-5p	Homo sapiens	RBM20	282996	Homo sapiens	PAR-CLIP	Functional MTI (Weak)	22012620
MIRT513755	hsa-miR-93-5p	Homo sapiens	PKNOX1	5316	Homo sapiens	PAR-CLIP	Functional MTI (Weak)	23446348
MIRT513755	hsa-miR-93-5p	Homo sapiens	PKNOX1	5316	Homo sapiens	PAR-CLIP	Functional MTI (Weak)	27292025
MIRT513989	hsa-miR-93-5p	Homo sapiens	CEP97	79598	Homo sapiens	HITS-CLIP	Functional MTI (Weak)	22473208
MIRT513989	hsa-miR-93-5p	Homo sapiens	CEP97	79598	Homo sapiens	PAR-CLIP	Functional MTI (Weak)	23446348
MIRT514097	hsa-miR-93-5p	Homo sapiens	EPS15L1	58513	Homo sapiens	PAR-CLIP	Functional MTI (Weak)	23446348
MIRT514097	hsa-miR-93-5p	Homo sapiens	EPS15L1	58513	Homo sapiens	PAR-CLIP	Functional MTI (Weak)	21572407
MIRT514097	hsa-miR-93-5p	Homo sapiens	EPS15L1	58513	Homo sapiens	PAR-CLIP	Functional MTI (Weak)	20371350
MIRT514133	hsa-miR-93-5p	Homo sapiens	SERF2	10169	Homo sapiens	PAR-CLIP	Functional MTI (Weak)	23446348
MIRT514316	hsa-miR-93-5p	Homo sapiens	FXYD5	53827	Homo sapiens	PAR-CLIP	Functional MTI (Weak)	23446348
MIRT514316	hsa-miR-93-5p	Homo sapiens	FXYD5	53827	Homo sapiens	PAR-CLIP	Functional MTI (Weak)	21572407
MIRT514316	hsa-miR-93-5p	Homo sapiens	FXYD5	53827	Homo sapiens	PAR-CLIP	Functional MTI (Weak)	20371350
MIRT514994	hsa-miR-93-5p	Homo sapiens	DNTTIP2	30836	Homo sapiens	PAR-CLIP	Functional MTI (Weak)	23446348
MIRT515201	hsa-miR-93-5p	Homo sapiens	CRCP	27297	Homo sapiens	PAR-CLIP	Functional MTI (Weak)	23446348
MIRT515571	hsa-miR-93-5p	Homo sapiens	TMEM134	80194	Homo sapiens	PAR-CLIP	Functional MTI (Weak)	23446348
MIRT516056	hsa-miR-93-5p	Homo sapiens	MED18	54797	Homo sapiens	PAR-CLIP	Functional MTI (Weak)	23446348
MIRT516367	hsa-miR-93-5p	Homo sapiens	GABPB1	2553	Homo sapiens	HITS-CLIP	Functional MTI (Weak)	22473208
MIRT516367	hsa-miR-93-5p	Homo sapiens	GABPB1	2553	Homo sapiens	PAR-CLIP	Functional MTI (Weak)	23446348
MIRT516555	hsa-miR-93-5p	Homo sapiens	MIXL1	83881	Homo sapiens	PAR-CLIP	Functional MTI (Weak)	23446348
MIRT516795	hsa-miR-93-5p	Homo sapiens	CAVIN1	284119	Homo sapiens	PAR-CLIP	Functional MTI (Weak)	23446348
MIRT516795	hsa-miR-93-5p	Homo sapiens	CAVIN1	284119	Homo sapiens	PAR-CLIP	Functional MTI (Weak)	21572407
MIRT517017	hsa-miR-93-5p	Homo sapiens	COX19	90639	Homo sapiens	PAR-CLIP	Functional MTI (Weak)	23446348
MIRT517183	hsa-miR-93-5p	Homo sapiens	SLC28A1	9154	Homo sapiens	PAR-CLIP	Functional MTI (Weak)	23446348
MIRT517256	hsa-miR-93-5p	Homo sapiens	PRIM1	5557	Homo sapiens	PAR-CLIP	Functional MTI (Weak)	23446348
MIRT517256	hsa-miR-93-5p	Homo sapiens	PRIM1	5557	Homo sapiens	HITS-CLIP	Functional MTI (Weak)	23313552
MIRT518313	hsa-miR-93-5p	Homo sapiens	ZNF514	84874	Homo sapiens	PAR-CLIP	Functional MTI (Weak)	23446348
MIRT518313	hsa-miR-93-5p	Homo sapiens	ZNF514	84874	Homo sapiens	PAR-CLIP	Functional MTI (Weak)	21572407
MIRT518464	hsa-miR-93-5p	Homo sapiens	KIF6	221458	Homo sapiens	PAR-CLIP	Functional MTI (Weak)	23446348
MIRT518695	hsa-miR-93-5p	Homo sapiens	KCNMB1	3779	Homo sapiens	PAR-CLIP	Functional MTI (Weak)	23446348
MIRT518800	hsa-miR-93-5p	Homo sapiens	MED16	10025	Homo sapiens	PAR-CLIP	Functional MTI (Weak)	23446348
MIRT518800	hsa-miR-93-5p	Homo sapiens	MED16	10025	Homo sapiens	PAR-CLIP	Functional MTI (Weak)	21572407
MIRT518859	hsa-miR-93-5p	Homo sapiens	NEK8	284086	Homo sapiens	PAR-CLIP	Functional MTI (Weak)	23446348
MIRT518968	hsa-miR-93-5p	Homo sapiens	GRK7	131890	Homo sapiens	PAR-CLIP	Functional MTI (Weak)	23446348
MIRT519428	hsa-miR-93-5p	Homo sapiens	KCNA7	3743	Homo sapiens	PAR-CLIP	Functional MTI (Weak)	23446348
MIRT519428	hsa-miR-93-5p	Homo sapiens	KCNA7	3743	Homo sapiens	PAR-CLIP	Functional MTI (Weak)	21572407
MIRT519544	hsa-miR-93-5p	Homo sapiens	TMEM38A	79041	Homo sapiens	PAR-CLIP	Functional MTI (Weak)	23446348
MIRT520078	hsa-miR-93-5p	Homo sapiens	YIPF4	84272	Homo sapiens	PAR-CLIP	Functional MTI (Weak)	23446348
MIRT520152	hsa-miR-93-5p	Homo sapiens	WSB1	26118	Homo sapiens	PAR-CLIP	Functional MTI (Weak)	23446348
MIRT521006	hsa-miR-93-5p	Homo sapiens	SOCS5	9655	Homo sapiens	PAR-CLIP	Functional MTI (Weak)	23446348
MIRT521302	hsa-miR-93-5p	Homo sapiens	RRAGD	58528	Homo sapiens	PAR-CLIP	Functional MTI (Weak)	23446348
MIRT521302	hsa-miR-93-5p	Homo sapiens	RRAGD	58528	Homo sapiens	PAR-CLIP	Functional MTI (Weak)	20371350
MIRT521545	hsa-miR-93-5p	Homo sapiens	QSOX1	5768	Homo sapiens	PAR-CLIP	Functional MTI (Weak)	23446348
MIRT521545	hsa-miR-93-5p	Homo sapiens	QSOX1	5768	Homo sapiens	HITS-CLIP	Functional MTI (Weak)	23313552
MIRT522168	hsa-miR-93-5p	Homo sapiens	NR2F6	2063	Homo sapiens	PAR-CLIP	Functional MTI (Weak)	23446348
MIRT522168	hsa-miR-93-5p	Homo sapiens	NR2F6	2063	Homo sapiens	PAR-CLIP	Functional MTI (Weak)	21572407
MIRT522201	hsa-miR-93-5p	Homo sapiens	NR2C2	7182	Homo sapiens	HITS-CLIP	Functional MTI (Weak)	22473208
MIRT522201	hsa-miR-93-5p	Homo sapiens	NR2C2	7182	Homo sapiens	PAR-CLIP	Functional MTI (Weak)	23446348
MIRT522201	hsa-miR-93-5p	Homo sapiens	NR2C2	7182	Homo sapiens	PAR-CLIP	Functional MTI (Weak)	21572407
MIRT522201	hsa-miR-93-5p	Homo sapiens	NR2C2	7182	Homo sapiens	PAR-CLIP	Functional MTI (Weak)	20371350
MIRT522506	hsa-miR-93-5p	Homo sapiens	MFN1	55669	Homo sapiens	PAR-CLIP	Functional MTI (Weak)	23446348
MIRT523079	hsa-miR-93-5p	Homo sapiens	HYPK	25764	Homo sapiens	PAR-CLIP	Functional MTI (Weak)	23446348
MIRT523650	hsa-miR-93-5p	Homo sapiens	FOXK1	221937	Homo sapiens	PAR-CLIP	Functional MTI (Weak)	23446348
MIRT523650	hsa-miR-93-5p	Homo sapiens	FOXK1	221937	Homo sapiens	PAR-CLIP	Functional MTI (Weak)	21572407
MIRT524079	hsa-miR-93-5p	Homo sapiens	DNAJC10	54431	Homo sapiens	PAR-CLIP	Functional MTI (Weak)	23446348
MIRT524291	hsa-miR-93-5p	Homo sapiens	CYCS	54205	Homo sapiens	PAR-CLIP	Functional MTI (Weak)	23446348
MIRT524453	hsa-miR-93-5p	Homo sapiens	CNKSR3	154043	Homo sapiens	PAR-CLIP	Functional MTI (Weak)	23446348
MIRT524979	hsa-miR-93-5p	Homo sapiens	AGO3	192669	Homo sapiens	PAR-CLIP	Functional MTI (Weak)	23446348
MIRT525200	hsa-miR-93-5p	Homo sapiens	ZNF93	81931	Homo sapiens	PAR-CLIP	Functional MTI (Weak)	22012620
MIRT525484	hsa-miR-93-5p	Homo sapiens	TPK1	27010	Homo sapiens	PAR-CLIP	Functional MTI (Weak)	22012620
MIRT525762	hsa-miR-93-5p	Homo sapiens	SOD2	6648	Homo sapiens	HITS-CLIP	Functional MTI (Weak)	22473208
MIRT525762	hsa-miR-93-5p	Homo sapiens	SOD2	6648	Homo sapiens	PAR-CLIP	Functional MTI (Weak)	22012620
MIRT526635	hsa-miR-93-5p	Homo sapiens	NME6	10201	Homo sapiens	PAR-CLIP	Functional MTI (Weak)	22012620
MIRT527202	hsa-miR-93-5p	Homo sapiens	XIRP2	129446	Homo sapiens	PAR-CLIP	Functional MTI (Weak)	22012620
MIRT527255	hsa-miR-93-5p	Homo sapiens	TMEM196	256130	Homo sapiens	PAR-CLIP	Functional MTI (Weak)	22012620
MIRT527470	hsa-miR-93-5p	Homo sapiens	CLEC12B	387837	Homo sapiens	PAR-CLIP	Functional MTI (Weak)	22012620
MIRT527470	hsa-miR-93-5p	Homo sapiens	CLEC12B	387837	Homo sapiens	HITS-CLIP	Functional MTI (Weak)	19536157
MIRT528370	hsa-miR-93-5p	Homo sapiens	ZMYM1	79830	Homo sapiens	PAR-CLIP	Functional MTI (Weak)	22012620
MIRT528370	hsa-miR-93-5p	Homo sapiens	ZMYM1	79830	Homo sapiens	PAR-CLIP	Functional MTI (Weak)	20371350
MIRT529999	hsa-miR-93-5p	Homo sapiens	TNFAIP8L1	126282	Homo sapiens	PAR-CLIP	Functional MTI (Weak)	22012620
MIRT529999	hsa-miR-93-5p	Homo sapiens	TNFAIP8L1	126282	Homo sapiens	HITS-CLIP	Functional MTI (Weak)	23313552
MIRT530587	hsa-miR-93-5p	Homo sapiens	ABHD15	116236	Homo sapiens	PAR-CLIP	Functional MTI (Weak)	22012620
MIRT530985	hsa-miR-93-5p	Homo sapiens	EXO5	64789	Homo sapiens	PAR-CLIP	Functional MTI (Weak)	22012620
MIRT530985	hsa-miR-93-5p	Homo sapiens	EXO5	64789	Homo sapiens	PAR-CLIP	Functional MTI (Weak)	21572407
MIRT531476	hsa-miR-93-5p	Homo sapiens	TNFRSF10B	8795	Homo sapiens	PAR-CLIP	Functional MTI (Weak)	22012620
MIRT531476	hsa-miR-93-5p	Homo sapiens	TNFRSF10B	8795	Homo sapiens	PAR-CLIP	Functional MTI (Weak)	21572407
MIRT531775	hsa-miR-93-5p	Homo sapiens	TXK	7294	Homo sapiens	PAR-CLIP	Functional MTI (Weak)	22012620
MIRT531775	hsa-miR-93-5p	Homo sapiens	TXK	7294	Homo sapiens	HITS-CLIP	Functional MTI (Weak)	23313552
MIRT532049	hsa-miR-93-5p	Homo sapiens	FHDC1	85462	Homo sapiens	PAR-CLIP	Functional MTI (Weak)	22012620
MIRT532614	hsa-miR-93-5p	Homo sapiens	SPTLC2	9517	Homo sapiens	PAR-CLIP	Functional MTI (Weak)	22012620
MIRT532929	hsa-miR-93-5p	Homo sapiens	ZNF385A	25946	Homo sapiens	PAR-CLIP	Functional MTI (Weak)	22012620
MIRT533877	hsa-miR-93-5p	Homo sapiens	TBL1XR1	79718	Homo sapiens	PAR-CLIP	Functional MTI (Weak)	22012620
MIRT533877	hsa-miR-93-5p	Homo sapiens	TBL1XR1	79718	Homo sapiens	PAR-CLIP	Functional MTI (Weak)	26701625
MIRT533877	hsa-miR-93-5p	Homo sapiens	TBL1XR1	79718	Homo sapiens	PAR-CLIP	Functional MTI (Weak)	27292025
MIRT534627	hsa-miR-93-5p	Homo sapiens	RNASEH1	246243	Homo sapiens	PAR-CLIP	Functional MTI (Weak)	22012620
MIRT534627	hsa-miR-93-5p	Homo sapiens	RNASEH1	246243	Homo sapiens	PAR-CLIP	Functional MTI (Weak)	21572407
MIRT535029	hsa-miR-93-5p	Homo sapiens	PRKAR1A	5573	Homo sapiens	PAR-CLIP	Functional MTI (Weak)	22012620
MIRT536445	hsa-miR-93-5p	Homo sapiens	KMT2B	9757	Homo sapiens	PAR-CLIP	Functional MTI (Weak)	22012620
MIRT536445	hsa-miR-93-5p	Homo sapiens	KMT2B	9757	Homo sapiens	PAR-CLIP	Functional MTI (Weak)	21572407
MIRT536445	hsa-miR-93-5p	Homo sapiens	KMT2B	9757	Homo sapiens	PAR-CLIP	Functional MTI (Weak)	20371350
MIRT536498	hsa-miR-93-5p	Homo sapiens	TMEM131L	23240	Homo sapiens	PAR-CLIP	Functional MTI (Weak)	22012620
MIRT536538	hsa-miR-93-5p	Homo sapiens	KCNJ8	3764	Homo sapiens	PAR-CLIP	Functional MTI (Weak)	22012620
MIRT537446	hsa-miR-93-5p	Homo sapiens	FBXL7	23194	Homo sapiens	PAR-CLIP	Functional MTI (Weak)	22012620
MIRT537740	hsa-miR-93-5p	Homo sapiens	ELAVL2	1993	Homo sapiens	PAR-CLIP	Functional MTI (Weak)	22012620
MIRT538045	hsa-miR-93-5p	Homo sapiens	DNAJB6	10049	Homo sapiens	PAR-CLIP	Functional MTI (Weak)	22012620
MIRT539423	hsa-miR-93-5p	Homo sapiens	ADAT2	134637	Homo sapiens	PAR-CLIP	Functional MTI (Weak)	22012620
MIRT540274	hsa-miR-93-5p	Homo sapiens	FAM89A	375061	Homo sapiens	PAR-CLIP	Functional MTI (Weak)	21572407
MIRT541098	hsa-miR-93-5p	Homo sapiens	RLIM	51132	Homo sapiens	PAR-CLIP	Functional MTI (Weak)	21572407
MIRT541285	hsa-miR-93-5p	Homo sapiens	GLO1	2739	Homo sapiens	HITS-CLIP	Functional MTI (Weak)	22473208
MIRT541285	hsa-miR-93-5p	Homo sapiens	GLO1	2739	Homo sapiens	PAR-CLIP	Functional MTI (Weak)	21572407
MIRT542059	hsa-miR-93-5p	Homo sapiens	SLC25A46	91137	Homo sapiens	PAR-CLIP	Functional MTI (Weak)	21572407
MIRT542141	hsa-miR-93-5p	Homo sapiens	DIS3L	115752	Homo sapiens	PAR-CLIP	Functional MTI (Weak)	21572407
MIRT542141	hsa-miR-93-5p	Homo sapiens	DIS3L	115752	Homo sapiens	PAR-CLIP	Functional MTI (Weak)	27292025
MIRT542267	hsa-miR-93-5p	Homo sapiens	HSPA4L	22824	Homo sapiens	PAR-CLIP	Functional MTI (Weak)	21572407
MIRT543184	hsa-miR-93-5p	Homo sapiens	FICD	11153	Homo sapiens	PAR-CLIP	Functional MTI (Weak)	21572407
MIRT543507	hsa-miR-93-5p	Homo sapiens	PLS1	5357	Homo sapiens	PAR-CLIP	Functional MTI (Weak)	21572407
MIRT543579	hsa-miR-93-5p	Homo sapiens	RPF2	84154	Homo sapiens	PAR-CLIP	Functional MTI (Weak)	21572407
MIRT543579	hsa-miR-93-5p	Homo sapiens	RPF2	84154	Homo sapiens	PAR-CLIP	Functional MTI (Weak)	20371350
MIRT544628	hsa-miR-93-5p	Homo sapiens	CSDE1	7812	Homo sapiens	PAR-CLIP	Functional MTI (Weak)	21572407
MIRT545202	hsa-miR-93-5p	Homo sapiens	HIST1H2BD	3017	Homo sapiens	PAR-CLIP	Functional MTI (Weak)	21572407
MIRT546302	hsa-miR-93-5p	Homo sapiens	TMEM200C	645369	Homo sapiens	PAR-CLIP	Functional MTI (Weak)	21572407
MIRT546302	hsa-miR-93-5p	Homo sapiens	TMEM200C	645369	Homo sapiens	PAR-CLIP	Functional MTI (Weak)	20371350
MIRT546698	hsa-miR-93-5p	Homo sapiens	RORA	6095	Homo sapiens	PAR-CLIP	Functional MTI (Weak)	21572407
MIRT546698	hsa-miR-93-5p	Homo sapiens	RORA	6095	Homo sapiens	PAR-CLIP	Functional MTI (Weak)	20371350
MIRT546823	hsa-miR-93-5p	Homo sapiens	RAP2C	57826	Homo sapiens	PAR-CLIP	Functional MTI (Weak)	21572407
MIRT547081	hsa-miR-93-5p	Homo sapiens	PLRG1	5356	Homo sapiens	PAR-CLIP	Functional MTI (Weak)	21572407
MIRT548393	hsa-miR-93-5p	Homo sapiens	ENPP5	59084	Homo sapiens	PAR-CLIP	Functional MTI (Weak)	21572407
MIRT548393	hsa-miR-93-5p	Homo sapiens	ENPP5	59084	Homo sapiens	PAR-CLIP	Functional MTI (Weak)	20371350
MIRT548818	hsa-miR-93-5p	Homo sapiens	CLIC4	25932	Homo sapiens	PAR-CLIP	Functional MTI (Weak)	21572407
MIRT548818	hsa-miR-93-5p	Homo sapiens	CLIC4	25932	Homo sapiens	PAR-CLIP	Functional MTI (Weak)	20371350
MIRT548871	hsa-miR-93-5p	Homo sapiens	CERCAM	51148	Homo sapiens	PAR-CLIP//HITS-CLIP	Functional MTI (Weak)	21572407
MIRT549822	hsa-miR-93-5p	Homo sapiens	LUZP2	338645	Homo sapiens	PAR-CLIP	Functional MTI (Weak)	21572407
MIRT550093	hsa-miR-93-5p	Homo sapiens	TRAPPC2	6399	Homo sapiens	PAR-CLIP	Functional MTI (Weak)	21572407
MIRT550304	hsa-miR-93-5p	Homo sapiens	ZNF681	148213	Homo sapiens	PAR-CLIP	Functional MTI (Weak)	21572407
MIRT551123	hsa-miR-93-5p	Homo sapiens	ZNF107	51427	Homo sapiens	PAR-CLIP	Functional MTI (Weak)	21572407
MIRT552204	hsa-miR-93-5p	Homo sapiens	F2RL3	9002	Homo sapiens	PAR-CLIP	Functional MTI (Weak)	21572407
MIRT552685	hsa-miR-93-5p	Homo sapiens	YWHAZ	7534	Homo sapiens	PAR-CLIP	Functional MTI (Weak)	21572407
MIRT552685	hsa-miR-93-5p	Homo sapiens	YWHAZ	7534	Homo sapiens	PAR-CLIP	Functional MTI (Weak)	20371350
MIRT552865	hsa-miR-93-5p	Homo sapiens	WIPF2	147179	Homo sapiens	PAR-CLIP	Functional MTI (Weak)	21572407
MIRT552895	hsa-miR-93-5p	Homo sapiens	WASL	8976	Homo sapiens	PAR-CLIP	Functional MTI (Weak)	21572407
MIRT552895	hsa-miR-93-5p	Homo sapiens	WASL	8976	Homo sapiens	PAR-CLIP	Functional MTI (Weak)	20371350
MIRT553038	hsa-miR-93-5p	Homo sapiens	USP48	84196	Homo sapiens	PAR-CLIP//HITS-CLIP	Functional MTI (Weak)	21572407
MIRT553709	hsa-miR-93-5p	Homo sapiens	TCF7L2	6934	Homo sapiens	PAR-CLIP	Functional MTI (Weak)	21572407
MIRT554412	hsa-miR-93-5p	Homo sapiens	SCD	6319	Homo sapiens	PAR-CLIP	Functional MTI (Weak)	21572407
MIRT554534	hsa-miR-93-5p	Homo sapiens	RUFY2	55680	Homo sapiens	PAR-CLIP	Functional MTI (Weak)	21572407
MIRT554752	hsa-miR-93-5p	Homo sapiens	RHOC	389	Homo sapiens	PAR-CLIP	Functional MTI (Weak)	21572407
MIRT554752	hsa-miR-93-5p	Homo sapiens	RHOC	389	Homo sapiens	Luciferase reporter assay	Functional MTI	25649143
MIRT554752	hsa-miR-93-5p	Homo sapiens	RHOC	389	Homo sapiens	PAR-CLIP	Functional MTI (Weak)	26701625
MIRT555464	hsa-miR-93-5p	Homo sapiens	POLR3A	11128	Homo sapiens	PAR-CLIP	Functional MTI (Weak)	21572407
MIRT556165	hsa-miR-93-5p	Homo sapiens	MECP2	4204	Homo sapiens	HITS-CLIP	Functional MTI (Weak)	22473208
MIRT556165	hsa-miR-93-5p	Homo sapiens	MECP2	4204	Homo sapiens	PAR-CLIP	Functional MTI (Weak)	21572407
MIRT556184	hsa-miR-93-5p	Homo sapiens	MCC	4163	Homo sapiens	PAR-CLIP	Functional MTI (Weak)	21572407
MIRT556592	hsa-miR-93-5p	Homo sapiens	LEPROT	54741	Homo sapiens	PAR-CLIP	Functional MTI (Weak)	21572407
MIRT556904	hsa-miR-93-5p	Homo sapiens	ISOC1	51015	Homo sapiens	PAR-CLIP	Functional MTI (Weak)	21572407
MIRT557030	hsa-miR-93-5p	Homo sapiens	HOXD11	3237	Homo sapiens	PAR-CLIP	Functional MTI (Weak)	21572407
MIRT557592	hsa-miR-93-5p	Homo sapiens	GNPTAB	79158	Homo sapiens	PAR-CLIP	Functional MTI (Weak)	21572407
MIRT557896	hsa-miR-93-5p	Homo sapiens	FEM1B	10116	Homo sapiens	PAR-CLIP	Functional MTI (Weak)	21572407
MIRT557896	hsa-miR-93-5p	Homo sapiens	FEM1B	10116	Homo sapiens	PAR-CLIP	Functional MTI (Weak)	20371350
MIRT558269	hsa-miR-93-5p	Homo sapiens	DYNC1LI2	1783	Homo sapiens	HITS-CLIP	Functional MTI (Weak)	22473208
MIRT558269	hsa-miR-93-5p	Homo sapiens	DYNC1LI2	1783	Homo sapiens	PAR-CLIP	Functional MTI (Weak)	21572407
MIRT558340	hsa-miR-93-5p	Homo sapiens	DNAJC28	54943	Homo sapiens	PAR-CLIP	Functional MTI (Weak)	21572407
MIRT558340	hsa-miR-93-5p	Homo sapiens	DNAJC28	54943	Homo sapiens	PAR-CLIP	Functional MTI (Weak)	20371350
MIRT558783	hsa-miR-93-5p	Homo sapiens	CFL2	1073	Homo sapiens	HITS-CLIP	Functional MTI (Weak)	22473208
MIRT558783	hsa-miR-93-5p	Homo sapiens	CFL2	1073	Homo sapiens	PAR-CLIP	Functional MTI (Weak)	21572407
MIRT558935	hsa-miR-93-5p	Homo sapiens	CBX1	10951	Homo sapiens	PAR-CLIP	Functional MTI (Weak)	21572407
MIRT561243	hsa-miR-93-5p	Homo sapiens	ZNF354B	117608	Homo sapiens	PAR-CLIP	Functional MTI (Weak)	20371350
MIRT562215	hsa-miR-93-5p	Homo sapiens	HMGB2	3148	Homo sapiens	PAR-CLIP	Functional MTI (Weak)	20371350
MIRT562563	hsa-miR-93-5p	Homo sapiens	CCDC71L	168455	Homo sapiens	PAR-CLIP	Functional MTI (Weak)	20371350
MIRT562563	hsa-miR-93-5p	Homo sapiens	CCDC71L	168455	Homo sapiens	HITS-CLIP	Functional MTI (Weak)	23313552
MIRT562965	hsa-miR-93-5p	Homo sapiens	LRPAP1	4043	Homo sapiens	PAR-CLIP	Functional MTI (Weak)	20371350
MIRT563379	hsa-miR-93-5p	Homo sapiens	DSPP	1834	Homo sapiens	PAR-CLIP	Functional MTI (Weak)	20371350
MIRT564683	hsa-miR-93-5p	Homo sapiens	ZNF35	7584	Homo sapiens	PAR-CLIP	Functional MTI (Weak)	20371350
MIRT565707	hsa-miR-93-5p	Homo sapiens	SESN3	143686	Homo sapiens	PAR-CLIP	Functional MTI (Weak)	20371350
MIRT565917	hsa-miR-93-5p	Homo sapiens	SCAMP2	10066	Homo sapiens	HITS-CLIP	Functional MTI (Weak)	22473208
MIRT565917	hsa-miR-93-5p	Homo sapiens	SCAMP2	10066	Homo sapiens	PAR-CLIP	Functional MTI (Weak)	20371350
MIRT565917	hsa-miR-93-5p	Homo sapiens	SCAMP2	10066	Homo sapiens	PAR-CLIP	Functional MTI (Weak)	26701625
MIRT566149	hsa-miR-93-5p	Homo sapiens	RACGAP1	29127	Homo sapiens	PAR-CLIP	Functional MTI (Weak)	20371350
MIRT566887	hsa-miR-93-5p	Homo sapiens	LRP12	29967	Homo sapiens	PAR-CLIP	Functional MTI (Weak)	20371350
MIRT567057	hsa-miR-93-5p	Homo sapiens	KCNB1	3745	Homo sapiens	PAR-CLIP	Functional MTI (Weak)	20371350
MIRT567113	hsa-miR-93-5p	Homo sapiens	ITGB1	3688	Homo sapiens	PAR-CLIP	Functional MTI (Weak)	20371350
MIRT567543	hsa-miR-93-5p	Homo sapiens	FGFR1OP	11116	Homo sapiens	PAR-CLIP	Functional MTI (Weak)	20371350
MIRT567685	hsa-miR-93-5p	Homo sapiens	EIF4A2	1974	Homo sapiens	PAR-CLIP	Functional MTI (Weak)	20371350
MIRT567924	hsa-miR-93-5p	Homo sapiens	CRK	1398	Homo sapiens	HITS-CLIP	Functional MTI (Weak)	22473208
MIRT567924	hsa-miR-93-5p	Homo sapiens	CRK	1398	Homo sapiens	PAR-CLIP	Functional MTI (Weak)	20371350
MIRT567992	hsa-miR-93-5p	Homo sapiens	COX6B1	1340	Homo sapiens	PAR-CLIP	Functional MTI (Weak)	20371350
MIRT568180	hsa-miR-93-5p	Homo sapiens	CCDC6	8030	Homo sapiens	PAR-CLIP	Functional MTI (Weak)	20371350
MIRT568273	hsa-miR-93-5p	Homo sapiens	BICD2	23299	Homo sapiens	PAR-CLIP	Functional MTI (Weak)	20371350
MIRT571015	hsa-miR-93-5p	Homo sapiens	CKAP2	26586	Homo sapiens	PAR-CLIP	Functional MTI (Weak)	20371350
MIRT571694	hsa-miR-93-5p	Homo sapiens	RPRD2	23248	Homo sapiens	PAR-CLIP	Functional MTI (Weak)	20371350
MIRT571724	hsa-miR-93-5p	Homo sapiens	RPL17-C18orf32	100526842	Homo sapiens	PAR-CLIP	Functional MTI (Weak)	20371350
MIRT571867	hsa-miR-93-5p	Homo sapiens	NKIRAS1	28512	Homo sapiens	PAR-CLIP	Functional MTI (Weak)	20371350
MIRT572676	hsa-miR-93-5p	Homo sapiens	AGMAT	79814	Homo sapiens	PAR-CLIP	Functional MTI (Weak)	20371350
MIRT572676	hsa-miR-93-5p	Homo sapiens	AGMAT	79814	Homo sapiens	HITS-CLIP	Functional MTI (Weak)	23313552
MIRT573708	hsa-miR-93-5p	Homo sapiens	RBM12B	389677	Homo sapiens	HITS-CLIP	Functional MTI (Weak)	22473208
MIRT573708	hsa-miR-93-5p	Homo sapiens	RBM12B	389677	Homo sapiens	PAR-CLIP	Functional MTI (Weak)	20371350
MIRT573916	hsa-miR-93-5p	Homo sapiens	SNAP47	116841	Homo sapiens	PAR-CLIP	Functional MTI (Weak)	20371350
MIRT608368	hsa-miR-93-5p	Homo sapiens	PIWIL2	55124	Homo sapiens	HITS-CLIP	Functional MTI (Weak)	24906430
MIRT608368	hsa-miR-93-5p	Homo sapiens	PIWIL2	55124	Homo sapiens	HITS-CLIP	Functional MTI (Weak)	23824327
MIRT608368	hsa-miR-93-5p	Homo sapiens	PIWIL2	55124	Homo sapiens	HITS-CLIP	Functional MTI (Weak)	23313552
MIRT608368	hsa-miR-93-5p	Homo sapiens	PIWIL2	55124	Homo sapiens	HITS-CLIP	Functional MTI (Weak)	27418678
MIRT608368	hsa-miR-93-5p	Homo sapiens	PIWIL2	55124	Homo sapiens	HITS-CLIP	Functional MTI (Weak)	28735896
MIRT608748	hsa-miR-93-5p	Homo sapiens	MYH9	4627	Homo sapiens	HITS-CLIP	Functional MTI (Weak)	24906430
MIRT608974	hsa-miR-93-5p	Homo sapiens	PRKCB	5579	Homo sapiens	HITS-CLIP	Functional MTI (Weak)	24906430
MIRT608974	hsa-miR-93-5p	Homo sapiens	PRKCB	5579	Homo sapiens	HITS-CLIP	Functional MTI (Weak)	27418678
MIRT610999	hsa-miR-93-5p	Homo sapiens	BRI3BP	140707	Homo sapiens	HITS-CLIP	Functional MTI (Weak)	23824327
MIRT610999	hsa-miR-93-5p	Homo sapiens	BRI3BP	140707	Homo sapiens	HITS-CLIP	Functional MTI (Weak)	19536157
MIRT611836	hsa-miR-93-5p	Homo sapiens	FEM1A	55527	Homo sapiens	HITS-CLIP	Functional MTI (Weak)	23824327
MIRT611836	hsa-miR-93-5p	Homo sapiens	FEM1A	55527	Homo sapiens	HITS-CLIP	Functional MTI (Weak)	19536157
MIRT611836	hsa-miR-93-5p	Homo sapiens	FEM1A	55527	Homo sapiens	HITS-CLIP	Functional MTI (Weak)	28735896
MIRT612611	hsa-miR-93-5p	Homo sapiens	RANGAP1	5905	Homo sapiens	HITS-CLIP	Functional MTI (Weak)	23824327
MIRT612611	hsa-miR-93-5p	Homo sapiens	RANGAP1	5905	Homo sapiens	HITS-CLIP	Functional MTI (Weak)	28735896
MIRT614263	hsa-miR-93-5p	Homo sapiens	WDR53	348793	Homo sapiens	HITS-CLIP	Functional MTI (Weak)	23824327
MIRT614263	hsa-miR-93-5p	Homo sapiens	WDR53	348793	Homo sapiens	HITS-CLIP	Functional MTI (Weak)	23313552
MIRT615176	hsa-miR-93-5p	Homo sapiens	SPIB	6689	Homo sapiens	HITS-CLIP	Functional MTI (Weak)	23824327
MIRT615176	hsa-miR-93-5p	Homo sapiens	SPIB	6689	Homo sapiens	HITS-CLIP	Functional MTI (Weak)	28735896
MIRT615447	hsa-miR-93-5p	Homo sapiens	FAXC	84553	Homo sapiens	HITS-CLIP	Functional MTI (Weak)	23824327
MIRT616172	hsa-miR-93-5p	Homo sapiens	ELOC	6921	Homo sapiens	HITS-CLIP	Functional MTI (Weak)	23824327
MIRT616438	hsa-miR-93-5p	Homo sapiens	FAM126B	285172	Homo sapiens	HITS-CLIP	Functional MTI (Weak)	22473208
MIRT616438	hsa-miR-93-5p	Homo sapiens	FAM126B	285172	Homo sapiens	HITS-CLIP	Functional MTI (Weak)	23824327
MIRT619841	hsa-miR-93-5p	Homo sapiens	POLM	27434	Homo sapiens	HITS-CLIP	Functional MTI (Weak)	23824327
MIRT619841	hsa-miR-93-5p	Homo sapiens	POLM	27434	Homo sapiens	HITS-CLIP	Functional MTI (Weak)	23313552
MIRT620977	hsa-miR-93-5p	Homo sapiens	TM4SF5	9032	Homo sapiens	HITS-CLIP	Functional MTI (Weak)	23824327
MIRT624433	hsa-miR-93-5p	Homo sapiens	CBX8	57332	Homo sapiens	HITS-CLIP	Functional MTI (Weak)	23824327
MIRT625080	hsa-miR-93-5p	Homo sapiens	C15orf41	84529	Homo sapiens	HITS-CLIP	Functional MTI (Weak)	23824327
MIRT626038	hsa-miR-93-5p	Homo sapiens	ATAT1	79969	Homo sapiens	HITS-CLIP	Functional MTI (Weak)	23824327
MIRT626038	hsa-miR-93-5p	Homo sapiens	ATAT1	79969	Homo sapiens	HITS-CLIP	Functional MTI (Weak)	23313552
MIRT626221	hsa-miR-93-5p	Homo sapiens	PNRC1	10957	Homo sapiens	HITS-CLIP	Functional MTI (Weak)	23824327
MIRT626221	hsa-miR-93-5p	Homo sapiens	PNRC1	10957	Homo sapiens	HITS-CLIP	Functional MTI (Weak)	19536157
MIRT626930	hsa-miR-93-5p	Homo sapiens	HIST1H2BG	8339	Homo sapiens	HITS-CLIP	Functional MTI (Weak)	23824327
MIRT628565	hsa-miR-93-5p	Homo sapiens	MELK	9833	Homo sapiens	HITS-CLIP	Functional MTI (Weak)	23824327
MIRT633122	hsa-miR-93-5p	Homo sapiens	CBX5	23468	Homo sapiens	HITS-CLIP	Functional MTI (Weak)	23824327
MIRT634098	hsa-miR-93-5p	Homo sapiens	APOH	350	Homo sapiens	HITS-CLIP	Functional MTI (Weak)	23824327
MIRT634455	hsa-miR-93-5p	Homo sapiens	PAK6	56924	Homo sapiens	HITS-CLIP	Functional MTI (Weak)	23824327
MIRT634646	hsa-miR-93-5p	Homo sapiens	HIP1	3092	Homo sapiens	HITS-CLIP	Functional MTI (Weak)	23824327
MIRT634955	hsa-miR-93-5p	Homo sapiens	GTF2H2C	728340	Homo sapiens	HITS-CLIP	Functional MTI (Weak)	23824327
MIRT634955	hsa-miR-93-5p	Homo sapiens	GTF2H2C	728340	Homo sapiens	HITS-CLIP	Functional MTI (Weak)	23313552
MIRT640013	hsa-miR-93-5p	Homo sapiens	OSTM1	28962	Homo sapiens	HITS-CLIP	Functional MTI (Weak)	23824327
MIRT641706	hsa-miR-93-5p	Homo sapiens	SPCS1	28972	Homo sapiens	HITS-CLIP	Functional MTI (Weak)	23824327
MIRT641806	hsa-miR-93-5p	Homo sapiens	USP32	84669	Homo sapiens	HITS-CLIP	Functional MTI (Weak)	22473208
MIRT641806	hsa-miR-93-5p	Homo sapiens	USP32	84669	Homo sapiens	HITS-CLIP	Functional MTI (Weak)	23824327
MIRT645215	hsa-miR-93-5p	Homo sapiens	POLR3F	10621	Homo sapiens	HITS-CLIP	Functional MTI (Weak)	23824327
MIRT662407	hsa-miR-93-5p	Homo sapiens	ICA1L	130026	Homo sapiens	HITS-CLIP	Functional MTI (Weak)	23824327
MIRT662407	hsa-miR-93-5p	Homo sapiens	ICA1L	130026	Homo sapiens	HITS-CLIP	Functional MTI (Weak)	23313552
MIRT664228	hsa-miR-93-5p	Homo sapiens	LSM3	27258	Homo sapiens	HITS-CLIP	Functional MTI (Weak)	23824327
MIRT664394	hsa-miR-93-5p	Homo sapiens	CYB5A	1528	Homo sapiens	HITS-CLIP	Functional MTI (Weak)	23824327
MIRT664794	hsa-miR-93-5p	Homo sapiens	LIAS	11019	Homo sapiens	HITS-CLIP	Functional MTI (Weak)	23824327
MIRT664794	hsa-miR-93-5p	Homo sapiens	LIAS	11019	Homo sapiens	HITS-CLIP	Functional MTI (Weak)	22927820
MIRT673134	hsa-miR-93-5p	Homo sapiens	MFSD2A	84879	Homo sapiens	HITS-CLIP	Functional MTI (Weak)	23824327
MIRT675839	hsa-miR-93-5p	Homo sapiens	DHODH	1723	Homo sapiens	HITS-CLIP	Functional MTI (Weak)	23824327
MIRT675839	hsa-miR-93-5p	Homo sapiens	DHODH	1723	Homo sapiens	HITS-CLIP	Functional MTI (Weak)	23313552
MIRT677155	hsa-miR-93-5p	Homo sapiens	DEGS1	8560	Homo sapiens	HITS-CLIP	Functional MTI (Weak)	23824327
MIRT677261	hsa-miR-93-5p	Homo sapiens	C15orf40	123207	Homo sapiens	HITS-CLIP	Functional MTI (Weak)	23824327
MIRT678748	hsa-miR-93-5p	Homo sapiens	SRCAP	10847	Homo sapiens	HITS-CLIP	Functional MTI (Weak)	23824327
MIRT680374	hsa-miR-93-5p	Homo sapiens	GATAD1	57798	Homo sapiens	HITS-CLIP	Functional MTI (Weak)	23824327
MIRT680374	hsa-miR-93-5p	Homo sapiens	GATAD1	57798	Homo sapiens	HITS-CLIP	Functional MTI (Weak)	23313552
MIRT680701	hsa-miR-93-5p	Homo sapiens	ZNF785	146540	Homo sapiens	HITS-CLIP	Functional MTI (Weak)	23706177
MIRT680779	hsa-miR-93-5p	Homo sapiens	WDR73	84942	Homo sapiens	HITS-CLIP	Functional MTI (Weak)	23706177
MIRT681411	hsa-miR-93-5p	Homo sapiens	RMND1	55005	Homo sapiens	HITS-CLIP	Functional MTI (Weak)	23706177
MIRT681705	hsa-miR-93-5p	Homo sapiens	ABI2	10152	Homo sapiens	HITS-CLIP	Functional MTI (Weak)	23706177
MIRT681841	hsa-miR-93-5p	Homo sapiens	N4BP2L2	10443	Homo sapiens	HITS-CLIP	Functional MTI (Weak)	23706177
MIRT682332	hsa-miR-93-5p	Homo sapiens	RAB42	115273	Homo sapiens	HITS-CLIP	Functional MTI (Weak)	23706177
MIRT683330	hsa-miR-93-5p	Homo sapiens	FAAP24	91442	Homo sapiens	HITS-CLIP	Functional MTI (Weak)	23313552
MIRT683400	hsa-miR-93-5p	Homo sapiens	ESR2	2100	Homo sapiens	HITS-CLIP	Functional MTI (Weak)	23313552
MIRT683504	hsa-miR-93-5p	Homo sapiens	ZNF7	7553	Homo sapiens	HITS-CLIP	Functional MTI (Weak)	23313552
MIRT683536	hsa-miR-93-5p	Homo sapiens	C11orf54	28970	Homo sapiens	HITS-CLIP	Functional MTI (Weak)	23313552
MIRT683887	hsa-miR-93-5p	Homo sapiens	OCIAD1	54940	Homo sapiens	HITS-CLIP	Functional MTI (Weak)	23313552
MIRT683960	hsa-miR-93-5p	Homo sapiens	MYLK3	91807	Homo sapiens	HITS-CLIP	Functional MTI (Weak)	23313552
MIRT683989	hsa-miR-93-5p	Homo sapiens	QRFPR	84109	Homo sapiens	HITS-CLIP	Functional MTI (Weak)	23313552
MIRT684092	hsa-miR-93-5p	Homo sapiens	TLR7	51284	Homo sapiens	HITS-CLIP	Functional MTI (Weak)	23313552
MIRT684145	hsa-miR-93-5p	Homo sapiens	CEP104	9731	Homo sapiens	HITS-CLIP	Functional MTI (Weak)	23313552
MIRT684370	hsa-miR-93-5p	Homo sapiens	BCAS4	55653	Homo sapiens	HITS-CLIP	Functional MTI (Weak)	23313552
MIRT684586	hsa-miR-93-5p	Homo sapiens	ORAI2	80228	Homo sapiens	HITS-CLIP	Functional MTI (Weak)	23313552
MIRT684629	hsa-miR-93-5p	Homo sapiens	GTF2IRD2B	389524	Homo sapiens	HITS-CLIP	Functional MTI (Weak)	23313552
MIRT684660	hsa-miR-93-5p	Homo sapiens	PDE4C	5143	Homo sapiens	HITS-CLIP	Functional MTI (Weak)	23313552
MIRT684725	hsa-miR-93-5p	Homo sapiens	LRRD1	401387	Homo sapiens	HITS-CLIP	Functional MTI (Weak)	23313552
MIRT684754	hsa-miR-93-5p	Homo sapiens	DNAJB13	374407	Homo sapiens	HITS-CLIP	Functional MTI (Weak)	23313552
MIRT684799	hsa-miR-93-5p	Homo sapiens	MYO1F	4542	Homo sapiens	HITS-CLIP	Functional MTI (Weak)	23313552
MIRT684931	hsa-miR-93-5p	Homo sapiens	CD28	940	Homo sapiens	HITS-CLIP	Functional MTI (Weak)	23313552
MIRT685207	hsa-miR-93-5p	Homo sapiens	DCTN5	84516	Homo sapiens	HITS-CLIP	Functional MTI (Weak)	23313552
MIRT685260	hsa-miR-93-5p	Homo sapiens	F2RL1	2150	Homo sapiens	HITS-CLIP	Functional MTI (Weak)	23313552
MIRT685328	hsa-miR-93-5p	Homo sapiens	ASB16	92591	Homo sapiens	HITS-CLIP	Functional MTI (Weak)	23313552
MIRT685363	hsa-miR-93-5p	Homo sapiens	CCL5	6352	Homo sapiens	HITS-CLIP	Functional MTI (Weak)	23313552
MIRT685531	hsa-miR-93-5p	Homo sapiens	MSH3	4437	Homo sapiens	HITS-CLIP	Functional MTI (Weak)	23313552
MIRT685590	hsa-miR-93-5p	Homo sapiens	KCNK6	9424	Homo sapiens	HITS-CLIP	Functional MTI (Weak)	23313552
MIRT685721	hsa-miR-93-5p	Homo sapiens	BHMT2	23743	Homo sapiens	HITS-CLIP	Functional MTI (Weak)	23313552
MIRT685754	hsa-miR-93-5p	Homo sapiens	C12orf65	91574	Homo sapiens	HITS-CLIP	Functional MTI (Weak)	23313552
MIRT685795	hsa-miR-93-5p	Homo sapiens	ZNF426	79088	Homo sapiens	HITS-CLIP	Functional MTI (Weak)	23313552
MIRT685895	hsa-miR-93-5p	Homo sapiens	RTN2	6253	Homo sapiens	HITS-CLIP	Functional MTI (Weak)	23313552
MIRT685967	hsa-miR-93-5p	Homo sapiens	PTGIS	5740	Homo sapiens	HITS-CLIP	Functional MTI (Weak)	23313552
MIRT686118	hsa-miR-93-5p	Homo sapiens	TNIP3	79931	Homo sapiens	HITS-CLIP	Functional MTI (Weak)	23313552
MIRT686168	hsa-miR-93-5p	Homo sapiens	HS3ST1	9957	Homo sapiens	HITS-CLIP	Functional MTI (Weak)	23313552
MIRT686295	hsa-miR-93-5p	Homo sapiens	WWC1	23286	Homo sapiens	HITS-CLIP	Functional MTI (Weak)	23313552
MIRT686333	hsa-miR-93-5p	Homo sapiens	VPS53	55275	Homo sapiens	HITS-CLIP	Functional MTI (Weak)	23313552
MIRT686456	hsa-miR-93-5p	Homo sapiens	LINC00598	646982	Homo sapiens	HITS-CLIP	Functional MTI (Weak)	23313552
MIRT686510	hsa-miR-93-5p	Homo sapiens	TRIOBP	11078	Homo sapiens	HITS-CLIP	Functional MTI (Weak)	23313552
MIRT686539	hsa-miR-93-5p	Homo sapiens	TRAF3IP2	10758	Homo sapiens	HITS-CLIP	Functional MTI (Weak)	23313552
MIRT686594	hsa-miR-93-5p	Homo sapiens	TMOD3	29766	Homo sapiens	HITS-CLIP	Functional MTI (Weak)	23313552
MIRT686839	hsa-miR-93-5p	Homo sapiens	SLC7A11	23657	Homo sapiens	HITS-CLIP	Functional MTI (Weak)	23313552
MIRT686892	hsa-miR-93-5p	Homo sapiens	SLC1A5	6510	Homo sapiens	HITS-CLIP	Functional MTI (Weak)	23313552
MIRT686992	hsa-miR-93-5p	Homo sapiens	SERINC1	57515	Homo sapiens	HITS-CLIP	Functional MTI (Weak)	23313552
MIRT687056	hsa-miR-93-5p	Homo sapiens	RNF115	27246	Homo sapiens	HITS-CLIP	Functional MTI (Weak)	23313552
MIRT687091	hsa-miR-93-5p	Homo sapiens	RABGAP1L	9910	Homo sapiens	HITS-CLIP	Functional MTI (Weak)	23313552
MIRT687266	hsa-miR-93-5p	Homo sapiens	PDHB	5162	Homo sapiens	HITS-CLIP	Functional MTI (Weak)	23313552
MIRT687608	hsa-miR-93-5p	Homo sapiens	MANEAL	149175	Homo sapiens	HITS-CLIP	Functional MTI (Weak)	23313552
MIRT687662	hsa-miR-93-5p	Homo sapiens	LRIF1	55791	Homo sapiens	HITS-CLIP	Functional MTI (Weak)	23313552
MIRT687870	hsa-miR-93-5p	Homo sapiens	ISCA2	122961	Homo sapiens	HITS-CLIP	Functional MTI (Weak)	23313552
MIRT687995	hsa-miR-93-5p	Homo sapiens	GTF2IRD2	84163	Homo sapiens	HITS-CLIP	Functional MTI (Weak)	23313552
MIRT688135	hsa-miR-93-5p	Homo sapiens	GEMIN8	54960	Homo sapiens	HITS-CLIP	Functional MTI (Weak)	23313552
MIRT688229	hsa-miR-93-5p	Homo sapiens	FKBP14	55033	Homo sapiens	HITS-CLIP	Functional MTI (Weak)	23313552
MIRT688287	hsa-miR-93-5p	Homo sapiens	FAM213A	84293	Homo sapiens	HITS-CLIP	Functional MTI (Weak)	23313552
MIRT688469	hsa-miR-93-5p	Homo sapiens	DNAJB4	11080	Homo sapiens	HITS-CLIP	Functional MTI (Weak)	23313552
MIRT688518	hsa-miR-93-5p	Homo sapiens	DDI2	84301	Homo sapiens	HITS-CLIP	Functional MTI (Weak)	23313552
MIRT688678	hsa-miR-93-5p	Homo sapiens	CPT1A	1374	Homo sapiens	HITS-CLIP	Functional MTI (Weak)	23313552
MIRT688712	hsa-miR-93-5p	Homo sapiens	CPS1	1373	Homo sapiens	HITS-CLIP	Functional MTI (Weak)	23313552
MIRT688842	hsa-miR-93-5p	Homo sapiens	CAPZA2	830	Homo sapiens	HITS-CLIP	Functional MTI (Weak)	23313552
MIRT688842	hsa-miR-93-5p	Homo sapiens	CAPZA2	830	Homo sapiens	HITS-CLIP	Functional MTI (Weak)	27418678
MIRT689124	hsa-miR-93-5p	Homo sapiens	ZBTB25	7597	Homo sapiens	HITS-CLIP	Functional MTI (Weak)	23313552
MIRT689186	hsa-miR-93-5p	Homo sapiens	ZNF665	79788	Homo sapiens	HITS-CLIP	Functional MTI (Weak)	23313552
MIRT689811	hsa-miR-93-5p	Homo sapiens	GTF2H3	2967	Homo sapiens	HITS-CLIP	Functional MTI (Weak)	23313552
MIRT689856	hsa-miR-93-5p	Homo sapiens	HIST1H2BJ	8970	Homo sapiens	HITS-CLIP	Functional MTI (Weak)	23313552
MIRT690751	hsa-miR-93-5p	Homo sapiens	IRAK4	51135	Homo sapiens	HITS-CLIP	Functional MTI (Weak)	23313552
MIRT690996	hsa-miR-93-5p	Homo sapiens	ZNF578	147660	Homo sapiens	HITS-CLIP	Functional MTI (Weak)	23313552
MIRT690996	hsa-miR-93-5p	Homo sapiens	ZNF578	147660	Homo sapiens	PAR-CLIP	Functional MTI (Weak)	27292025
MIRT691088	hsa-miR-93-5p	Homo sapiens	NUGGC	389643	Homo sapiens	HITS-CLIP	Functional MTI (Weak)	23313552
MIRT691345	hsa-miR-93-5p	Homo sapiens	KIAA1841	84542	Homo sapiens	HITS-CLIP	Functional MTI (Weak)	23313552
MIRT691590	hsa-miR-93-5p	Homo sapiens	CCDC125	202243	Homo sapiens	HITS-CLIP	Functional MTI (Weak)	23313552
MIRT691626	hsa-miR-93-5p	Homo sapiens	IPP	3652	Homo sapiens	HITS-CLIP	Functional MTI (Weak)	23313552
MIRT692086	hsa-miR-93-5p	Homo sapiens	ACOT9	23597	Homo sapiens	HITS-CLIP	Functional MTI (Weak)	23313552
MIRT692086	hsa-miR-93-5p	Homo sapiens	ACOT9	23597	Homo sapiens	PAR-CLIP	Functional MTI (Weak)	27292025
MIRT692086	hsa-miR-93-5p	Homo sapiens	ACOT9	23597	Homo sapiens	HITS-CLIP	Functional MTI (Weak)	27418678
MIRT692123	hsa-miR-93-5p	Homo sapiens	CXorf38	159013	Homo sapiens	HITS-CLIP	Functional MTI (Weak)	23313552
MIRT692123	hsa-miR-93-5p	Homo sapiens	CXorf38	159013	Homo sapiens	HITS-CLIP	Functional MTI (Weak)	22927820
MIRT692332	hsa-miR-93-5p	Homo sapiens	RFK	55312	Homo sapiens	HITS-CLIP	Functional MTI (Weak)	23313552
MIRT692394	hsa-miR-93-5p	Homo sapiens	LY6G5B	58496	Homo sapiens	HITS-CLIP	Functional MTI (Weak)	23313552
MIRT692455	hsa-miR-93-5p	Homo sapiens	METTL8	79828	Homo sapiens	HITS-CLIP	Functional MTI (Weak)	23313552
MIRT692558	hsa-miR-93-5p	Homo sapiens	PARD3	56288	Homo sapiens	HITS-CLIP	Functional MTI (Weak)	23313552
MIRT692619	hsa-miR-93-5p	Homo sapiens	GDF5OS	554250	Homo sapiens	HITS-CLIP	Functional MTI (Weak)	23313552
MIRT692800	hsa-miR-93-5p	Homo sapiens	SYNPO2L	79933	Homo sapiens	HITS-CLIP	Functional MTI (Weak)	23313552
MIRT692831	hsa-miR-93-5p	Homo sapiens	C1orf50	79078	Homo sapiens	HITS-CLIP	Functional MTI (Weak)	23313552
MIRT692893	hsa-miR-93-5p	Homo sapiens	RBM41	55285	Homo sapiens	HITS-CLIP	Functional MTI (Weak)	23313552
MIRT693003	hsa-miR-93-5p	Homo sapiens	LGSN	51557	Homo sapiens	HITS-CLIP	Functional MTI (Weak)	23313552
MIRT693153	hsa-miR-93-5p	Homo sapiens	THEM4	117145	Homo sapiens	HITS-CLIP	Functional MTI (Weak)	23313552
MIRT694125	hsa-miR-93-5p	Homo sapiens	ZNF446	55663	Homo sapiens	HITS-CLIP	Functional MTI (Weak)	23313552
MIRT694209	hsa-miR-93-5p	Homo sapiens	ZNF347	84671	Homo sapiens	HITS-CLIP	Functional MTI (Weak)	23313552
MIRT694675	hsa-miR-93-5p	Homo sapiens	C14orf119	55017	Homo sapiens	HITS-CLIP	Functional MTI (Weak)	23313552
MIRT694829	hsa-miR-93-5p	Homo sapiens	STX4	6810	Homo sapiens	HITS-CLIP	Functional MTI (Weak)	23313552
MIRT694951	hsa-miR-93-5p	Homo sapiens	ANKS4B	257629	Homo sapiens	HITS-CLIP	Functional MTI (Weak)	23313552
MIRT695195	hsa-miR-93-5p	Homo sapiens	SLC25A33	84275	Homo sapiens	HITS-CLIP	Functional MTI (Weak)	23313552
MIRT695677	hsa-miR-93-5p	Homo sapiens	MAN2B2	23324	Homo sapiens	HITS-CLIP	Functional MTI (Weak)	23313552
MIRT695848	hsa-miR-93-5p	Homo sapiens	ABCG8	64241	Homo sapiens	HITS-CLIP	Functional MTI (Weak)	23313552
MIRT695940	hsa-miR-93-5p	Homo sapiens	ZNF174	7727	Homo sapiens	HITS-CLIP	Functional MTI (Weak)	23313552
MIRT696198	hsa-miR-93-5p	Homo sapiens	GNB5	10681	Homo sapiens	HITS-CLIP	Functional MTI (Weak)	23313552
MIRT696198	hsa-miR-93-5p	Homo sapiens	GNB5	10681	Homo sapiens	HITS-CLIP	Functional MTI (Weak)	27418678
MIRT696459	hsa-miR-93-5p	Homo sapiens	SUGP1	57794	Homo sapiens	HITS-CLIP	Functional MTI (Weak)	23313552
MIRT696875	hsa-miR-93-5p	Homo sapiens	UBOX5	22888	Homo sapiens	HITS-CLIP	Functional MTI (Weak)	23313552
MIRT696922	hsa-miR-93-5p	Homo sapiens	CCDC198	55195	Homo sapiens	HITS-CLIP	Functional MTI (Weak)	23313552
MIRT697261	hsa-miR-93-5p	Homo sapiens	ZYG11A	440590	Homo sapiens	HITS-CLIP	Functional MTI (Weak)	23313552
MIRT697406	hsa-miR-93-5p	Homo sapiens	ZMAT3	64393	Homo sapiens	HITS-CLIP	Functional MTI (Weak)	23313552
MIRT698000	hsa-miR-93-5p	Homo sapiens	TSPAN6	7105	Homo sapiens	HITS-CLIP	Functional MTI (Weak)	23313552
MIRT699286	hsa-miR-93-5p	Homo sapiens	SLC6A4	6532	Homo sapiens	HITS-CLIP	Functional MTI (Weak)	23313552
MIRT699333	hsa-miR-93-5p	Homo sapiens	SLC35F5	80255	Homo sapiens	HITS-CLIP	Functional MTI (Weak)	22473208
MIRT699333	hsa-miR-93-5p	Homo sapiens	SLC35F5	80255	Homo sapiens	HITS-CLIP	Functional MTI (Weak)	23313552
MIRT699333	hsa-miR-93-5p	Homo sapiens	SLC35F5	80255	Homo sapiens	HITS-CLIP	Functional MTI (Weak)	22927820
MIRT699333	hsa-miR-93-5p	Homo sapiens	SLC35F5	80255	Homo sapiens	HITS-CLIP	Functional MTI (Weak)	27418678
MIRT699655	hsa-miR-93-5p	Homo sapiens	SH3BP5	9467	Homo sapiens	HITS-CLIP	Functional MTI (Weak)	23313552
MIRT699711	hsa-miR-93-5p	Homo sapiens	SF3B3	23450	Homo sapiens	HITS-CLIP	Functional MTI (Weak)	23313552
MIRT700060	hsa-miR-93-5p	Homo sapiens	RPL14	9045	Homo sapiens	HITS-CLIP	Functional MTI (Weak)	23313552
MIRT700118	hsa-miR-93-5p	Homo sapiens	RNF19B	127544	Homo sapiens	HITS-CLIP	Functional MTI (Weak)	23313552
MIRT700442	hsa-miR-93-5p	Homo sapiens	PURB	5814	Homo sapiens	HITS-CLIP	Functional MTI (Weak)	22473208
MIRT700442	hsa-miR-93-5p	Homo sapiens	PURB	5814	Homo sapiens	HITS-CLIP	Functional MTI (Weak)	23313552
MIRT701126	hsa-miR-93-5p	Homo sapiens	PAPD5	64282	Homo sapiens	HITS-CLIP	Functional MTI (Weak)	23313552
MIRT701310	hsa-miR-93-5p	Homo sapiens	NUDT3	11165	Homo sapiens	HITS-CLIP	Functional MTI (Weak)	23313552
MIRT701592	hsa-miR-93-5p	Homo sapiens	MYPN	84665	Homo sapiens	HITS-CLIP	Functional MTI (Weak)	23313552
MIRT702392	hsa-miR-93-5p	Homo sapiens	KLF10	7071	Homo sapiens	HITS-CLIP	Functional MTI (Weak)	23313552
MIRT702541	hsa-miR-93-5p	Homo sapiens	KCND3	3752	Homo sapiens	HITS-CLIP	Functional MTI (Weak)	23313552
MIRT703107	hsa-miR-93-5p	Homo sapiens	GPRIN3	285513	Homo sapiens	HITS-CLIP	Functional MTI (Weak)	23313552
MIRT704126	hsa-miR-93-5p	Homo sapiens	DRAXIN	374946	Homo sapiens	HITS-CLIP	Functional MTI (Weak)	23313552
MIRT704168	hsa-miR-93-5p	Homo sapiens	DNAL1	83544	Homo sapiens	HITS-CLIP	Functional MTI (Weak)	23313552
MIRT704213	hsa-miR-93-5p	Homo sapiens	LDHD	197257	Homo sapiens	HITS-CLIP	Functional MTI (Weak)	23313552
MIRT704779	hsa-miR-93-5p	Homo sapiens	CDKN2AIPNL	91368	Homo sapiens	HITS-CLIP	Functional MTI (Weak)	23313552
MIRT705100	hsa-miR-93-5p	Homo sapiens	ABHD18	80167	Homo sapiens	HITS-CLIP	Functional MTI (Weak)	23313552
MIRT705365	hsa-miR-93-5p	Homo sapiens	ATP1B3	483	Homo sapiens	HITS-CLIP	Functional MTI (Weak)	23313552
MIRT706122	hsa-miR-93-5p	Homo sapiens	ENTPD4	9583	Homo sapiens	HITS-CLIP	Functional MTI (Weak)	22927820
MIRT706291	hsa-miR-93-5p	Homo sapiens	SLC35F6	54978	Homo sapiens	HITS-CLIP	Functional MTI (Weak)	22927820
MIRT706327	hsa-miR-93-5p	Homo sapiens	CCDC30	728621	Homo sapiens	HITS-CLIP	Functional MTI (Weak)	22927820
MIRT706367	hsa-miR-93-5p	Homo sapiens	STAC2	342667	Homo sapiens	HITS-CLIP	Functional MTI (Weak)	22927820
MIRT706419	hsa-miR-93-5p	Homo sapiens	HAS2	3037	Homo sapiens	HITS-CLIP	Functional MTI (Weak)	22927820
MIRT706530	hsa-miR-93-5p	Homo sapiens	MTMR9	66036	Homo sapiens	HITS-CLIP	Functional MTI (Weak)	22927820
MIRT707604	hsa-miR-93-5p	Homo sapiens	PCNX2	80003	Homo sapiens	HITS-CLIP	Functional MTI (Weak)	21572407
MIRT707833	hsa-miR-93-5p	Homo sapiens	TMEM133	83935	Homo sapiens	HITS-CLIP	Functional MTI (Weak)	21572407
MIRT708386	hsa-miR-93-5p	Homo sapiens	CDIPT	10423	Homo sapiens	HITS-CLIP	Functional MTI (Weak)	19536157
MIRT708465	hsa-miR-93-5p	Homo sapiens	MAPKAPK5	8550	Homo sapiens	HITS-CLIP	Functional MTI (Weak)	19536157
MIRT709088	hsa-miR-93-5p	Homo sapiens	FAHD1	81889	Homo sapiens	HITS-CLIP	Functional MTI (Weak)	19536157
MIRT709553	hsa-miR-93-5p	Homo sapiens	ZBED1	9189	Homo sapiens	HITS-CLIP	Functional MTI (Weak)	19536157
MIRT711785	hsa-miR-93-5p	Homo sapiens	RFXAP	5994	Homo sapiens	HITS-CLIP	Functional MTI (Weak)	19536157
MIRT713350	hsa-miR-93-5p	Homo sapiens	KLRD1	3824	Homo sapiens	HITS-CLIP	Functional MTI (Weak)	19536157
MIRT714322	hsa-miR-93-5p	Homo sapiens	ZNF454	285676	Homo sapiens	HITS-CLIP	Functional MTI (Weak)	19536157
MIRT716556	hsa-miR-93-5p	Homo sapiens	GOLGA2	2801	Homo sapiens	HITS-CLIP	Functional MTI (Weak)	19536157
MIRT719087	hsa-miR-93-5p	Homo sapiens	ACOX1	51	Homo sapiens	HITS-CLIP	Functional MTI (Weak)	19536157
MIRT725223	hsa-miR-93-5p	Homo sapiens	PEA15	8682	Homo sapiens	HITS-CLIP	Functional MTI (Weak)	19536157
MIRT726009	hsa-miR-93-5p	Homo sapiens	ZNF800	168850	Homo sapiens	HITS-CLIP	Functional MTI (Weak)	22473208
MIRT726014	hsa-miR-93-5p	Homo sapiens	ZNF770	54989	Homo sapiens	HITS-CLIP	Functional MTI (Weak)	22473208
MIRT726030	hsa-miR-93-5p	Homo sapiens	ZNF597	146434	Homo sapiens	HITS-CLIP	Functional MTI (Weak)	22473208
MIRT726033	hsa-miR-93-5p	Homo sapiens	ZNF280C	55609	Homo sapiens	HITS-CLIP	Functional MTI (Weak)	22473208
MIRT726037	hsa-miR-93-5p	Homo sapiens	ZNF280B	140883	Homo sapiens	HITS-CLIP	Functional MTI (Weak)	22473208
MIRT726079	hsa-miR-93-5p	Homo sapiens	ZBTB6	10773	Homo sapiens	HITS-CLIP	Functional MTI (Weak)	22473208
MIRT726100	hsa-miR-93-5p	Homo sapiens	WDR89	112840	Homo sapiens	HITS-CLIP	Functional MTI (Weak)	22473208
MIRT726114	hsa-miR-93-5p	Homo sapiens	VTI1A	143187	Homo sapiens	HITS-CLIP	Functional MTI (Weak)	22473208
MIRT726133	hsa-miR-93-5p	Homo sapiens	VPS13C	54832	Homo sapiens	HITS-CLIP	Functional MTI (Weak)	22473208
MIRT726137	hsa-miR-93-5p	Homo sapiens	VDAC1	7416	Homo sapiens	HITS-CLIP	Functional MTI (Weak)	22473208
MIRT726153	hsa-miR-93-5p	Homo sapiens	UXS1	80146	Homo sapiens	HITS-CLIP	Functional MTI (Weak)	22473208
MIRT726169	hsa-miR-93-5p	Homo sapiens	USP28	57646	Homo sapiens	HITS-CLIP	Functional MTI (Weak)	22473208
MIRT726172	hsa-miR-93-5p	Homo sapiens	USP16	10600	Homo sapiens	HITS-CLIP	Functional MTI (Weak)	22473208
MIRT726201	hsa-miR-93-5p	Homo sapiens	UBC	7316	Homo sapiens	HITS-CLIP	Functional MTI (Weak)	22473208
MIRT726201	hsa-miR-93-5p	Homo sapiens	UBC	7316	Homo sapiens	PAR-CLIP	Functional MTI (Weak)	26701625
MIRT726213	hsa-miR-93-5p	Homo sapiens	TWF1	5756	Homo sapiens	HITS-CLIP	Functional MTI (Weak)	22473208
MIRT726247	hsa-miR-93-5p	Homo sapiens	TOPORS	10210	Homo sapiens	HITS-CLIP	Functional MTI (Weak)	22473208
MIRT726282	hsa-miR-93-5p	Homo sapiens	TMEM67	91147	Homo sapiens	HITS-CLIP	Functional MTI (Weak)	22473208
MIRT726301	hsa-miR-93-5p	Homo sapiens	TMEM167A	153339	Homo sapiens	HITS-CLIP	Functional MTI (Weak)	22473208
MIRT726309	hsa-miR-93-5p	Homo sapiens	TMEM123	114908	Homo sapiens	HITS-CLIP	Functional MTI (Weak)	22473208
MIRT726328	hsa-miR-93-5p	Homo sapiens	TGOLN2	10618	Homo sapiens	HITS-CLIP	Functional MTI (Weak)	22473208
MIRT726343	hsa-miR-93-5p	Homo sapiens	TCF4	6925	Homo sapiens	HITS-CLIP	Functional MTI (Weak)	22473208
MIRT726402	hsa-miR-93-5p	Homo sapiens	TADA2B	93624	Homo sapiens	HITS-CLIP	Functional MTI (Weak)	22473208
MIRT726412	hsa-miR-93-5p	Homo sapiens	STX6	10228	Homo sapiens	HITS-CLIP	Functional MTI (Weak)	22473208
MIRT726426	hsa-miR-93-5p	Homo sapiens	STK17B	9262	Homo sapiens	HITS-CLIP	Functional MTI (Weak)	22473208
MIRT726442	hsa-miR-93-5p	Homo sapiens	SSX2IP	117178	Homo sapiens	HITS-CLIP	Functional MTI (Weak)	22473208
MIRT726449	hsa-miR-93-5p	Homo sapiens	SSH2	85464	Homo sapiens	HITS-CLIP	Functional MTI (Weak)	22473208
MIRT726496	hsa-miR-93-5p	Homo sapiens	SLK	9748	Homo sapiens	HITS-CLIP	Functional MTI (Weak)	22473208
MIRT726524	hsa-miR-93-5p	Homo sapiens	SLC4A7	9497	Homo sapiens	HITS-CLIP	Functional MTI (Weak)	22473208
MIRT726573	hsa-miR-93-5p	Homo sapiens	SIKE1	80143	Homo sapiens	HITS-CLIP	Functional MTI (Weak)	22473208
MIRT726605	hsa-miR-93-5p	Homo sapiens	PEAK1	79834	Homo sapiens	HITS-CLIP	Functional MTI (Weak)	22473208
MIRT726634	hsa-miR-93-5p	Homo sapiens	SENP1	29843	Homo sapiens	HITS-CLIP	Functional MTI (Weak)	22473208
MIRT726658	hsa-miR-93-5p	Homo sapiens	SAMD9L	219285	Homo sapiens	HITS-CLIP	Functional MTI (Weak)	22473208
MIRT726667	hsa-miR-93-5p	Homo sapiens	SACS	26278	Homo sapiens	HITS-CLIP	Functional MTI (Weak)	22473208
MIRT726688	hsa-miR-93-5p	Homo sapiens	RPL17	6139	Homo sapiens	HITS-CLIP	Functional MTI (Weak)	22473208
MIRT726727	hsa-miR-93-5p	Homo sapiens	RNF216	54476	Homo sapiens	HITS-CLIP	Functional MTI (Weak)	22473208
MIRT726751	hsa-miR-93-5p	Homo sapiens	RFXANK	8625	Homo sapiens	HITS-CLIP	Functional MTI (Weak)	22473208
MIRT726775	hsa-miR-93-5p	Homo sapiens	REEP5	7905	Homo sapiens	HITS-CLIP	Functional MTI (Weak)	22473208
MIRT726803	hsa-miR-93-5p	Homo sapiens	RABEP1	9135	Homo sapiens	HITS-CLIP	Functional MTI (Weak)	22473208
MIRT726814	hsa-miR-93-5p	Homo sapiens	RAB30	27314	Homo sapiens	HITS-CLIP	Functional MTI (Weak)	22473208
MIRT726834	hsa-miR-93-5p	Homo sapiens	PTGES3	10728	Homo sapiens	HITS-CLIP	Functional MTI (Weak)	22473208
MIRT726838	hsa-miR-93-5p	Homo sapiens	PTGER4	5734	Homo sapiens	HITS-CLIP	Functional MTI (Weak)	22473208
MIRT726869	hsa-miR-93-5p	Homo sapiens	PPP6C	5537	Homo sapiens	HITS-CLIP	Functional MTI (Weak)	22473208
MIRT726876	hsa-miR-93-5p	Homo sapiens	PPP3R1	5534	Homo sapiens	HITS-CLIP	Functional MTI (Weak)	22473208
MIRT726883	hsa-miR-93-5p	Homo sapiens	PPP1R3B	79660	Homo sapiens	HITS-CLIP	Functional MTI (Weak)	22473208
MIRT726903	hsa-miR-93-5p	Homo sapiens	POLQ	10721	Homo sapiens	HITS-CLIP	Functional MTI (Weak)	22473208
MIRT726912	hsa-miR-93-5p	Homo sapiens	PNPLA4	8228	Homo sapiens	HITS-CLIP	Functional MTI (Weak)	22473208
MIRT726923	hsa-miR-93-5p	Homo sapiens	PLAGL2	5326	Homo sapiens	HITS-CLIP	Functional MTI (Weak)	22473208
MIRT726927	hsa-miR-93-5p	Homo sapiens	PKMYT1	9088	Homo sapiens	HITS-CLIP	Functional MTI (Weak)	22473208
MIRT726927	hsa-miR-93-5p	Homo sapiens	PKMYT1	9088	Homo sapiens	PAR-CLIP	Functional MTI (Weak)	26701625
MIRT726932	hsa-miR-93-5p	Homo sapiens	PIP4K2A	5305	Homo sapiens	HITS-CLIP	Functional MTI (Weak)	22473208
MIRT726945	hsa-miR-93-5p	Homo sapiens	PIGO	84720	Homo sapiens	HITS-CLIP	Functional MTI (Weak)	22473208
MIRT726991	hsa-miR-93-5p	Homo sapiens	PCMTD1	115294	Homo sapiens	HITS-CLIP	Functional MTI (Weak)	22473208
MIRT727016	hsa-miR-93-5p	Homo sapiens	PANK3	79646	Homo sapiens	HITS-CLIP	Functional MTI (Weak)	22473208
MIRT727045	hsa-miR-93-5p	Homo sapiens	ORMDL3	94103	Homo sapiens	HITS-CLIP	Functional MTI (Weak)	22473208
MIRT727048	hsa-miR-93-5p	Homo sapiens	NUP98	4928	Homo sapiens	HITS-CLIP	Functional MTI (Weak)	22473208
MIRT727053	hsa-miR-93-5p	Homo sapiens	NUP35	129401	Homo sapiens	HITS-CLIP	Functional MTI (Weak)	22473208
MIRT727102	hsa-miR-93-5p	Homo sapiens	NCAPD2	9918	Homo sapiens	HITS-CLIP	Functional MTI (Weak)	22473208
MIRT727106	hsa-miR-93-5p	Homo sapiens	NAA50	80218	Homo sapiens	HITS-CLIP	Functional MTI (Weak)	22473208
MIRT727127	hsa-miR-93-5p	Homo sapiens	MXI1	4601	Homo sapiens	HITS-CLIP	Functional MTI (Weak)	22473208
MIRT727146	hsa-miR-93-5p	Homo sapiens	MTF1	4520	Homo sapiens	HITS-CLIP	Functional MTI (Weak)	22473208
MIRT727171	hsa-miR-93-5p	Homo sapiens	MLXIP	22877	Homo sapiens	HITS-CLIP	Functional MTI (Weak)	22473208
MIRT727184	hsa-miR-93-5p	Homo sapiens	MKRN1	23608	Homo sapiens	HITS-CLIP	Functional MTI (Weak)	22473208
MIRT727233	hsa-miR-93-5p	Homo sapiens	MCL1	4170	Homo sapiens	HITS-CLIP	Functional MTI (Weak)	22473208
MIRT727254	hsa-miR-93-5p	Homo sapiens	MAP3K14	9020	Homo sapiens	HITS-CLIP	Functional MTI (Weak)	22473208
MIRT727273	hsa-miR-93-5p	Homo sapiens	LPGAT1	9926	Homo sapiens	HITS-CLIP	Functional MTI (Weak)	22473208
MIRT727326	hsa-miR-93-5p	Homo sapiens	LAMC1	3915	Homo sapiens	HITS-CLIP	Functional MTI (Weak)	22473208
MIRT727335	hsa-miR-93-5p	Homo sapiens	KLHL15	80311	Homo sapiens	HITS-CLIP	Functional MTI (Weak)	22473208
MIRT727362	hsa-miR-93-5p	Homo sapiens	CCSER2	54462	Homo sapiens	HITS-CLIP	Functional MTI (Weak)	22473208
MIRT727368	hsa-miR-93-5p	Homo sapiens	ATG14	22863	Homo sapiens	HITS-CLIP	Functional MTI (Weak)	22473208
MIRT727411	hsa-miR-93-5p	Homo sapiens	JAK1	3716	Homo sapiens	HITS-CLIP	Functional MTI (Weak)	22473208
MIRT727414	hsa-miR-93-5p	Homo sapiens	ITPKB	3707	Homo sapiens	HITS-CLIP	Functional MTI (Weak)	22473208
MIRT727419	hsa-miR-93-5p	Homo sapiens	ITCH	83737	Homo sapiens	HITS-CLIP	Functional MTI (Weak)	22473208
MIRT727428	hsa-miR-93-5p	Homo sapiens	IQSEC1	9922	Homo sapiens	HITS-CLIP	Functional MTI (Weak)	22473208
MIRT727442	hsa-miR-93-5p	Homo sapiens	INPP5F	22876	Homo sapiens	HITS-CLIP	Functional MTI (Weak)	22473208
MIRT727471	hsa-miR-93-5p	Homo sapiens	IER3	8870	Homo sapiens	HITS-CLIP	Functional MTI (Weak)	22473208
MIRT727497	hsa-miR-93-5p	Homo sapiens	HIF1AN	55662	Homo sapiens	HITS-CLIP	Functional MTI (Weak)	22473208
MIRT727515	hsa-miR-93-5p	Homo sapiens	HCP5	10866	Homo sapiens	HITS-CLIP	Functional MTI (Weak)	22473208
MIRT727533	hsa-miR-93-5p	Homo sapiens	GPAM	57678	Homo sapiens	HITS-CLIP	Functional MTI (Weak)	22473208
MIRT727553	hsa-miR-93-5p	Homo sapiens	GOLGA1	2800	Homo sapiens	HITS-CLIP	Functional MTI (Weak)	22473208
MIRT727561	hsa-miR-93-5p	Homo sapiens	GNAS	2778	Homo sapiens	HITS-CLIP	Functional MTI (Weak)	22473208
MIRT727600	hsa-miR-93-5p	Homo sapiens	GBP3	2635	Homo sapiens	HITS-CLIP	Functional MTI (Weak)	22473208
MIRT727608	hsa-miR-93-5p	Homo sapiens	GAK	2580	Homo sapiens	HITS-CLIP	Functional MTI (Weak)	22473208
MIRT727613	hsa-miR-93-5p	Homo sapiens	GABBR1	2550	Homo sapiens	HITS-CLIP	Functional MTI (Weak)	22473208
MIRT727638	hsa-miR-93-5p	Homo sapiens	CMTR2	55783	Homo sapiens	HITS-CLIP	Functional MTI (Weak)	22473208
MIRT727652	hsa-miR-93-5p	Homo sapiens	FMNL3	91010	Homo sapiens	HITS-CLIP	Functional MTI (Weak)	22473208
MIRT727665	hsa-miR-93-5p	Homo sapiens	FBXO48	554251	Homo sapiens	HITS-CLIP	Functional MTI (Weak)	22473208
MIRT727669	hsa-miR-93-5p	Homo sapiens	FBXO31	79791	Homo sapiens	HITS-CLIP	Functional MTI (Weak)	22473208
MIRT727672	hsa-miR-93-5p	Homo sapiens	FBXO21	23014	Homo sapiens	HITS-CLIP	Functional MTI (Weak)	22473208
MIRT727682	hsa-miR-93-5p	Homo sapiens	FBXO10	26267	Homo sapiens	HITS-CLIP	Functional MTI (Weak)	22473208
MIRT727693	hsa-miR-93-5p	Homo sapiens	FAM83D	81610	Homo sapiens	HITS-CLIP	Functional MTI (Weak)	22473208
MIRT727730	hsa-miR-93-5p	Homo sapiens	FAM102A	399665	Homo sapiens	HITS-CLIP	Functional MTI (Weak)	22473208
MIRT727741	hsa-miR-93-5p	Homo sapiens	ETF1	2107	Homo sapiens	HITS-CLIP	Functional MTI (Weak)	22473208
MIRT727749	hsa-miR-93-5p	Homo sapiens	ERAP1	51752	Homo sapiens	HITS-CLIP	Functional MTI (Weak)	22473208
MIRT727768	hsa-miR-93-5p	Homo sapiens	ENTPD7	57089	Homo sapiens	HITS-CLIP	Functional MTI (Weak)	22473208
MIRT727781	hsa-miR-93-5p	Homo sapiens	EIF5A2	56648	Homo sapiens	HITS-CLIP	Functional MTI (Weak)	22473208
MIRT727804	hsa-miR-93-5p	Homo sapiens	EEA1	8411	Homo sapiens	HITS-CLIP	Functional MTI (Weak)	22473208
MIRT727821	hsa-miR-93-5p	Homo sapiens	E2F2	1870	Homo sapiens	HITS-CLIP	Functional MTI (Weak)	22473208
MIRT727841	hsa-miR-93-5p	Homo sapiens	DUSP18	150290	Homo sapiens	HITS-CLIP	Functional MTI (Weak)	22473208
MIRT727873	hsa-miR-93-5p	Homo sapiens	DNAJC27	51277	Homo sapiens	HITS-CLIP	Functional MTI (Weak)	22473208
MIRT727880	hsa-miR-93-5p	Homo sapiens	DENND5B	160518	Homo sapiens	HITS-CLIP	Functional MTI (Weak)	22473208
MIRT727894	hsa-miR-93-5p	Homo sapiens	DDHD1	80821	Homo sapiens	HITS-CLIP	Functional MTI (Weak)	22473208
MIRT727919	hsa-miR-93-5p	Homo sapiens	CTSS	1520	Homo sapiens	HITS-CLIP	Functional MTI (Weak)	22473208
MIRT727925	hsa-miR-93-5p	Homo sapiens	CRTC3	64784	Homo sapiens	HITS-CLIP	Functional MTI (Weak)	22473208
MIRT727947	hsa-miR-93-5p	Homo sapiens	CPOX	1371	Homo sapiens	HITS-CLIP	Functional MTI (Weak)	22473208
MIRT727967	hsa-miR-93-5p	Homo sapiens	CNOT7	29883	Homo sapiens	HITS-CLIP	Functional MTI (Weak)	22473208
MIRT727974	hsa-miR-93-5p	Homo sapiens	CLOCK	9575	Homo sapiens	HITS-CLIP	Functional MTI (Weak)	22473208
MIRT727988	hsa-miR-93-5p	Homo sapiens	CIT	11113	Homo sapiens	HITS-CLIP	Functional MTI (Weak)	22473208
MIRT727992	hsa-miR-93-5p	Homo sapiens	CHURC1	91612	Homo sapiens	HITS-CLIP	Functional MTI (Weak)	22473208
MIRT728024	hsa-miR-93-5p	Homo sapiens	CD47	961	Homo sapiens	HITS-CLIP	Functional MTI (Weak)	22473208
MIRT728034	hsa-miR-93-5p	Homo sapiens	CCL1	6346	Homo sapiens	HITS-CLIP	Functional MTI (Weak)	22473208
MIRT728052	hsa-miR-93-5p	Homo sapiens	CAMK2N2	94032	Homo sapiens	HITS-CLIP	Functional MTI (Weak)	22473208
MIRT728056	hsa-miR-93-5p	Homo sapiens	TMEM245	23731	Homo sapiens	HITS-CLIP	Functional MTI (Weak)	22473208
MIRT728072	hsa-miR-93-5p	Homo sapiens	BMT2	154743	Homo sapiens	HITS-CLIP	Functional MTI (Weak)	22473208
MIRT728080	hsa-miR-93-5p	Homo sapiens	C7orf43	55262	Homo sapiens	HITS-CLIP	Functional MTI (Weak)	22473208
MIRT728094	hsa-miR-93-5p	Homo sapiens	TMEM267	64417	Homo sapiens	HITS-CLIP	Functional MTI (Weak)	22473208
MIRT728108	hsa-miR-93-5p	Homo sapiens	PRR14L	253143	Homo sapiens	HITS-CLIP	Functional MTI (Weak)	22473208
MIRT728141	hsa-miR-93-5p	Homo sapiens	ELMSAN1	91748	Homo sapiens	HITS-CLIP	Functional MTI (Weak)	22473208
MIRT728144	hsa-miR-93-5p	Homo sapiens	C14orf28	122525	Homo sapiens	HITS-CLIP	Functional MTI (Weak)	22473208
MIRT728150	hsa-miR-93-5p	Homo sapiens	VCPKMT	79609	Homo sapiens	HITS-CLIP	Functional MTI (Weak)	22473208
MIRT728172	hsa-miR-93-5p	Homo sapiens	BTN3A3	10384	Homo sapiens	HITS-CLIP	Functional MTI (Weak)	22473208
MIRT728184	hsa-miR-93-5p	Homo sapiens	BTBD7	55727	Homo sapiens	HITS-CLIP	Functional MTI (Weak)	22473208
MIRT728227	hsa-miR-93-5p	Homo sapiens	BAGE5	85316	Homo sapiens	HITS-CLIP	Functional MTI (Weak)	22473208
MIRT728257	hsa-miR-93-5p	Homo sapiens	ATP2B1	490	Homo sapiens	HITS-CLIP	Functional MTI (Weak)	22473208
MIRT728280	hsa-miR-93-5p	Homo sapiens	ATG2B	55102	Homo sapiens	HITS-CLIP	Functional MTI (Weak)	22473208
MIRT728285	hsa-miR-93-5p	Homo sapiens	ATG2A	23130	Homo sapiens	HITS-CLIP	Functional MTI (Weak)	22473208
MIRT728315	hsa-miR-93-5p	Homo sapiens	ARHGEF7	8874	Homo sapiens	HITS-CLIP	Functional MTI (Weak)	22473208
MIRT728320	hsa-miR-93-5p	Homo sapiens	ARAP2	116984	Homo sapiens	HITS-CLIP	Functional MTI (Weak)	22473208
MIRT728339	hsa-miR-93-5p	Homo sapiens	ANKRD13C	81573	Homo sapiens	HITS-CLIP	Functional MTI (Weak)	22473208
MIRT728362	hsa-miR-93-5p	Homo sapiens	ALDH9A1	223	Homo sapiens	HITS-CLIP	Functional MTI (Weak)	22473208
MIRT728366	hsa-miR-93-5p	Homo sapiens	AKTIP	64400	Homo sapiens	HITS-CLIP	Functional MTI (Weak)	22473208
MIRT728402	hsa-miR-93-5p	Homo sapiens	ACBD5	91452	Homo sapiens	HITS-CLIP	Functional MTI (Weak)	22473208
MIRT728406	hsa-miR-93-5p	Homo sapiens	ACAP2	23527	Homo sapiens	HITS-CLIP	Functional MTI (Weak)	22473208
MIRT728415	hsa-miR-93-5p	Homo sapiens	ABCA1	19	Homo sapiens	HITS-CLIP	Functional MTI (Weak)	22473208
MIRT728415	hsa-miR-93-5p	Homo sapiens	ABCA1	19	Homo sapiens	ELISA//Luciferase reporter assay//qRT-PCR//Western blot	Functional MTI	25785043
MIRT728420	hsa-miR-93-5p	Homo sapiens	AAK1	22848	Homo sapiens	HITS-CLIP	Functional MTI (Weak)	22473208
MIRT732756	hsa-miR-93-5p	Homo sapiens	RPS6KA4	8986	Homo sapiens	Luciferase reporter assay//Next Generation Sequencing (NGS)//qRT-PCR//Western blot	Functional MTI	27350436
MIRT733146	hsa-miR-93-5p	Homo sapiens	PDCD4	27250	Homo sapiens	Luciferase reporter assay//qRT-PCR//Western blot	Functional MTI	27021515
MIRT733293	hsa-miR-93-5p	Homo sapiens	ANG	283	Homo sapiens	Luciferase reporter assay//Western blot	Functional MTI	28401709
MIRT733709	hsa-miR-93-5p	Homo sapiens	NFKBIA	4792	Homo sapiens	Microarray//qRT-PCR	Functional MTI (Weak)	28057018
MIRT734080	hsa-miR-93-5p	Homo sapiens	PTENP1	11191	Homo sapiens	Luciferase reporter assay//qRT-PCR	Functional MTI	28212532
MIRT734875	hsa-miR-93-5p	Homo sapiens	ZNRF3	84133	Homo sapiens	Luciferase reporter assay//qRT-PCR//Western blot	Functional MTI	26423400
MIRT735009	hsa-miR-93-5p	Homo sapiens	FOXO3	2309	Homo sapiens	Luciferase reporter assay	Functional MTI	25823655
MIRT735341	hsa-miR-93-5p	Homo sapiens	MMP3	4314	Homo sapiens	Luciferase reporter assay//qRT-PCR//Western blot	Functional MTI	26175939
MIRT735529	hsa-miR-93-5p	Homo sapiens	FOXA1	3169	Homo sapiens	Luciferase reporter assay//qRT-PCR//Western blot	Functional MTI	27829043
MIRT760687	hsa-miR-93-5p	Homo sapiens	DCBLD2	131566	Homo sapiens	PAR-CLIP	Functional MTI (Weak)	26701625
MIRT760688	hsa-miR-93-5p	Homo sapiens	GPR183	1880	Homo sapiens	PAR-CLIP	Functional MTI (Weak)	26701625
MIRT760689	hsa-miR-93-5p	Homo sapiens	MINOS1-NBL1	100532736	Homo sapiens	PAR-CLIP	Functional MTI (Weak)	26701625
MIRT760690	hsa-miR-93-5p	Homo sapiens	NBL1	4681	Homo sapiens	PAR-CLIP	Functional MTI (Weak)	26701625
MIRT760691	hsa-miR-93-5p	Homo sapiens	PLEKHM1	9842	Homo sapiens	PAR-CLIP	Functional MTI (Weak)	26701625
MIRT760692	hsa-miR-93-5p	Homo sapiens	RAB3IP	117177	Homo sapiens	PAR-CLIP	Functional MTI (Weak)	26701625
MIRT760693	hsa-miR-93-5p	Homo sapiens	SYNJ2BP	55333	Homo sapiens	PAR-CLIP	Functional MTI (Weak)	26701625
MIRT782758	hsa-miR-93-5p	Homo sapiens	DPP9	91039	Homo sapiens	PAR-CLIP	Functional MTI (Weak)	27292025
MIRT782759	hsa-miR-93-5p	Homo sapiens	ISY1	57461	Homo sapiens	PAR-CLIP	Functional MTI (Weak)	27292025
MIRT782760	hsa-miR-93-5p	Homo sapiens	KPNA6	23633	Homo sapiens	PAR-CLIP	Functional MTI (Weak)	27292025
MIRT782761	hsa-miR-93-5p	Homo sapiens	LIMK1	3984	Homo sapiens	PAR-CLIP	Functional MTI (Weak)	27292025
MIRT782762	hsa-miR-93-5p	Homo sapiens	NR3C1	2908	Homo sapiens	PAR-CLIP	Functional MTI (Weak)	27292025
MIRT782763	hsa-miR-93-5p	Homo sapiens	PMAIP1	5366	Homo sapiens	PAR-CLIP	Functional MTI (Weak)	27292025
MIRT782764	hsa-miR-93-5p	Homo sapiens	SESN1	27244	Homo sapiens	PAR-CLIP	Functional MTI (Weak)	27292025
MIRT782765	hsa-miR-93-5p	Homo sapiens	SLC12A6	9990	Homo sapiens	PAR-CLIP	Functional MTI (Weak)	27292025
MIRT789969	hsa-miR-93-5p	Homo sapiens	ARMT1	79624	Homo sapiens	HITS-CLIP	Functional MTI (Weak)	27418678
MIRT789970	hsa-miR-93-5p	Homo sapiens	C17orf75	64149	Homo sapiens	HITS-CLIP	Functional MTI (Weak)	27418678
MIRT789971	hsa-miR-93-5p	Homo sapiens	FAM241A	132720	Homo sapiens	HITS-CLIP	Functional MTI (Weak)	27418678
MIRT789972	hsa-miR-93-5p	Homo sapiens	MPPE1	65258	Homo sapiens	HITS-CLIP	Functional MTI (Weak)	27418678
MIRT789973	hsa-miR-93-5p	Homo sapiens	MRPS10	55173	Homo sapiens	HITS-CLIP	Functional MTI (Weak)	27418678
MIRT789974	hsa-miR-93-5p	Homo sapiens	OLAH	55301	Homo sapiens	HITS-CLIP	Functional MTI (Weak)	27418678
MIRT789975	hsa-miR-93-5p	Homo sapiens	SON	6651	Homo sapiens	HITS-CLIP	Functional MTI (Weak)	27418678
MIRT789976	hsa-miR-93-5p	Homo sapiens	SP2	6668	Homo sapiens	HITS-CLIP	Functional MTI (Weak)	27418678
MIRT789977	hsa-miR-93-5p	Homo sapiens	WDR92	116143	Homo sapiens	HITS-CLIP	Functional MTI (Weak)	27418678
MIRT789978	hsa-miR-93-5p	Homo sapiens	ZNF786	136051	Homo sapiens	HITS-CLIP	Functional MTI (Weak)	27418678
