# Supplementary material for: Identification of Metastasis-Associated MicroRNAs in Metastatic Melanoma by miRNA Expression Profile and Experimental Validation
Source: Front Genet. 2021 Apr 9;12:663110. doi: 10.3389/fgene.2021.663110 (PMC8063111; doi:10.3389/fgene.2021.663110)
Supplement: Supplementary file 2 [file Data_Sheet_2.xls]

## Sheet: BP(hsa-miR-155-5p)
Category	Term	Count	%	PValue	Genes	List Total	Pop Hits	Pop Total	Fold Enrichment	Bonferroni	Benjamini	FDR
GOTERM_BP_DIRECT	GO:0098609~cell-cell adhesion	42	4.66667	3.58646e-10	YWHAZ, USP8, PDLIM5, DIAPH3, PICALM, PAK2, PACSIN2, PPL, EIF3E, LRRC59, EXOC3, EHD1, CLINT1, ARGLU1, FMNL2, STX5, TWF1, MYO6, CKAP5, STK24, CBL, S100A11, ARFIP2, PKN2, PPFIBP1, EEF2, ARFIP1, STAT1, SLC9A3R2, FLNB, ANXA2, TNKS1BP1, EIF4G2, CORO1B, TJP1, GAPVD1, TACSTD2, RARS, TMOD3, SDCBP, DNAJB1, DBN1	856	271	16792	3.04025	1.33918e-06	1.33918e-06	6.61542e-07
GOTERM_BP_DIRECT	GO:0045944~positive regulation of transcription from RNA polymerase II promoter	89	9.88889	1.26474e-07	BACH1, CCNT2, NAMPT, MEF2A, THRB, EZH1, MITF, EDN1, SPI1, NFKB1, RORA, FOXO3, CBFB, ZIC3, ZBTB38, CTNNB1, NFATC2IP, AKT1, KDM1A, FOS, JADE1, DDX17, FUBP3, SIN3A, CDKN2A, FLI1, S1PR1, ZNF148, PSIP1, CREB3L2, CDK5RAP3, SUPT5H, MYB, FGF2, MYC, CYR61, EGFR, MYO6, STRN3, FADD, JUNB, HIF1A, JUN, CD81, SMARCA4, MAVS, WNT5A, CAMTA1, HAX1, NFYC, CDC73, NR3C1, PAXBP1, SOX6, MYBL1, MEIS1, TFAM, CHD8, CHD7, …	856	981	16792	1.77971	0.000472142	0.000236099	0.000233288
GOTERM_BP_DIRECT	GO:0000122~negative regulation of transcription from RNA polymerase II promoter	71	7.88889	1.34533e-07	CREBRF, BACH1, XPO1, MEF2A, THRB, MITF, EDN1, WWC1, YBX3, SPI1, NFKB1, AURKB, FOXO3, ZNF254, KANK2, CTNNB1, KDM1A, SIN3A, ZNF148, HOMEZ, YEATS2, H2AFY, SUPT5H, MYB, MYC, KMT5A, ZFP36, RREB1, RCOR1, STRN3, MECP2, TLE4, PKIA, JUNB, SUZ12, CCND1, CD36, PSEN1, ZNF431, CUX1, SMARCA4, TSHZ3, CDC73, SOX6, ZBTB18, UBE2D3, CHD8, DRAP1, ELK4, BCL6, TCF4, NR1H3, ESRRA, JARID2, VHL, SMAD4, SMAD3, SMAD2, SKI,…	856	720	16792	1.93444	0.000502219	0.000167434	0.000248153
GOTERM_BP_DIRECT	GO:0043066~negative regulation of apoptotic process	51	5.66667	2.45398e-07	YBX3, NAA16, NFKB1, AURKA, PTEN, PDCD4, CIAPIN1, AKT1, CASP3, MYD88, SIN3A, PAK2, CAT, MYC, DHCR24, CYR61, EGFR, KIF14, SOCS3, PRKCI, FLNA, PLAUR, AMIGO2, PSEN1, CCND2, WNT5A, YWHAZ, GCLC, HAX1, ASNS, TGM2, AGO4, THBS1, PIK3R1, CSF1R, IL6, PDCD10, VHL, TMBIM6, CBL, SMAD3, PDE3A, SIRT1, STAT3, NOTCH2, CDKN1B, NUP62, PLK1, GOLPH3, GSK3B, IL2	856	455	16792	2.19881	0.000915898	0.000229053	0.000452649
GOTERM_BP_DIRECT	GO:0048661~positive regulation of smooth muscle cell proliferation	15	1.66667	1.37411e-06	EGFR, NAMPT, IL6, EDN1, STAT1, AKT1, CDH13, MYD88, S1PR1, JUN, TGM2, ABCC4, THBS1, FGF2, MYC	856	60	16792	4.90421	0.0051178	0.00102566	0.0025346
GOTERM_BP_DIRECT	GO:0045893~positive regulation of transcription, DNA-templated	53	5.88889	1.89056e-06	CHURC1, RSF1, FGF7, FOXK1, MITF, SPI1, NAA16, NFKB1, RORA, FOXO3, ZIC3, CTNNB1, FOS, FUBP3, PICALM, CDKN2A, CREB3L2, ASPH, MYB, MYC, DNAJC2, FGF2, SERTAD2, RREB1, MECP2, CDK2, HIF1A, PSEN1, JUN, SMARCA4, WNT5A, MYBL1, TFAM, CHD8, NKX3-1, KDM3A, TCF4, RUNX2, NR1H3, IL6, VHL, SMAD5, SMAD4, SMAD3, SMAD2, TRIM24, STAT1, STAT3, NUP62, SP1, ETS1, FOXE1, TP53INP1	856	515	16792	2.01882	0.0070345	0.00117587	0.00348718
GOTERM_BP_DIRECT	GO:0008285~negative regulation of cell proliferation	44	4.88889	2.36684e-06	CXCL8, STRN, CDC73, MXI1, PTEN, ARID2, KANK2, CTNNB1, ALDH1A2, P3H3, CDKN2A, PBRM1, NKX3-1, BCL6, NOS3, RAPGEF2, FGF2, CSF1R, DHCR24, APC, PTPRJ, B4GALT1, IL6, JARID2, VHL, S100A11, SMAD4, SKI, SMAD2, TRIM24, SMAD1, STAT3, NOTCH2, CDH13, SH3BP4, CDKN1B, NUP62, ETS1, JUN, EEF1E1, TBRG1, RBPJ, LDOC1, TP53INP1	856	396	16792	2.17965	0.00879884	0.00126174	0.00436567
GOTERM_BP_DIRECT	GO:0006366~transcription from RNA polymerase II promoter	49	5.44444	3.53722e-05	CCNT2, BACH1, MEF2A, MITF, SPI1, DEK, NFKB1, FOXO3, ZIC3, CBFB, FUBP1, FOS, FUBP3, TAF5L, FLI1, ZNF148, CREB3L2, SUPT5H, MYB, MYC, RREB1, JUNB, HIF1A, JUN, CAMTA1, LCORL, NFYC, NR3C1, MYBL1, POLR2C, MEIS1, TFAM, NFAT5, TCEA1, VEZF1, RUNX2, TRIP13, CEBPB, MAFB, NUCKS1, SMAD4, SMAD2, TRIM24, SMAD1, RPAP1, ETS1, TRPS1, HIVEP2, TCF12	856	513	16792	1.87373	0.123731	0.0163747	0.0652257
GOTERM_BP_DIRECT	GO:1902895~positive regulation of pri-miRNA transcription from RNA polymerase II promoter	8	0.888889	3.74237e-05	FOS, HIF1A, JUN, SPI1, SMAD3, SMAD1, STAT3, SMARCA4	856	20	16792	7.84673	0.130418	0.015407	0.0690074
GOTERM_BP_DIRECT	GO:0006446~regulation of translational initiation	10	1.11111	5.9846e-05	EIF3C, EIF4G2, EIF3CL, EIF3A, EIF3G, EIF3E, EIF3F, EIF4A1, EIF3J, EIF2B2	856	36	16792	5.44912	0.200262	0.0220993	0.110332
GOTERM_BP_DIRECT	GO:0048010~vascular endothelial growth factor receptor signaling pathway	14	1.55556	6.13273e-05	FLT1, CCL2, AXL, VAV2, NCKAP1, DOCK1, PAK2, MAPK13, MAPK14, RAC1, RHOA, CYFIP1, PIK3CA, PIK3R1	856	72	16792	3.81438	0.204674	0.0206032	0.113061
GOTERM_BP_DIRECT	GO:0001525~angiogenesis	27	3	7.10308e-05	CCL2, CXCL8, ANPEP, RORA, MEIS1, PTEN, S1PR1, PIK3CA, NOS3, PLXND1, VEZF1, SRPK2, COL4A2, FMNL3, FLT1, PDCD10, AIMP1, VAV2, MCAM, SIRT1, ANXA2, HIF1A, CLIC4, MAPK14, JUN, RBPJ, TNFAIP2	856	223	16792	2.37513	0.232977	0.0218607	0.130939
GOTERM_BP_DIRECT	GO:0001701~in utero embryonic development	24	2.66667	8.08313e-05	GNA13, SRSF1, TAPT1, KIF3A, ADAM10, MSH2, COPS3, MYO1E, EDN1, SMAD4, YBX3, SMAD3, SMAD2, SOX6, CTNNB1, KDM1A, CHD8, CHD7, SIN3A, SLC30A1, ETNK2, NOS3, MYC, EIF4E2	856	187	16792	2.51767	0.260541	0.0229507	0.148993
GOTERM_BP_DIRECT	GO:0042493~response to drug	33	3.66667	8.3316e-05	XPO1, HMGCS1, UQCRFS1, PTEN, CTNNB1, FOS, CASP3, OXCT1, PTN, CAT, THBS1, RAB6C, MYC, TERF1, ICAM1, LPL, IL6, MYO6, CYP1A1, PDE3A, CDK4, STAT1, JUNB, CPT1A, STAT3, RAD51, TJP1, CCND1, XPC, CDKN1B, JUN, ABCC4, GNAS	856	304	16792	2.12946	0.26737	0.0219774	0.153569
GOTERM_BP_DIRECT	GO:0007050~cell cycle arrest	20	2.22222	9.7975e-05	CAB39L, MSH2, CXCL8, SMAD3, RRAGA, RPTOR, NOTCH2, PPM1G, EIF4G2, CDKN1B, CDKN2A, TBRG1, RHEB, HBP1, CAB39, THBS1, MYC, TP53INP1, DHCR24, APC	856	141	16792	2.78253	0.306398	0.0240954	0.180566
GOTERM_BP_DIRECT	GO:0032355~response to estradiol	15	1.66667	0.000195334	ALDH1A2, CASP3, CCND1, ESRRA, CDKN1B, ETS1, STRN3, TFPI, PTN, EEF2, CAT, PTEN, MYC, STAT3, CTNNB1	856	91	16792	3.23354	0.517826	0.044567	0.359691
GOTERM_BP_DIRECT	GO:0018105~peptidyl-serine phosphorylation	18	2	0.000200206	CSNK1A1, CSNK1G2, PKN2, PRKCI, CSNK1A1L, RICTOR, CDK5, CDK2, AKT1, PAK2, PLK1, MORC3, MAPK13, MAPK14, GSK3B, MAP3K10, CAB39, MASTL	856	125	16792	2.82482	0.526519	0.043026	0.368647
GOTERM_BP_DIRECT	GO:0007568~aging	21	2.33333	0.00028048	IL6, CCL2, GCLC, CYP1A1, FADS1, EEF2, AURKB, FOXO3, CTNNA1, PTEN, STAT3, AKT1, VCAM1, FOS, SIN3A, DMD, JUN, CAT, APAF1, FGF2, EIF2B5	856	165	16792	2.49669	0.649172	0.0565313	0.516096
GOTERM_BP_DIRECT	GO:0007264~small GTPase mediated signal transduction	27	3	0.000347701	RAB3B, RAB5C, RGL1, ARL5A, DOCK1, ARL10, KRAS, ARL15, RAC1, RHOA, RAB23, RAB6A, RAPGEF2, RAB27B, ARL5B, RAB6C, RAB2A, ARFIP2, VAV2, DOCK4, RAB30, RAB34, WTH3DI, RAB14, RHEB, RAP1B, ARL8B	856	246	16792	2.15307	0.72707	0.0660611	0.639411
GOTERM_BP_DIRECT	GO:0034976~response to endoplasmic reticulum stress	13	1.44444	0.000379853	CREBRF, DDRGK1, CEBPB, TMX3, CXCL8, EEF2, UBQLN1, UFL1, TMEM33, CREB3L2, THBS1, PIK3R1, EIF2B5	856	75	16792	3.40025	0.757957	0.0684748	0.698343
GOTERM_BP_DIRECT	GO:0016477~cell migration	21	2.33333	0.000484809	FMNL3, FLT1, PODXL, PRKCI, WWC1, ABI2, CDH2, VAV2, PALLD, PTEN, JUP, CORO1B, DOCK1, S1PR1, GSK3B, GOLPH3, RHOA, FOXE1, THBS1, CDC42BPB, APC	856	172	16792	2.39508	0.836463	0.0826119	0.890485
GOTERM_BP_DIRECT	GO:0045892~negative regulation of transcription, DNA-templated	44	4.88889	0.000532571	WNT5A, TSHZ3, RSF1, GCLC, FOXK1, SNX6, SPI1, ZBTB18, PDCD4, ZBTB38, CTNNB1, KDM1A, CHD8, ZNF703, CDKN2A, SIN3A, ZNF148, YEATS2, NKX3-1, BCL6, MYB, RUNX2, KMT5A, CEBPB, JARID2, STRN3, RCOR1, RING1, MECP2, SMAD4, SMAD2, TRIM24, SIRT1, CDK5, GCFC2, CDKN1B, SMARCE1, JUN, UBA3, RBAK, MAP3K10, FOXE1, RBPJ, SMARCA4	856	499	16792	1.72974	0.863188	0.0864489	0.977806
GOTERM_BP_DIRECT	GO:0016569~covalent chromatin modification	16	1.77778	0.000604624	SPIN1, RSF1, JARID2, DEK, NR3C1, ARID2, CHD9, CHD8, CHD7, SMARCE1, SMARCD2, PBRM1, H2AFY, DNMT1, DNAJC2, SMARCA4	856	113	16792	2.7776	0.895477	0.0935225	1.1094
GOTERM_BP_DIRECT	GO:0043065~positive regulation of apoptotic process	30	3.33333	0.000718387	OBSCN, IL6, AIFM1, EEF1A2, CTLA4, TRIO, FADD, FOXO3, CDK4, VAV2, SIRT1, CTNNB1, CTNNBL1, AKT1, ALDH1A2, CDKN2A, PSEN1, EEF1E1, IGF2R, RAC1, MAP3K10, TGM2, PTN, BCL6, APAF1, INPP5D, ARL6IP5, TERF1, APC, EIF2B5	856	300	16792	1.96168	0.931671	0.105785	1.31683
GOTERM_BP_DIRECT	GO:0071407~cellular response to organic cyclic compound	11	1.22222	0.000720352	AKT1, CASP3, CDKN1B, CCL2, CEBPB, PAK2, CYP1A1, SMAD5, RAP1B, STAT1, STAT3	856	59	16792	3.65737	0.932171	0.102041	1.32041
GOTERM_BP_DIRECT	GO:0006418~tRNA aminoacylation for protein translation	9	1	0.000785937	CARS, YARS, AIMP1, NARS, EEF1E1, RARS, LARS, EPRS, CARS2	856	40	16792	4.41379	0.946914	0.106775	1.43981
GOTERM_BP_DIRECT	GO:0001731~formation of translation preinitiation complex	7	0.777778	0.000819051	EIF3C, EIF3CL, EIF3A, EIF3G, EIF3E, EIF3F, EIF3J	856	23	16792	5.97034	0.953093	0.107133	1.50004
GOTERM_BP_DIRECT	GO:0071347~cellular response to interleukin-1	12	1.33333	0.000870109	ICAM1, IL6, HIF1A, CCL2, CEBPB, EDN1, TFPI, CXCL8, NKX3-1, NFKB1, RORA, MYC	856	71	16792	3.31552	0.961241	0.109601	1.59284
GOTERM_BP_DIRECT	GO:0035994~response to muscle stretch	6	0.666667	0.000922837	FOS, DMD, MAPK14, JUN, EDN1, NFKB1	856	16	16792	7.35631	0.968174	0.112084	1.68859
GOTERM_BP_DIRECT	GO:0006357~regulation of transcription from RNA polymerase II promoter	39	4.33333	0.00109556	TSHZ3, LCORL, FOXK1, MITF, NFYC, DEK, NFKB1, FOXO3, BUD31, CBFB, FOS, KDM1A, FLI1, SMARCD2, TRAK1, TCEA1, VEZF1, SUPT5H, RUNX2, KLF9, NUCKS1, MAFB, TADA2B, NEUROG1, SMAD3, TTF1, TFCP2, JUNB, STAT3, QRICH1, CIAO1, SMARCE1, DMTF1, MAPK14, PRKAR1A, FOXE1, CUX1, TCF12, SMARCA4	856	441	16792	1.73482	0.983312	0.127538	2.00163
GOTERM_BP_DIRECT	GO:0009791~post-embryonic development	12	1.33333	0.00110262	TAPT1, SGPL1, MUT, IMPAD1, PSEN1, ALDH5A1, MORC3, IGF2R, MECP2, SMAD2, ETNK2, SOX6	856	73	16792	3.22468	0.983746	0.124434	2.01439
GOTERM_BP_DIRECT	GO:0001889~liver development	12	1.33333	0.00123677	ALDH1A2, UPF2, KRAS, JARID2, GNPNAT1, IGF2R, JUN, HMGCS1, PIK3CA, SMAD3, PTN, ASNS	856	74	16792	3.18111	0.990157	0.134463	2.25684
GOTERM_BP_DIRECT	GO:0006338~chromatin remodeling	13	1.44444	0.00133348	RSF1, TADA2B, TTF1, DEK, CHRAC1, CHD7, SMARCE1, SMARCD2, PBRM1, MYB, SUPT5H, MYC, SMARCA4	856	86	16792	2.96533	0.993143	0.14014	2.43128
GOTERM_BP_DIRECT	GO:0050821~protein stabilization	17	1.88889	0.00151528	PDCD10, VHL, SWSAP1, SMAD3, NAA16, CCT2, PTEN, CDC37, FLNA, ZNF207, FBXW7, CDKN2A, MORC3, AAK1, TBRG1, PIK3R1, SEL1L	856	136	16792	2.4521	0.996526	0.15341	2.75837
GOTERM_BP_DIRECT	GO:0042384~cilium assembly	16	1.77778	0.00158839	SNAP29, CLUAP1, KIF3A, CEP83, PCNT, CEP41, TTC8, RAB3IP, FLNA, ACTR2, ATXN10, RAB23, DYNC2H1, ABCC4, SSX2IP, EHD1	856	124	16792	2.5312	0.997357	0.155992	2.88962
GOTERM_BP_DIRECT	GO:0007049~cell cycle	23	2.55556	0.00165254	CCNT2, ANAPC16, E2F2, NASP, ERBIN, PKN2, AURKA, CDC73, AURKB, CDK5, SEPT11, CCND1, RIF1, MARVELD1, NOLC1, DMTF1, MAPK13, CCND2, ARL8B, CUL4B, SUPT5H, CHAF1A, CHAF1B	856	217	16792	2.0792	0.997921	0.157639	3.00465
GOTERM_BP_DIRECT	GO:0071222~cellular response to lipopolysaccharide	15	1.66667	0.00178609	ZFP36, WNT5A, ICAM1, IL6, CEBPB, CCL2, AXL, CXCL8, CDC73, NFKB1, CD36, MAPK14, TICAM2, TFPI, NR1H3	856	113	16792	2.604	0.998738	0.165073	3.24371
GOTERM_BP_DIRECT	GO:0007067~mitotic nuclear division	25	2.77778	0.00195952	CSNK1A1, SSSCA1, ANAPC16, KIF22, CLTA, CKAP5, AURKA, NR3C1, CEP55, AURKB, CLTC, WEE1, CDK2, SRSF2, NUP62, NOLC1, PLK1, PBRM1, KLHL42, MASTL, STAG2, KMT5A, TERF1, VCPIP1, PPP5C	856	248	16792	1.9775	0.999341	0.175302	3.55332
GOTERM_BP_DIRECT	GO:0009408~response to heat	9	1	0.00269347	AKT1, IL6, CCL2, GCLC, PSIP1, NOS3, EIF2B2, TP53INP1, EIF2B5	856	48	16792	3.67815	0.999958	0.227583	4.85324
GOTERM_BP_DIRECT	GO:0030335~positive regulation of cell migration	20	2.22222	0.00270115	EGFR, FLT1, ADAM10, PDCD10, PODXL, EDN1, SMAD3, MCAM, CDH13, ZNF703, S1PR1, SYNE2, TRIM32, SDCBP, THBS1, MYLK, PIK3R1, APC, CYR61, CSF1R	856	184	16792	2.13226	0.999959	0.223139	4.86675
GOTERM_BP_DIRECT	GO:0038128~ERBB2 signaling pathway	8	0.888889	0.00273647	AKT1, EGFR, KRAS, USP8, ERBIN, PIK3CA, PIK3R1, CDC37	856	38	16792	4.12986	0.999964	0.220857	4.92887
GOTERM_BP_DIRECT	GO:0007265~Ras protein signal transduction	11	1.22222	0.00275004	DOK2, CDKN2A, KRAS, RREB1, MAPK14, JUN, SDCBP, DNMT1, FGF2, CDK2, DHCR24	856	70	16792	3.08264	0.999966	0.217161	4.95273
GOTERM_BP_DIRECT	GO:0051216~cartilage development	10	1.11111	0.00280343	WNT5A, TAPT1, ESRRA, HIF1A, EDN1, SMAD5, CREB3L2, GNAS, SOX6, SMAD1	856	59	16792	3.32489	0.999972	0.216343	5.04655
GOTERM_BP_DIRECT	GO:0043542~endothelial cell migration	7	0.777778	0.00296946	CDH13, RHOA, PIK3CA, NOS3, PLXND1, STAT1, PTEN	856	29	16792	4.7351	0.999985	0.223046	5.33774
GOTERM_BP_DIRECT	GO:0000289~nuclear-transcribed mRNA poly(A) tail shortening	7	0.777778	0.00296946	ZFP36, TNKS1BP1, CNOT9, CNOT10, EIF4A1, MLH1, CNOT6	856	29	16792	4.7351	0.999985	0.223046	5.33774
GOTERM_BP_DIRECT	GO:0060334~regulation of interferon-gamma-mediated signaling pathway	5	0.555556	0.00329769	SOCS3, SOCS1, STAT1, CDC37, IFNGR1	856	13	16792	7.54493	0.999996	0.239734	5.91092
GOTERM_BP_DIRECT	GO:0016180~snRNA processing	5	0.555556	0.00329769	INTS8, INTS4, INTS7, INTS6, INTS10	856	13	16792	7.54493	0.999996	0.239734	5.91092
GOTERM_BP_DIRECT	GO:0043123~positive regulation of I-kappaB kinase/NF-kappaB signaling	18	2	0.00350548	MAVS, PELI1, GOLT1B, FADD, TAB2, FLNA, CTNNB1, IKBKE, CARD11, MYD88, CD36, NUP62, TRIM32, TICAM2, RHOA, TGM2, MAP3K14, PPP5C	856	161	16792	2.19319	0.999998	0.248026	6.27208
GOTERM_BP_DIRECT	GO:0044321~response to leptin	4	0.444444	0.00394522	CCND1, EDN1, SIRT1, STAT3	856	7	16792	11.2096	1	0.269521	7.03207
GOTERM_BP_DIRECT	GO:0071277~cellular response to calcium ion	9	1	0.00397506	WNT5A, AKR1C3, FOS, MEF2A, CLIC4, JUN, EDN1, ASPH, JUNB	856	51	16792	3.46179	1	0.266438	7.08343
GOTERM_BP_DIRECT	GO:0006413~translational initiation	16	1.77778	0.00420364	RPL39, EIF3C, EIF3CL, EIF4G2, EIF3A, EIF3G, EIF3E, EIF4A1, EIF3F, DDX3Y, EIF3J, RPS20, EIF2B2, MTFMT, EIF4E2, EIF2B5	856	137	16792	2.29102	1	0.274584	7.47597
GOTERM_BP_DIRECT	GO:0043200~response to amino acid	7	0.777778	0.00422112	ICAM1, CASP3, IL6, CDKN1B, CCL2, EDN1, ASNS	856	31	16792	4.42961	1	0.270868	7.50592
GOTERM_BP_DIRECT	GO:0030032~lamellipodium assembly	7	0.777778	0.00422112	CDH13, S1PR1, GOLPH3, RAC1, ARFIP2, CYFIP1, VAV2	856	31	16792	4.42961	1	0.270868	7.50592
GOTERM_BP_DIRECT	GO:0009611~response to wounding	10	1.11111	0.00440806	ZFP36, CCL2, FGF7, AIMP1, CYP1A1, RAC1, ITGB4, AURKA, MYC, CDK5	856	63	16792	3.11378	1	0.276354	7.82569
GOTERM_BP_DIRECT	GO:0031529~ruffle organization	5	0.555556	0.00443254	CORO1B, RAC1, ARFIP2, CYFIP1, CSF1R	856	14	16792	7.00601	1	0.273123	7.86749
GOTERM_BP_DIRECT	GO:0008284~positive regulation of cell proliferation	38	4.22222	0.00503471	NAMPT, FGF7, EDN1, PTEN, CNOT6, AKR1C3, ALDH1A2, ZNF703, KRAS, PTN, NKX3-1, THBS1, RUNX2, MYC, FGF2, CSF1R, KIF14, EGFR, SRPK2, IL6, CHTOP, PDCD10, FLT1, ADAM10, MECP2, CDK4, SIRT1, STAT3, CDK2, CIAO1, UFL1, SUZ12, CDKN1B, CCND2, ETS1, CD81, SDCBP, IL2	856	466	16792	1.59966	1	0.299251	8.88998
GOTERM_BP_DIRECT	GO:0043966~histone H3 acetylation	8	0.888889	0.00560697	JADE1, POLE4, TAF5L, BRPF3, POLE3, DR1, YEATS2, SPI1	856	43	16792	3.64964	1	0.322132	9.85174
GOTERM_BP_DIRECT	GO:0010718~positive regulation of epithelial to mesenchymal transition	7	0.777778	0.00582451	GLIPR2, ZNF703, SMAD4, SDCBP, SMAD3, SMAD2, CTNNB1	856	33	16792	4.16114	1	0.327389	10.2148
GOTERM_BP_DIRECT	GO:0002903~negative regulation of B cell apoptotic process	4	0.444444	0.00607462	SLC39A10, BCL6, AURKB, IL2	856	8	16792	9.80841	1	0.333878	10.6305
GOTERM_BP_DIRECT	GO:0007183~SMAD protein complex assembly	4	0.444444	0.00607462	SMAD4, SMAD3, SMAD2, SMAD1	856	8	16792	9.80841	1	0.333878	10.6305
GOTERM_BP_DIRECT	GO:2000480~negative regulation of cAMP-dependent protein kinase activity	4	0.444444	0.00607462	PRKAR2A, PRKAR1A, PKIA, SIRT1	856	8	16792	9.80841	1	0.333878	10.6305
GOTERM_BP_DIRECT	GO:2000774~positive regulation of cellular senescence	4	0.444444	0.00607462	CDKN2A, KRAS, EEF1E1, SIRT1	856	8	16792	9.80841	1	0.333878	10.6305
GOTERM_BP_DIRECT	GO:0034644~cellular response to UV	8	0.888889	0.00638144	KDM1A, FBXW7, N4BP1, PTN, AURKB, MYC, PIK3R1, TP53INP1	856	44	16792	3.56669	1	0.342546	11.1381
GOTERM_BP_DIRECT	GO:0045648~positive regulation of erythrocyte differentiation	6	0.666667	0.00640246	KDM1A, HIF1A, ETS1, MAPK14, INPP5D, FOXO3	856	24	16792	4.90421	1	0.338676	11.1727
GOTERM_BP_DIRECT	GO:0030036~actin cytoskeleton organization	15	1.66667	0.00644728	FMNL3, SPECC1, DIAPH3, SSH2, ARFIP2, PALLD, FLNB, CORO1B, KRAS, PACSIN2, RAC1, RHOA, SDCBP, TMOD3, BCL6	856	130	16792	2.26348	1	0.335923	11.2466
GOTERM_BP_DIRECT	GO:0007179~transforming growth factor beta receptor signaling pathway	12	1.33333	0.00696233	FOS, CCL2, JUN, SMAD5, CBL, SMAD4, RHOA, SMAD3, ITGB5, SMAD2, SKI, SMAD1	856	92	16792	2.55872	1	0.352609	12.0914
GOTERM_BP_DIRECT	GO:0051301~cell division	30	3.33333	0.0069665	ANAPC16, CCNT2, CLTA, AURKA, CDC73, NR3C1, CLTC, CDC37, ZNF207, NCAPG, CDC40, KLHL42, MASTL, KMT5A, STAG2, TERF1, CSNK1A1, SSSCA1, KIF14, CKAP5, PKN2, CDK4, CDK5, CDK2, WEE1, SEPT11, NCAPD2, CCND1, CCND2, ARL8B	856	350	16792	1.68144	1	0.348145	12.0983
GOTERM_BP_DIRECT	GO:0045471~response to ethanol	13	1.44444	0.00707981	VCAM1, ICAM1, CCND1, TJP1, CCL2, OXCT1, CBL, EEF2, CAT, PTEN, MYC, STAT3, IL2	856	105	16792	2.42875	1	0.348126	12.2831
GOTERM_BP_DIRECT	GO:0061036~positive regulation of cartilage development	5	0.555556	0.00743057	WNT5A, TAPT1, SOX6, SMAD1, CYR61	856	16	16792	6.13026	1	0.357284	12.8529
GOTERM_BP_DIRECT	GO:0002051~osteoblast fate commitment	3	0.333333	0.00750589	SMAD5, SMAD1, RUNX2	856	3	16792	19.6168	1	0.355689	12.9748
GOTERM_BP_DIRECT	GO:0070141~response to UV-A	3	0.333333	0.00750589	AKT1, EGFR, CCND1	856	3	16792	19.6168	1	0.355689	12.9748
GOTERM_BP_DIRECT	GO:0048015~phosphatidylinositol-mediated signaling	13	1.44444	0.00762509	EGFR, FGF7, RICTOR, PTEN, AKT1, MOV10, RHOA, INPP5F, PIK3CA, AGO4, FGF2, PIK3R1, CSF1R	856	106	16792	2.40584	1	0.355777	13.1674
GOTERM_BP_DIRECT	GO:0055114~oxidation-reduction process	45	5	0.00773302	CYP2U1, TYRP1, CYP51A1, HSD17B12, UGDH, ALDH3A2, FDFT1, VCAM1, FAR1, AKR1C3, ALDH1A2, MTHFD2, KDM1A, P3H3, AKR7A2, NOS3, KDM3A, ASPH, HHIP, HSD17B7, DHCR24, PDPR, SH3PXD2A, CYP1A1, AIFM1, FADS1, SCD, CBR4, OGFOD1, TXNDC12, MARC1, L2HGDH, MARC2, RRM2, PHGDH, OXNAD1, ABCC4, TXNRD1, PCYOX1, MECR, ALDH9A1, RDH13, DEGS1, RETSAT, UQCRB	856	592	16792	1.49114	1	0.355449	13.3414
GOTERM_BP_DIRECT	GO:0001938~positive regulation of endothelial cell proliferation	10	1.11111	0.00805842	WNT5A, AKT1, CDH13, HIF1A, CCL2, JUN, RICTOR, FGF2, SIRT1, RPTOR	856	69	16792	2.84302	1	0.362962	13.8641
GOTERM_BP_DIRECT	GO:0007010~cytoskeleton organization	17	1.88889	0.00808054	FMNL2, FMNL3, KRT6B, CCL2, RP2, PRKCI, ABI2, PALLD, QRICH1, DOCK1, DMD, PPL, FITM2, UGT8, AGRN, ADD3, CDC42BPB	856	161	16792	2.07134	1	0.359508	13.8995
GOTERM_BP_DIRECT	GO:0050852~T cell receptor signaling pathway	16	1.77778	0.00851921	PTPRJ, ITK, NFKB1, TAB2, PTEN, DENND1B, CARD11, UBE2D2, PAK2, PSEN1, PIK3CA, PSME3, HLA-DPA1, PSME4, INPP5D, PIK3R1	856	148	16792	2.12074	1	0.370607	14.5992
GOTERM_BP_DIRECT	GO:1901522~positive regulation of transcription from RNA polymerase II promoter involved in cellular response to chemical stimulus	4	0.444444	0.00876969	SMAD5, SMAD4, SMAD1, RUNX2	856	9	16792	8.71859	1	0.374913	14.9963
GOTERM_BP_DIRECT	GO:0071230~cellular response to amino acid stimulus	8	0.888889	0.00918356	EGFR, SH3BP4, CEBPB, CPEB4, SOCS1, DNMT1, RRAGA, RPTOR	856	47	16792	3.33903	1	0.384432	15.6486
GOTERM_BP_DIRECT	GO:0031532~actin cytoskeleton reorganization	8	0.888889	0.00918356	MKLN1, S1PR1, FGF7, RHOA, RICTOR, ANTXR1, FLNA, CDC42BPB	856	47	16792	3.33903	1	0.384432	15.6486
GOTERM_BP_DIRECT	GO:0060070~canonical Wnt signaling pathway	11	1.22222	0.00934223	WNT5A, CHD8, CCND1, PSEN1, GSK3B, OTULIN, SMAD3, PTEN, MYC, CTNNB1, APC	856	83	16792	2.59982	1	0.385395	15.8974
GOTERM_BP_DIRECT	GO:0071356~cellular response to tumor necrosis factor	13	1.44444	0.0101429	ZFP36, VCAM1, ICAM1, IL6, CCL2, EDN1, YBX3, ERBIN, CXCL8, NKX3-1, RORA, THBS1, SIRT1	856	110	16792	2.31835	1	0.406349	17.1423
GOTERM_BP_DIRECT	GO:0045669~positive regulation of osteoblast differentiation	9	1	0.0107056	IL6, CEBPB, SMAD5, GNAS, SMAD1, RUNX2, FGF2, CTNNB1, CYR61	856	60	16792	2.94252	1	0.419061	18.0068
GOTERM_BP_DIRECT	GO:0036120~cellular response to platelet-derived growth factor stimulus	5	0.555556	0.0115224	CORO1B, CCL2, CBL, PTN, MYC	856	18	16792	5.44912	1	0.438415	19.2466
GOTERM_BP_DIRECT	GO:0050729~positive regulation of inflammatory response	10	1.11111	0.0115388	WNT5A, EGFR, AGTR1, LPL, CCL2, MAPK13, ETS1, TGM2, IL17RB, IL2	856	73	16792	2.68724	1	0.434597	19.2714
GOTERM_BP_DIRECT	GO:0051146~striated muscle cell differentiation	4	0.444444	0.0120589	AKT1, KRAS, MAPK14, CDH2	856	10	16792	7.84673	1	0.444747	20.0513
GOTERM_BP_DIRECT	GO:0008283~cell proliferation	30	3.33333	0.0124365	BCAT1, CDV3, USP8, AURKB, PTEN, PDAP1, AKT1, KDM1A, PICALM, CSE1L, RAC1, CDK5RAP3, MYC, CSF1R, CYR61, PDK1, EGFR, CYP1A1, NASP, SMAD4, SKI, CDK5, STAT3, OGFOD1, TACSTD2, PLK1, GOLPH3, CD81, TXNRD1, RAP1B	856	366	16792	1.60794	1	0.45069	20.6131
GOTERM_BP_DIRECT	GO:2000145~regulation of cell motility	6	0.666667	0.0125189	EGFR, CD81, RHOA, PKN2, INPP5F, SSX2IP	856	28	16792	4.2036	1	0.448685	20.7351
GOTERM_BP_DIRECT	GO:0060395~SMAD protein signal transduction	9	1	0.0129487	FOS, SLC33A1, JUN, SMAD5, SMAD4, SMAD3, SMAD2, SKI, SMAD1	856	62	16792	2.8476	1	0.45574	21.3691
GOTERM_BP_DIRECT	GO:0046716~muscle cell cellular homeostasis	5	0.555556	0.0140182	IL6, HIF1A, DMD, CFL2, TRIM32	856	19	16792	5.16232	1	0.47837	22.9259
GOTERM_BP_DIRECT	GO:0021772~olfactory bulb development	5	0.555556	0.0140182	KIF14, CHD7, SKI, TTC8, CSF1R	856	19	16792	5.16232	1	0.47837	22.9259
GOTERM_BP_DIRECT	GO:0042542~response to hydrogen peroxide	8	0.888889	0.0141975	CASP3, PDCD10, STK24, JUN, EEF2, CAT, STAT1, SIRT1	856	51	16792	3.07715	1	0.478549	23.184
GOTERM_BP_DIRECT	GO:0090168~Golgi reassembly	3	0.333333	0.0145055	YWHAZ, PDCD10, VCPIP1	856	4	16792	14.7126	1	0.481779	23.6256
GOTERM_BP_DIRECT	GO:0051098~regulation of binding	3	0.333333	0.0145055	SMAD4, SMAD3, SMAD2	856	4	16792	14.7126	1	0.481779	23.6256
GOTERM_BP_DIRECT	GO:0000320~re-entry into mitotic cell cycle	3	0.333333	0.0145055	CCND1, GSK3B, MYC	856	4	16792	14.7126	1	0.481779	23.6256
GOTERM_BP_DIRECT	GO:0032909~regulation of transforming growth factor beta2 production	3	0.333333	0.0145055	HIF1A, SMAD4, SMAD3	856	4	16792	14.7126	1	0.481779	23.6256
GOTERM_BP_DIRECT	GO:1902510~regulation of apoptotic DNA fragmentation	3	0.333333	0.0145055	CDKN2A, AIFM1, APAF1	856	4	16792	14.7126	1	0.481779	23.6256
GOTERM_BP_DIRECT	GO:0097421~liver regeneration	6	0.666667	0.0145083	SRSF1, EGFR, CCND1, CEBPB, AURKA, MYC	856	29	16792	4.05865	1	0.477773	23.6295
GOTERM_BP_DIRECT	GO:0030509~BMP signaling pathway	10	1.11111	0.014808	TWSG1, UBE2D3, CHRDL1, SLC33A1, SMAD5, SMAD4, SKI, FSTL1, SMAD1, RUNX2	856	76	16792	2.58116	1	0.480751	24.0568
GOTERM_BP_DIRECT	GO:1901215~negative regulation of neuron death	7	0.777778	0.0149455	AKT1, IL6, SIRT1, CDK5, STAT3, CTNNB1, PPP5C	856	40	16792	3.43294	1	0.479941	24.2521
GOTERM_BP_DIRECT	GO:0030512~negative regulation of transforming growth factor beta receptor signaling pathway	9	1	0.0155178	GLG1, SNX6, HTRA1, CD109, SMAD3, LEMD3, SMAD2, SKI, SIRT1	856	64	16792	2.75862	1	0.488925	25.0597
GOTERM_BP_DIRECT	GO:0034145~positive regulation of toll-like receptor 4 signaling pathway	4	0.444444	0.0159616	PELI1, WDFY1, TICAM2, NR1H3	856	11	16792	7.13339	1	0.494772	25.6804
GOTERM_BP_DIRECT	GO:0033197~response to vitamin E	4	0.444444	0.0159616	SRSF2, CCND1, HMGCS1, CAT	856	11	16792	7.13339	1	0.494772	25.6804
GOTERM_BP_DIRECT	GO:0060445~branching involved in salivary gland morphogenesis	4	0.444444	0.0159616	IL6, FGF7, DAG1, TGM2	856	11	16792	7.13339	1	0.494772	25.6804
GOTERM_BP_DIRECT	GO:0070914~UV-damage excision repair	4	0.444444	0.0159616	XPC, DDB2, CUL4B, SIRT1	856	11	16792	7.13339	1	0.494772	25.6804
GOTERM_BP_DIRECT	GO:0006351~transcription, DNA-templated	121	13.4444	0.0160309	CNOT9, MEF2A, THRB, RORA, MXI1, CNOT6, ZNF254, KANK2, CTNNB1, KDM1A, DDX17, SIN3A, CDKN2A, SMARCD2, ZNF300, ZNF248, PSIP1, SAP30L, DNAJC2, ARGLU1, ZNF644, RCOR1, TADA2B, MECP2, ZNF500, SUZ12, ZNF236, HIF1A, ZNF384, ZNF431, PPP5C, SMARCA4, TSHZ3, ZNF611, SOX6, MOV10, DRAP1, ELK4, NKX3-1, PBRM1, NR1H3, ESRRA, KLF9, SMAD5, SMAD4, SMAD3, NEUROG1, SMAD2, SKI, TFCP2, SMAD1, GCFC2, NUP62, DMTF1, RNF2, D…	856	1955	16792	1.21414	1	0.492382	25.7769
GOTERM_BP_DIRECT	GO:0016925~protein sumoylation	13	1.44444	0.0160437	MITF, RING1, AURKB, NUP155, NUPL2, NFATC2IP, XPC, CDKN2A, NUP62, RNF2, UBA2, STAG2, PHC2	856	117	16792	2.17965	1	0.488819	25.7946
GOTERM_BP_DIRECT	GO:0033574~response to testosterone	6	0.666667	0.0166991	NASP, EDN1, NKX3-1, MTAP, THBS1, CDK4	856	30	16792	3.92336	1	0.498924	26.7011
GOTERM_BP_DIRECT	GO:0031397~negative regulation of protein ubiquitination	7	0.777778	0.0167754	UBXN1, UFL1, BAG5, N4BP1, GCLC, GNL3L, CDK5	856	41	16792	3.34921	1	0.496735	26.806
GOTERM_BP_DIRECT	GO:0006541~glutamine metabolic process	5	0.555556	0.0168317	ALDH5A1, PHGDH, MECP2, ASNS, GMPS	856	20	16792	4.90421	1	0.494169	26.8832
GOTERM_BP_DIRECT	GO:0035019~somatic stem cell population maintenance	9	1	0.0169321	SMAD4, SPI1, SMAD2, SKI, RBPJ, FGF2, POLR2C, ZIC3, STAT3	856	65	16792	2.71618	1	0.492552	27.0208
GOTERM_BP_DIRECT	GO:0043524~negative regulation of neuron apoptotic process	14	1.55556	0.01711	KIF14, NES, CEBPB, GCLC, CCL2, MSH2, CPEB4, PRKCI, AXL, MECP2, KRAS, PSEN1, JUN, PIK3CA	856	132	16792	2.08057	1	0.492538	27.2641
GOTERM_BP_DIRECT	GO:0031295~T cell costimulation	10	1.11111	0.0173369	AKT1, CARD11, PAK2, RAC1, CTLA4, PIK3CA, HLA-DPA1, RICTOR, MAP3K14, PIK3R1	856	78	16792	2.51498	1	0.493508	27.5731
GOTERM_BP_DIRECT	GO:0016032~viral process	25	2.77778	0.0185493	XPO1, MSH6, RCOR1, UBR4, ABI2, ATP6V1H, NUPL2, KCTD5, NUP155, SIRT1, STAT3, RTN3, NCKAP1, VCAM1, FBXW7, NUP62, PAK2, SP1, MORC3, EIF4A1, RHOA, RAB6A, TNPO1, TRAM1, PIK3R1	856	299	16792	1.6402	1	0.513616	29.2038
GOTERM_BP_DIRECT	GO:0050728~negative regulation of inflammatory response	10	1.11111	0.0187132	ZFP36, SOCS3, ETS1, OTULIN, SMAD3, NFKB1, RORA, NT5E, NR1H3, IL2	856	79	16792	2.48314	1	0.513134	29.4215
GOTERM_BP_DIRECT	GO:0001541~ovarian follicle development	7	0.777778	0.0187538	ICAM1, CEBPB, SMAD4, CTNNA1, EIF2B2, MYC, EIF2B5	856	42	16792	3.26947	1	0.510347	29.4754
GOTERM_BP_DIRECT	GO:0048147~negative regulation of fibroblast proliferation	6	0.666667	0.0190987	MORC3, TRIM32, CDC73, SKI, MYC, TP53INP1	856	31	16792	3.7968	1	0.513269	29.9312
GOTERM_BP_DIRECT	GO:1990090~cellular response to nerve growth factor stimulus	6	0.666667	0.0190987	AKT1, ARPC3, CBL, FOXO3, RAPGEF2, EHD1	856	31	16792	3.7968	1	0.513269	29.9312
GOTERM_BP_DIRECT	GO:0046718~viral entry into host cell	10	1.11111	0.020167	ICAM1, SLC1A5, VPS18, XPR1, CD81, DAG1, AXL, CLDN1, ITGB5, ANPEP	856	80	16792	2.4521	1	0.529143	31.3256
GOTERM_BP_DIRECT	GO:0035518~histone H2A monoubiquitination	4	0.444444	0.0204895	RNF2, RING1, DDB2, CUL4B	856	12	16792	6.53894	1	0.531335	31.7413
GOTERM_BP_DIRECT	GO:0044319~wound healing, spreading of cells	4	0.444444	0.0204895	PDCD10, RHOA, FLNA, CYR61	856	12	16792	6.53894	1	0.531335	31.7413
GOTERM_BP_DIRECT	GO:0014823~response to activity	7	0.777778	0.0208857	CCL2, GCLC, OXCT1, EDN1, CBL, PTN, CAT	856	43	16792	3.19344	1	0.534749	32.2488
GOTERM_BP_DIRECT	GO:0043525~positive regulation of neuron apoptotic process	7	0.777778	0.0208857	SRPK2, CASP3, AIFM1, JUN, FOXO3, CDK5, CTNNB1	856	43	16792	3.19344	1	0.534749	32.2488
GOTERM_BP_DIRECT	GO:0034613~cellular protein localization	7	0.777778	0.0208857	WNT5A, SIN3A, TMEM33, DMD, RRAGA, CTNNA1, CTNNB1	856	43	16792	3.19344	1	0.534749	32.2488
GOTERM_BP_DIRECT	GO:0050900~leukocyte migration	13	1.44444	0.0216316	GLG1, B4GALT1, ICAM1, AIMP1, OLR1, PODXL, SLC7A11, DOK2, KRAS, PIK3CA, INPP5D, SELE, PIK3R1	856	122	16792	2.09032	1	0.543963	33.1946
GOTERM_BP_DIRECT	GO:0070830~bicellular tight junction assembly	6	0.666667	0.0217141	MPP5, CLDN1, PRKCI, STRN, PATJ, APC	856	32	16792	3.67815	1	0.541915	33.2983
GOTERM_BP_DIRECT	GO:0046677~response to antibiotic	6	0.666667	0.0217141	CASP3, IL6, CCL2, CYP1A1, ETS1, UQCRFS1	856	32	16792	3.67815	1	0.541915	33.2983
GOTERM_BP_DIRECT	GO:0007259~JAK-STAT cascade	6	0.666667	0.0217141	CCL2, SOCS3, SOCS1, SOCS6, STAT1, STAT3	856	32	16792	3.67815	1	0.541915	33.2983
GOTERM_BP_DIRECT	GO:0009749~response to glucose	9	1	0.021729	LPL, CASP3, CDKN1B, SMAD2, THBS1, EIF2B2, PTEN, GPAM, EIF2B5	856	68	16792	2.59634	1	0.538777	33.3171
GOTERM_BP_DIRECT	GO:0016241~regulation of macroautophagy	7	0.777778	0.0231759	ATP6V1C1, CASP3, EXOC7, SNX6, ATP6V1H, UBQLN2, CDK5	856	44	16792	3.12086	1	0.558816	35.113
GOTERM_BP_DIRECT	GO:0019626~short-chain fatty acid catabolic process	3	0.333333	0.0233642	MUT, PCCB, PCCA	856	5	16792	11.7701	1	0.558414	35.3434
GOTERM_BP_DIRECT	GO:1904885~beta-catenin destruction complex assembly	3	0.333333	0.0233642	CSNK1A1, GSK3B, APC	856	5	16792	11.7701	1	0.558414	35.3434
GOTERM_BP_DIRECT	GO:0010883~regulation of lipid storage	3	0.333333	0.0233642	FBXW7, SIRT1, MEST	856	5	16792	11.7701	1	0.558414	35.3434
GOTERM_BP_DIRECT	GO:0071681~cellular response to indole-3-methanol	3	0.333333	0.0233642	JUP, CTNNA1, CTNNB1	856	5	16792	11.7701	1	0.558414	35.3434
GOTERM_BP_DIRECT	GO:2000535~regulation of entry of bacterium into host cell	3	0.333333	0.0233642	EXOC7, CXCL8, EXOC2	856	5	16792	11.7701	1	0.558414	35.3434
GOTERM_BP_DIRECT	GO:0001954~positive regulation of cell-matrix adhesion	5	0.555556	0.0234533	CDH13, CD36, DMD, GSK3B, PLEKHA2	856	22	16792	4.45837	1	0.556479	35.4521
GOTERM_BP_DIRECT	GO:0010165~response to X-ray	5	0.555556	0.0234533	CASP3, CCND1, MSH2, RAD51, IKBIP	856	22	16792	4.45837	1	0.556479	35.4521
GOTERM_BP_DIRECT	GO:0071456~cellular response to hypoxia	11	1.22222	0.0241235	AKT1, ICAM1, HIF1A, EDN1, NKX3-1, PTN, RORA, FOXO3, UBQLN1, PTEN, SIRT1	856	96	16792	2.24776	1	0.56348	36.2643
GOTERM_BP_DIRECT	GO:0043491~protein kinase B signaling	6	0.666667	0.0245515	AKT1, CCL2, AXL, PIK3CA, NKX3-1, PTEN	856	33	16792	3.56669	1	0.566651	36.778
GOTERM_BP_DIRECT	GO:0006919~activation of cysteine-type endopeptidase activity involved in apoptotic process	10	1.11111	0.0250156	TNFRSF10A, SLC11A2, CASP3, CDKN2A, CDKN1B, AIFM1, SMAD3, NKX3-1, FADD, APAF1	856	83	16792	2.36347	1	0.570276	37.3306
GOTERM_BP_DIRECT	GO:0042795~snRNA transcription from RNA polymerase II promoter	9	1	0.0254161	CCNT2, INTS8, SP1, INTS4, INTS7, INTS6, INTS10, RPRD1A, POLR2C	856	70	16792	2.52216	1	0.572889	37.8036
GOTERM_BP_DIRECT	GO:0060644~mammary gland epithelial cell differentiation	4	0.444444	0.025647	AKT1, ZNF703, CEBPB, FGF2	856	13	16792	6.03595	1	0.573018	38.0749
GOTERM_BP_DIRECT	GO:0000715~nucleotide-excision repair, DNA damage recognition	5	0.555556	0.0272779	RAD23B, XPC, COPS3, DDB2, CUL4B	856	23	16792	4.26453	1	0.592619	39.9592
GOTERM_BP_DIRECT	GO:0030316~osteoclast differentiation	5	0.555556	0.0272779	MAPK14, OSTM1, JUNB, CSF1R, CTNNB1	856	23	16792	4.26453	1	0.592619	39.9592
GOTERM_BP_DIRECT	GO:0071260~cellular response to mechanical stimulus	9	1	0.0274142	TNFRSF10A, AKT1, EGFR, GCLC, MYD88, RAC1, NFKB1, FADD, MAP3K14	856	71	16792	2.48664	1	0.5913	40.1141
GOTERM_BP_DIRECT	GO:0045787~positive regulation of cell cycle	6	0.666667	0.0276165	SRPK2, CCND1, CDKN1B, TRIM32, CDK4, MYC	856	34	16792	3.46179	1	0.590888	40.3435
GOTERM_BP_DIRECT	GO:0001934~positive regulation of protein phosphorylation	13	1.44444	0.0285446	MAVS, AKT1, EGFR, CCND1, KRAS, CCND2, RAC1, NKX3-1, SIRT1, ANXA2, CSF1R, PLAUR, CYR61	856	127	16792	2.00802	1	0.600047	41.3851
GOTERM_BP_DIRECT	GO:0030097~hemopoiesis	8	0.888889	0.0295705	NOTCH2, TWSG1, SGPL1, PICALM, ZNF160, RUNX2, CIAPIN1, CSF1R	856	59	16792	2.65991	1	0.610099	42.5164
GOTERM_BP_DIRECT	GO:0043161~proteasome-mediated ubiquitin-dependent protein catabolic process	18	2	0.0304501	CSNK1A1, ANAPC16, KIF14, UBXN1, RAD23B, UBE2H, EDEM3, KCTD5, SIRT1, CTNNB1, UBE2D3, BTBD1, UBXN2B, GSK3B, KLHL42, PSME3, PSME4, APC	856	203	16792	1.73942	1	0.617961	43.4699
GOTERM_BP_DIRECT	GO:0006928~movement of cell or subcellular component	10	1.11111	0.0306384	GNA13, ACTR2, ARPC3, MAPK14, RAC1, ARFIP2, ABI2, CXCL8, STAT3, PLAUR	856	86	16792	2.28103	1	0.617211	43.6721
GOTERM_BP_DIRECT	GO:0001678~cellular glucose homeostasis	4	0.444444	0.0314328	NUCKS1, HK2, SIRT1, PIK3R1	856	14	16792	5.60481	1	0.623747	44.5175
GOTERM_BP_DIRECT	GO:2000353~positive regulation of endothelial cell apoptotic process	4	0.444444	0.0314328	AKR1C3, PRKCI, FOXO3, THBS1	856	14	16792	5.60481	1	0.623747	44.5175
GOTERM_BP_DIRECT	GO:0001921~positive regulation of receptor recycling	4	0.444444	0.0314328	PSEN1, INPP5F, VAMP3, ANXA2	856	14	16792	5.60481	1	0.623747	44.5175
GOTERM_BP_DIRECT	GO:0043923~positive regulation by host of viral transcription	4	0.444444	0.0314328	SP1, NUCKS1, JUN, SMARCA4	856	14	16792	5.60481	1	0.623747	44.5175
GOTERM_BP_DIRECT	GO:0051149~positive regulation of muscle cell differentiation	5	0.555556	0.031453	MEF2A, MAPK14, CDH2, CTNNA1, CTNNB1	856	24	16792	4.08684	1	0.620986	44.5389
GOTERM_BP_DIRECT	GO:0046856~phosphatidylinositol dephosphorylation	5	0.555556	0.031453	INPP5F, INPP5D, PTEN, INPP5A, SACM1L	856	24	16792	4.08684	1	0.620986	44.5389
GOTERM_BP_DIRECT	GO:0045732~positive regulation of protein catabolic process	8	0.888889	0.0320621	WNT5A, CREBRF, STX5, CDKN1B, GSK3B, TRIM32, CUL4B, APC	856	60	16792	2.61558	1	0.625176	45.1787
GOTERM_BP_DIRECT	GO:0030168~platelet activation	12	1.33333	0.0324636	GNA13, AKT1, IL6, YWHAZ, F5, RAC1, RHOA, AXL, PIK3CA, VAV2, FLNA, PIK3R1	856	115	16792	2.04697	1	0.626876	45.5967
GOTERM_BP_DIRECT	GO:0051574~positive regulation of histone H3-K9 methylation	3	0.333333	0.0338749	JARID2, MYB, SIRT1	856	6	16792	9.80841	1	0.639865	47.0419
GOTERM_BP_DIRECT	GO:0060137~maternal process involved in parturition	3	0.333333	0.0338749	CCL2, CYP1A1, EDN1	856	6	16792	9.80841	1	0.639865	47.0419
GOTERM_BP_DIRECT	GO:1902065~response to L-glutamate	3	0.333333	0.0338749	UFL1, AIFM1, TMBIM6	856	6	16792	9.80841	1	0.639865	47.0419
GOTERM_BP_DIRECT	GO:0034315~regulation of Arp2/3 complex-mediated actin nucleation	3	0.333333	0.0338749	CORO1B, ARFIP2, ARFIP1	856	6	16792	9.80841	1	0.639865	47.0419
GOTERM_BP_DIRECT	GO:0051573~negative regulation of histone H3-K9 methylation	3	0.333333	0.0338749	KDM1A, DNMT1, KDM3A	856	6	16792	9.80841	1	0.639865	47.0419
GOTERM_BP_DIRECT	GO:0051096~positive regulation of helicase activity	3	0.333333	0.0338749	MSH6, CHTOP, MSH2	856	6	16792	9.80841	1	0.639865	47.0419
GOTERM_BP_DIRECT	GO:0007030~Golgi organization	9	1	0.034055	CSNK1A1, RAB2A, BAG5, RAB30, ATL2, UBXN2B, GOLPH3, DYNC2H1, COG2	856	74	16792	2.38583	1	0.638942	47.2237
GOTERM_BP_DIRECT	GO:0006355~regulation of transcription, DNA-templated	93	10.3333	0.0350747	CREBRF, BACH1, E2F2, ZNF83, CNOT9, MEF2A, RSF1, THRB, MITF, YBX3, ZKSCAN1, RORA, MXI1, ZNF254, CNOT6, ZKSCAN5, ZNF678, ZNF207, FUBP1, TAF5L, SIN3A, ZNF300, ZNF248, PSIP1, YEATS2, ZNF492, SAP30L, MYB, MYC, ZNF493, ARGLU1, CHTOP, ZNF644, RREB1, LRIF1, CNOT10, PKN2, TTF1, IRF2BP2, ZNF500, SUZ12, ZNF236, HIF1A, ZNF714, ZNF384, ZNF431, ZNF98, SMARCA4, CARHSP1, ZNF611, ZNF273, ZNF468, NFYC, NR3C1, SOX6…	856	1504	16792	1.21301	1	0.6471	48.2419
GOTERM_BP_DIRECT	GO:0019221~cytokine-mediated signaling pathway	13	1.44444	0.0351295	IL6, CNOT9, CCL2, SOCS3, SOCS1, SOCS6, STAT3, IL17RB, MYD88, KRAS, TGM2, IL13RA1, CSF1R	856	131	16792	1.94671	1	0.644823	48.2961
GOTERM_BP_DIRECT	GO:0007569~cell aging	5	0.555556	0.0359824	ICAM1, NUP62, MORC3, PDCD4, SIRT1	856	25	16792	3.92336	1	0.650963	49.1327
GOTERM_BP_DIRECT	GO:0022604~regulation of cell morphogenesis	5	0.555556	0.0359824	FMNL2, FITM2, RAC1, AGO4, QRICH1	856	25	16792	3.92336	1	0.650963	49.1327
GOTERM_BP_DIRECT	GO:2000134~negative regulation of G1/S transition of mitotic cell cycle	5	0.555556	0.0359824	JADE1, CDC73, PTEN, KANK2, SMARCA4	856	25	16792	3.92336	1	0.650963	49.1327
GOTERM_BP_DIRECT	GO:1900034~regulation of cellular response to heat	9	1	0.0364913	BAG5, NUP62, GSK3B, DNAJB1, NUP155, NUPL2, DNAJC2, SIRT1, RPTOR	856	75	16792	2.35402	1	0.653403	49.6257
GOTERM_BP_DIRECT	GO:0014070~response to organic cyclic compound	7	0.777778	0.0371426	ICAM1, NAMPT, LONP2, CYP1A1, FADS1, ABCC4, CPT1A	856	49	16792	2.8024	1	0.657229	50.2501
GOTERM_BP_DIRECT	GO:0060441~epithelial tube branching involved in lung morphogenesis	4	0.444444	0.0378401	KRAS, DAG1, HHIP, CTNNB1	856	15	16792	5.23115	1	0.661418	50.9107
GOTERM_BP_DIRECT	GO:0042993~positive regulation of transcription factor import into nucleus	4	0.444444	0.0378401	MAVS, SMAD3, FLNA, PIK3R1	856	15	16792	5.23115	1	0.661418	50.9107
GOTERM_BP_DIRECT	GO:0048821~erythrocyte development	4	0.444444	0.0378401	SLC11A2, TMOD3, BCL6, SOX6	856	15	16792	5.23115	1	0.661418	50.9107
GOTERM_BP_DIRECT	GO:0001953~negative regulation of cell-matrix adhesion	4	0.444444	0.0378401	CDKN2A, BCL6, THBS1, PIK3R1	856	15	16792	5.23115	1	0.661418	50.9107
GOTERM_BP_DIRECT	GO:0043277~apoptotic cell clearance	4	0.444444	0.0378401	CD36, AXL, TGM2, NR1H3	856	15	16792	5.23115	1	0.661418	50.9107
GOTERM_BP_DIRECT	GO:0038095~Fc-epsilon receptor signaling pathway	16	1.77778	0.0384669	ITK, NFKB1, VAV2, TAB2, CARD11, FOS, LAT2, KRAS, UBE2D2, PAK2, JUN, RAC1, PIK3CA, PSME3, PSME4, PIK3R1	856	178	16792	1.76331	1	0.664813	51.4972
GOTERM_BP_DIRECT	GO:0030324~lung development	9	1	0.0390423	WNT5A, EGFR, ALDH1A2, HSPB11, PTN, SMAD2, NOS3, FGF2, ZIC3	856	76	16792	2.32304	1	0.667636	52.0298
GOTERM_BP_DIRECT	GO:0031124~mRNA 3'-end processing	7	0.777778	0.0404628	SRSF1, SRSF2, PAPOLA, FIP1L1, CHTOP, CDC40, THOC7	856	50	16792	2.74636	1	0.67827	53.3211
GOTERM_BP_DIRECT	GO:0051091~positive regulation of sequence-specific DNA binding transcription factor activity	11	1.22222	0.0412653	MAVS, JUP, AKT1, KDM1A, IL6, EDN1, TRIM32, NEUROG1, PTEN, CTNNB1, SMARCA4	856	105	16792	2.0551	1	0.68291	54.036
GOTERM_BP_DIRECT	GO:0030522~intracellular receptor signaling pathway	6	0.666667	0.0422394	NOTCH2, ESRRA, THRB, RORA, STAT3, NR1H3	856	38	16792	3.09739	1	0.688935	54.8898
GOTERM_BP_DIRECT	GO:0006369~termination of RNA polymerase II transcription	8	0.888889	0.0434171	SRSF1, SRSF2, PAPOLA, FIP1L1, CHTOP, CDC40, THOC7, SSU72	856	64	16792	2.4521	1	0.696509	55.9021
GOTERM_BP_DIRECT	GO:0007519~skeletal muscle tissue development	7	0.777778	0.0439648	CCNT2, DMD, CFL2, MAPK14, FLNB, ZBTB18, CDK5	856	51	16792	2.69251	1	0.698553	56.3655
GOTERM_BP_DIRECT	GO:0030308~negative regulation of cell growth	12	1.33333	0.0444835	PTPRJ, JADE1, SH3BP4, CDKN2A, CDKN1B, FOXK1, SMAD4, SMAD3, BCL6, SIRT1, SMARCA4, SERTAD2	856	121	16792	1.94547	1	0.700317	56.8001
GOTERM_BP_DIRECT	GO:0010744~positive regulation of macrophage derived foam cell differentiation	4	0.444444	0.0448577	AGTR1, LPL, CD36, NFKB1	856	16	16792	4.90421	1	0.70086	57.111
GOTERM_BP_DIRECT	GO:0010870~positive regulation of receptor biosynthetic process	3	0.333333	0.0458467	HIF1A, EDN1, NR1H3	856	7	16792	8.40721	1	0.706376	57.9229
GOTERM_BP_DIRECT	GO:0001542~ovulation from ovarian follicle	3	0.333333	0.0458467	NOS3, FOXO3, SIRT1	856	7	16792	8.40721	1	0.706376	57.9229
GOTERM_BP_DIRECT	GO:2000601~positive regulation of Arp2/3 complex-mediated actin nucleation	3	0.333333	0.0458467	ABI2, CYFIP1, NCKAP1	856	7	16792	8.40721	1	0.706376	57.9229
GOTERM_BP_DIRECT	GO:0036302~atrioventricular canal development	3	0.333333	0.0458467	CHD7, SMAD4, RBPJ	856	7	16792	8.40721	1	0.706376	57.9229
GOTERM_BP_DIRECT	GO:2000144~positive regulation of DNA-templated transcription, initiation	3	0.333333	0.0458467	JUN, MITF, CTNNB1	856	7	16792	8.40721	1	0.706376	57.9229
GOTERM_BP_DIRECT	GO:0010886~positive regulation of cholesterol storage	3	0.333333	0.0458467	LPL, CD36, EHD1	856	7	16792	8.40721	1	0.706376	57.9229
GOTERM_BP_DIRECT	GO:0048806~genitalia development	3	0.333333	0.0458467	WNT5A, CHD7, DNAJC19	856	7	16792	8.40721	1	0.706376	57.9229
GOTERM_BP_DIRECT	GO:0042518~negative regulation of tyrosine phosphorylation of Stat3 protein	3	0.333333	0.0458467	SOCS3, SOCS1, INPP5F	856	7	16792	8.40721	1	0.706376	57.9229
GOTERM_BP_DIRECT	GO:0015813~L-glutamate transport	3	0.333333	0.0458467	PRAF2, PSEN1, ARL6IP5	856	7	16792	8.40721	1	0.706376	57.9229
GOTERM_BP_DIRECT	GO:0051444~negative regulation of ubiquitin-protein transferase activity	3	0.333333	0.0458467	BAG5, CDKN2A, PSEN1	856	7	16792	8.40721	1	0.706376	57.9229
GOTERM_BP_DIRECT	GO:0032008~positive regulation of TOR signaling	5	0.555556	0.0461109	GOLPH3, RRAGA, RHEB, RICTOR, RPTOR	856	27	16792	3.63274	1	0.705985	58.1373
GOTERM_BP_DIRECT	GO:0010800~positive regulation of peptidyl-threonine phosphorylation	5	0.555556	0.0461109	WNT5A, PLK1, GSK3B, CAB39, RPTOR	856	27	16792	3.63274	1	0.705985	58.1373
GOTERM_BP_DIRECT	GO:0000079~regulation of cyclin-dependent protein serine/threonine kinase activity	6	0.666667	0.0465012	CCNT2, CDKN1B, CNPPD1, CDK5RAP3, PTEN, CDC37	856	39	16792	3.01797	1	0.706602	58.4521
GOTERM_BP_DIRECT	GO:0032570~response to progesterone	6	0.666667	0.0465012	FOS, CCL2, DSG2, PTN, THBS1, NR1H3	856	39	16792	3.01797	1	0.706602	58.4521
GOTERM_BP_DIRECT	GO:0030890~positive regulation of B cell proliferation	6	0.666667	0.0465012	CARD11, PELI1, SLC39A10, CD81, BCL6, IL2	856	39	16792	3.01797	1	0.706602	58.4521
GOTERM_BP_DIRECT	GO:0032880~regulation of protein localization	7	0.777778	0.0476506	UFL1, AKT1, FBXW7, PICALM, AAK1, RAB14, TTC8	856	52	16792	2.64073	1	0.713114	59.3663
GOTERM_BP_DIRECT	GO:0071333~cellular response to glucose stimulus	7	0.777778	0.0476506	ICAM1, ZNF236, TJP1, SIN3A, GCLC, PIK3CA, FOXO3	856	52	16792	2.64073	1	0.713114	59.3663
GOTERM_BP_DIRECT	GO:0006897~endocytosis	13	1.44444	0.0513985	SH3BP4, GAPVD1, PICALM, MYO6, PACSIN3, SNX6, CSNK1G2, MYO1E, AAK1, ATP6V1H, EHD1, ANKFY1, CLINT1	856	139	16792	1.83467	1	0.738244	62.2168
GOTERM_BP_DIRECT	GO:0035666~TRIF-dependent toll-like receptor signaling pathway	5	0.555556	0.0517096	IKBKE, UBE2D3, UBE2D2, TICAM2, FADD	856	28	16792	3.503	1	0.738039	62.4447
GOTERM_BP_DIRECT	GO:0001707~mesoderm formation	5	0.555556	0.0517096	TWSG1, PRKAR1A, SMAD3, SMAD2, TXNRD1	856	28	16792	3.503	1	0.738039	62.4447
GOTERM_BP_DIRECT	GO:0061418~regulation of transcription from RNA polymerase II promoter in response to hypoxia	5	0.555556	0.0517096	BACH1, UBE2D3, UBE2D2, HIF1A, VHL	856	28	16792	3.503	1	0.738039	62.4447
GOTERM_BP_DIRECT	GO:0000060~protein import into nucleus, translocation	5	0.555556	0.0517096	AKR1C3, RBM22, AKT1, BCL6, TNPO1	856	28	16792	3.503	1	0.738039	62.4447
GOTERM_BP_DIRECT	GO:0006337~nucleosome disassembly	4	0.444444	0.0524704	SMARCD2, SMARCE1, ARID2, SMARCA4	856	17	16792	4.61572	1	0.740937	62.9966
GOTERM_BP_DIRECT	GO:0001702~gastrulation with mouth forming second	4	0.444444	0.0524704	RNF2, UGDH, SMAD4, CTNNB1	856	17	16792	4.61572	1	0.740937	62.9966
GOTERM_BP_DIRECT	GO:0009948~anterior/posterior axis specification	4	0.444444	0.0524704	RNF2, AURKA, SKI, CTNNB1	856	17	16792	4.61572	1	0.740937	62.9966
GOTERM_BP_DIRECT	GO:0070935~3'-UTR-mediated mRNA stabilization	4	0.444444	0.0524704	ZFP36, MYD88, MAPK14, YBX3	856	17	16792	4.61572	1	0.740937	62.9966
GOTERM_BP_DIRECT	GO:0051571~positive regulation of histone H3-K4 methylation	4	0.444444	0.0524704	SMAD4, DNMT1, MYB, CTNNB1	856	17	16792	4.61572	1	0.740937	62.9966
GOTERM_BP_DIRECT	GO:0006260~DNA replication	14	1.55556	0.0530685	REV1, NASP, SIRT1, CDK2, RAD1, MCM8, SIN3A, POLE3, RRM2, TBRG1, PTMS, CHAF1A, DNAJC2, CHAF1B	856	155	16792	1.77184	1	0.74267	63.4251
GOTERM_BP_DIRECT	GO:0006006~glucose metabolic process	8	0.888889	0.0534474	AKT1, PDK1, AIMP1, ALDH5A1, MAPK14, PIK3CA, MYC, CPT1A	856	67	16792	2.34231	1	0.742904	63.6941
GOTERM_BP_DIRECT	GO:0008360~regulation of cell shape	13	1.44444	0.0537403	CSNK1A1, GNA13, ICAM1, MKLN1, MYO10, FMNL3, IL6, CCL2, CSNK1G2, CSNK1A1L, CYFIP1, PTN, CSF1R	856	140	16792	1.82156	1	0.742561	63.9008
GOTERM_BP_DIRECT	GO:0000045~autophagosome assembly	6	0.666667	0.0557639	GABARAPL1, PSEN1, RAB23, UBQLN1, ATG3, TP53INP1	856	41	16792	2.87075	1	0.753489	65.2985
GOTERM_BP_DIRECT	GO:0000278~mitotic cell cycle	6	0.666667	0.0557639	CDH13, PAK2, STK24, RNF2, MYB, PPP2R2A	856	41	16792	2.87075	1	0.753489	65.2985
GOTERM_BP_DIRECT	GO:0001666~response to hypoxia	15	1.66667	0.0564033	CCL2, CYP1A1, SMAD4, MECP2, SMAD3, AGTRAP, VCAM1, SLC11A2, CASP3, HIF1A, CDKN1B, ETS1, CAT, APAF1, THBS1	856	172	16792	1.71077	1	0.75529	65.7294
GOTERM_BP_DIRECT	GO:0046777~protein autophosphorylation	15	1.66667	0.0564033	EGFR, FLT1, CSNK1G2, STK24, WNK1, AURKA, TRIM24, AURKB, CDK5, AKT1, PAK2, AAK1, GSK3B, MAP3K10, CSF1R	856	172	16792	1.71077	1	0.75529	65.7294
GOTERM_BP_DIRECT	GO:0002011~morphogenesis of an epithelial sheet	3	0.333333	0.0591041	MPP5, DAG1, LIN7C	856	8	16792	7.35631	1	0.769533	67.4942
GOTERM_BP_DIRECT	GO:0043297~apical junction assembly	3	0.333333	0.0591041	RHOA, PKN2, CTNNA1	856	8	16792	7.35631	1	0.769533	67.4942
GOTERM_BP_DIRECT	GO:0048708~astrocyte differentiation	3	0.333333	0.0591041	SOX6, STAT3, EIF2B5	856	8	16792	7.35631	1	0.769533	67.4942
GOTERM_BP_DIRECT	GO:0033601~positive regulation of mammary gland epithelial cell proliferation	3	0.333333	0.0591041	CCND1, ZNF703, RREB1	856	8	16792	7.35631	1	0.769533	67.4942
GOTERM_BP_DIRECT	GO:0044598~doxorubicin metabolic process	3	0.333333	0.0591041	AKR1C3, AKR7A2, CBR4	856	8	16792	7.35631	1	0.769533	67.4942
GOTERM_BP_DIRECT	GO:0044597~daunorubicin metabolic process	3	0.333333	0.0591041	AKR1C3, AKR7A2, CBR4	856	8	16792	7.35631	1	0.769533	67.4942
GOTERM_BP_DIRECT	GO:0006405~RNA export from nucleus	7	0.777778	0.0598239	SRSF1, SRSF2, CHTOP, NUP62, CDC40, THOC7, NUP155	856	55	16792	2.49669	1	0.771578	67.9499
GOTERM_BP_DIRECT	GO:0035556~intracellular signal transduction	29	3.22222	0.0602006	CARHSP1, EDN1, CXCL8, AKT1, PRKAR2A, RAC1, CAB39, MASTL, INPP5D, RAPGEF2, ZFP36, ITK, SRPK2, SOCS6, SMAD4, PKN2, PRKCI, WNK1, SMAD2, PATJ, LAT2, PSEN1, MAPK13, GSK3B, MAPK14, PRKAR1A, SDCBP, CDC42BPB, ASB6	856	403	16792	1.41163	1	0.771607	68.1859
GOTERM_BP_DIRECT	GO:0048854~brain morphogenesis	4	0.444444	0.06066	PSEN1, FOXO3, CDH2, PTEN	856	18	16792	4.35929	1	0.772111	68.4716
GOTERM_BP_DIRECT	GO:0006402~mRNA catabolic process	4	0.444444	0.06066	ZFP36, CNOT9, PNPT1, AGO4	856	18	16792	4.35929	1	0.772111	68.4716
GOTERM_BP_DIRECT	GO:0010971~positive regulation of G2/M transition of mitotic cell cycle	4	0.444444	0.06066	CCND1, SIN3A, VPS4B, CDK4	856	18	16792	4.35929	1	0.772111	68.4716
GOTERM_BP_DIRECT	GO:0033189~response to vitamin A	4	0.444444	0.06066	ALDH1A2, CYP1A1, FADS1, CAT	856	18	16792	4.35929	1	0.772111	68.4716
GOTERM_BP_DIRECT	GO:0045216~cell-cell junction organization	4	0.444444	0.06066	RAC1, CLDN1, PRKCI, SMAD3	856	18	16792	4.35929	1	0.772111	68.4716
GOTERM_BP_DIRECT	GO:0006468~protein phosphorylation	32	3.55556	0.0607553	CCNT2, FASTKD1, CCL2, AURKA, AURKB, RIOK2, AKT1, PAK2, MORC3, AAK1, PIK3CA, PIK3R1, CSNK1A1, PDK1, OBSCN, SRPK2, ADAM10, CSNK1G2, STK24, SMAD5, PKN2, PRKCI, WNK1, TRIO, SMAD2, CDK4, IKBKE, CCND1, PLK1, GSK3B, MYLK, CDC42BPB	856	456	16792	1.37662	1	0.770528	68.5305
GOTERM_BP_DIRECT	GO:0006986~response to unfolded protein	6	0.666667	0.0607652	CREBRF, TMBIM6, HSPA4L, DNAJB1, UBE2J2, THBS1	856	42	16792	2.8024	1	0.768465	68.5367
GOTERM_BP_DIRECT	GO:0035690~cellular response to drug	8	0.888889	0.0608769	RBM22, EGFR, CCL2, EDN1, NKX3-1, RAP1B, MYC, EIF2B5	856	69	16792	2.27441	1	0.766995	68.6056
GOTERM_BP_DIRECT	GO:0030307~positive regulation of cell growth	9	1	0.0637602	AKT1, EGFR, EIF4G2, ADAM10, TRIM32, EXOSC2, SDCBP, RPTOR, IL2	856	84	16792	2.1018	1	0.780977	70.3367
GOTERM_BP_DIRECT	GO:0051897~positive regulation of protein kinase B signaling	9	1	0.0637602	AKR1C3, PTPRJ, EGFR, IL6, HAX1, AXL, RICTOR, THBS1, FGF2	856	84	16792	2.1018	1	0.780977	70.3367
GOTERM_BP_DIRECT	GO:0042572~retinol metabolic process	5	0.555556	0.0639637	AKR1C3, ALDH1A2, PNPLA4, RDH13, RETSAT	856	30	16792	3.26947	1	0.780025	70.4554
GOTERM_BP_DIRECT	GO:0044344~cellular response to fibroblast growth factor stimulus	5	0.555556	0.0639637	ZFP36, CCL2, GCLC, CXCL8, MYC	856	30	16792	3.26947	1	0.780025	70.4554
GOTERM_BP_DIRECT	GO:2000379~positive regulation of reactive oxygen species metabolic process	5	0.555556	0.0639637	AKR1C3, AGTR1, CD36, MAPK14, THBS1	856	30	16792	3.26947	1	0.780025	70.4554
GOTERM_BP_DIRECT	GO:0033138~positive regulation of peptidyl-serine phosphorylation	8	0.888889	0.064817	WNT5A, AKT1, IL6, PDCD10, HAX1, GSK3B, PIK3CA, RPTOR	856	70	16792	2.24192	1	0.782547	70.9482
GOTERM_BP_DIRECT	GO:0031647~regulation of protein stability	8	0.888889	0.064817	CDKN2A, KRAS, CD81, GNL3L, AURKA, CTSA, TRIM24, PTEN	856	70	16792	2.24192	1	0.782547	70.9482
GOTERM_BP_DIRECT	GO:0048538~thymus development	6	0.666667	0.0660125	PSEN1, JARID2, MAFB, FOXE1, FADD, CTNNB1	856	43	16792	2.73723	1	0.786789	71.6257
GOTERM_BP_DIRECT	GO:0045429~positive regulation of nitric oxide biosynthetic process	6	0.666667	0.0660125	AKT1, EGFR, ICAM1, IL6, EDN1, SMAD3	856	43	16792	2.73723	1	0.786789	71.6257
GOTERM_BP_DIRECT	GO:0051260~protein homooligomerization	15	1.66667	0.0681779	ATL2, PNPT1, LNX2, KCTD3, KCTD5, CPT1A, RAD51, MFF, IKBKE, TYSND1, TGM2, CLDN1, APAF1, EHD1, TERF1	856	177	16792	1.66244	1	0.795743	72.8149
GOTERM_BP_DIRECT	GO:0006406~mRNA export from nucleus	10	1.11111	0.0684335	SRSF1, SRSF2, FIP1L1, UPF2, CHTOP, NUP62, CDC40, THOC7, NUP155, NUPL2	856	100	16792	1.96168	1	0.795052	72.9521
GOTERM_BP_DIRECT	GO:0032091~negative regulation of protein binding	7	0.777778	0.0688763	KDM1A, NES, GSK3B, TMBIM6, GNL3L, AURKA, AURKB	856	57	16792	2.40908	1	0.795284	73.1883
GOTERM_BP_DIRECT	GO:0032088~negative regulation of NF-kappaB transcription factor activity	8	0.888889	0.0689079	UFL1, PELI1, CDKN2A, OTULIN, ERBIN, CDK5RAP3, CAT, SIRT1	856	71	16792	2.21035	1	0.793508	73.2051
GOTERM_BP_DIRECT	GO:0045862~positive regulation of proteolysis	4	0.444444	0.0694054	PLK1, TRIM32, FADD, ASPH	856	19	16792	4.12986	1	0.794016	73.4679
GOTERM_BP_DIRECT	GO:0043536~positive regulation of blood vessel endothelial cell migration	4	0.444444	0.0694054	AKT1, MAPK14, THBS1, FGF2	856	19	16792	4.12986	1	0.794016	73.4679
GOTERM_BP_DIRECT	GO:0060716~labyrinthine layer blood vessel development	4	0.444444	0.0694054	AKT1, RBPJ, JUNB, CYR61	856	19	16792	4.12986	1	0.794016	73.4679

## Sheet: CC(hsa-miR-155-5p)
Category	Term	Count	%	PValue	Genes	List Total	Pop Hits	Pop Total	Fold Enrichment	Bonferroni	Benjamini	FDR
GOTERM_CC_DIRECT	GO:0005829~cytosol	284	31.5556	5.05689e-25	PDLIM5, CCT2, AURKA, AURKB, CTNNB1, MYD88, BRPF3, ATXN10, HTRA1, DYNC2H1, VPS4B, PIK3CA, LSM3, CAB39, RAPGEF2, EIF2B2, STAG2, EIF2B5, YARS, WNK1, MECP2, CTNNA1, RPTOR, NCAPD2, JUP, GAPVD1, TACSTD2, JUN, RARS, RAB14, ADD3, HMGCS1, DAG1, AKAP10, CDC37, PEA15, MOV10, KRAS, DMD, RAC1, RPS20, UAP1, PELI1, KIF3A, PCNT, SMAD5, SMAD4, ARFIP2, TRIO, EPRS, SMAD3, SMAD2, ARFIP1, SMAD1, DENND1B, NCKAP1, TNKS…	881	3315	18224	1.77216	3.30215e-22	3.30215e-22	7.55513e-22
GOTERM_CC_DIRECT	GO:0005654~nucleoplasm	236	26.2222	1.25247e-19	MEF2A, AURKA, RORA, AURKB, CIAPIN1, CTNNB1, INTS8, DDX17, SIN3A, INTS4, INTS7, INTS6, CREB3L2, LSM3, SAP30L, SUPT5H, LUC7L3, STAG2, INA, CHTOP, RREB1, STRN3, RCOR1, UBR4, NAA25, RPTOR, NCAPD2, ZNF500, RAD1, DCAF7, RARS, JUN, ADD3, RAD23B, FIP1L1, HMGCS1, DAG1, HNRNPA3, CDC40, PBRM1, RPS20, VEZF1, NR1H3, ESRRA, UAP1, KLF9, KANSL1, SMAD5, SMAD4, SMAD3, SKI, SMAD2, SMAD1, GCFC2, TNKS1BP1, NOTCH2, SR…	881	2784	18224	1.75352	8.17862e-17	4.08931e-17	1.87122e-16
GOTERM_CC_DIRECT	GO:0005634~nucleus	371	41.2222	1.15225e-15	MEF2A, NAA16, LUZP1, AURKA, AURKB, RORA, WDR82, MXI1, ZNF254, CTNNB1, DDX17, SIN3A, FLI1, PICALM, MYD88, ZNF248, TRAK1, VPS4B, CREB3L2, H2AFY, LSM3, SAP30L, SUPT5H, STAG2, LUC7L3, EIF2B5, YARS, ZNF644, RREB1, RCOR1, STRN3, MECP2, ZNF500, NCAPD2, RAD1, JUP, OGFOD1, ZNF236, TACSTD2, JUN, TBRG1, ZNF384, RAD23B, ZNF611, HMGCS1, MYBL1, PUS7, SLC11A2, HNRNPA3, DRAP1, DMD, RAC1, VEZF1, TCF4, NR1H3, ESRR…	881	5415	18224	1.41724	7.24976e-13	2.41696e-13	1.65423e-12
GOTERM_CC_DIRECT	GO:0016020~membrane	187	20.7778	3.99479e-15	GNA13, XPO1, CNOT9, IMPAD1, QPCTL, AP1G1, PDLIM5, STRN, LEMD3, LUZP1, FOXO3, CNOT6, CBFB, IL17RB, CTNNBL1, CTNNB1, CISD2, DDX17, PRKAR2A, PICALM, ATXN10, PGRMC2, LRRC59, ASPH, RAPGEF2, STAG2, EGFR, CUTA, MYO6, CSNK1G2, GOLT1B, STK24, SLC33A1, UBR4, WNK1, EEF2, PNPLA4, METTL7A, ERGIC1, NCAPD2, PNPLA8, GAPVD1, CD36, F5, TACSTD2, RARS, LCLAT1, SDCBP, NEU1, CPD, ARL8B, ANKFY1, ADD3, SMARCA4, GLG1, ER…	881	2200	18224	1.75827	2.60991e-12	6.52478e-13	5.973e-12
GOTERM_CC_DIRECT	GO:0005913~cell-cell adherens junction	50	5.55556	9.25066e-13	PDLIM5, CTNNB1, PICALM, PAK2, PACSIN2, LRRC59, CLINT1, ARGLU1, EGFR, FMNL2, STX5, TWF1, MYO6, STK24, PKN2, EEF2, CTNNA1, SLC9A3R2, FLNB, FLNA, JUP, EIF4G2, GAPVD1, RARS, SDCBP, DBN1, YWHAZ, USP8, DIAPH3, DAG1, CDH2, PPL, EIF3E, EXOC3, SSX2IP, EHD1, APC, CKAP5, CBL, S100A11, ARFIP2, PPFIBP1, ARFIP1, STAT1, ANXA2, TNKS1BP1, CORO1B, TJP1, TMOD3, DNAJB1	881	323	18224	3.2021	6.0405e-10	1.2081e-10	1.38203e-09
GOTERM_CC_DIRECT	GO:0005737~cytoplasm	341	37.8889	4.07481e-11	MEF2A, PDLIM5, RP2, EDN1, NAA16, STRN, CCT2, TPD52, MXI1, CIAPIN1, CTNNB1, SIN3A, MYD88, ATXN10, TRAK1, PLS1, VPS4B, RAB23, RAPGEF2, EIF2B2, EIF2B5, PDPR, YARS, RREB1, STRN3, WNK1, UBE2J1, UBR4, NAA25, RPTOR, ZNF500, NCAPD2, JUP, OGFOD1, DCAF7, RARS, ARL8B, ADD3, DBN1, RAD23B, CDV3, TDRD6, HMGCS1, DAG1, AKAP10, CDC37, SLC11A2, HNRNPA3, KRAS, NAA50, RAC1, DNAAF5, RPS20, AGRN, UAP1, KLF9, OSBPL9, P…	881	5222	18224	1.35078	2.66086e-08	4.43476e-09	6.08789e-08
GOTERM_CC_DIRECT	GO:0043234~protein complex	49	5.44444	1.50458e-08	MITF, WWC1, NR3C1, CLTC, UBQLN1, CTNNB1, AKT1, KDM1A, FBXW7, CISD2, CHD8, ZNF703, UBE2D2, MYD88, CDKN2A, SMARCD2, BTBD1, DMD, SNTB2, CDK5RAP3, CAB39, SSX2IP, RAPGEF2, MYC, DNAJC19, CKAP5, STRN3, NASP, SMAD5, PRKCI, PKN2, MPP5, STIM1, SKI, PATJ, SMAD1, UFL1, DCAF7, CDKN1B, SMARCE1, PSEN1, PAM16, PRKAR1A, DDB2, CHAF1A, CHAF1B, PLEKHA2, SMARCA4, PPP5C	881	412	18224	2.46018	9.82484e-06	1.40355e-06	2.24788e-05
GOTERM_CC_DIRECT	GO:0000790~nuclear chromatin	29	3.22222	1.88099e-07	MEF2A, THRB, SPI1, BUD31, KDM1A, SMARCD2, H2AFY, TCF4, RUNX2, NR1H3, MSH6, CEBPB, NUCKS1, NASP, SMAD4, SMAD3, SMAD2, STAT1, SIRT1, JUNB, STAT3, RAD51, SP1, SMARCE1, TRPS1, CHAF1A, CHAF1B, TCF12, SMARCA4	881	193	18224	3.1082	0.000122821	1.53534e-05	0.000281024
GOTERM_CC_DIRECT	GO:0005925~focal adhesion	44	4.88889	4.27433e-07	GNA13, KIF22, MPZL1, YWHAZ, DAG1, ITGB5, CDH2, CLTC, CTNNB1, ACTR2, PRKAR2A, KRAS, ARPC3, PACSIN2, RAC1, RHOA, TGM2, SNTB2, CAT, EGFR, ICAM1, TWF1, ADAM10, FLT1, PPFIBP1, CSRP2, MCAM, PALLD, CTNNA1, SLC9A3R2, FLNB, FLNA, PLAUR, NCKAP1, JUP, EPB41L2, CDH13, CORO1B, SYNE2, IGF2R, CD81, SDCBP, CYFIP1, MARCKS	881	391	18224	2.32779	0.000279075	3.10121e-05	0.000638594
GOTERM_CC_DIRECT	GO:0005667~transcription factor complex	28	3.11111	6.49465e-07	E2F2, MEF2A, HAX1, NAA16, MEIS1, CTNNB1, KDM1A, FOS, SIN3A, TCF4, RUNX2, MAFB, RCOR1, SMAD5, SMAD4, SMAD3, SKI, SMAD2, SMAD1, CDK4, JUNB, CDK2, HIF1A, ETS1, JUN, TRPS1, RBPJ, TCF12	881	193	18224	3.00102	0.000424011	4.24092e-05	0.000970314
GOTERM_CC_DIRECT	GO:0070062~extracellular exosome	188	20.8889	1.54284e-06	GNA13, THRB, CNDP2, TSPAN3, RP2, NAA16, LUZP1, CCT2, FSTL1, CTNNB1, PRKAR2A, GHITM, PACSIN3, PACSIN2, HTRA1, ARL15, PLS1, RAB23, VPS4B, AKR7A2, DYNC2H1, H2AFY, CAB39, RAB27B, PTPRJ, CUTA, MYO6, GATM, RREB1, STK24, EEF2, PATJ, METTL7A, PLAUR, JUP, LAT2, TACSTD2, MARC2, RARS, RAB14, SDCBP, NEU1, CPD, ARL8B, ANKFY1, WNT5A, GLG1, TWSG1, ITGB4, DAG1, ITGB5, CTSA, CDC37, UBE2D3, SYPL1, UBE2D2, CSE1L, N…	881	2811	18224	1.38345	0.00100697	9.15846e-05	0.00230502
GOTERM_CC_DIRECT	GO:0030027~lamellipodium	23	2.55556	9.19337e-06	SLC39A14, HAX1, PODXL, PKN2, DAG1, ABI2, CDH2, CTNNA1, PALLD, RAPH1, CDK5, RAB3IP, CTNNB1, CORO1B, MYO10, ARPC3, RAC1, RHOA, PIK3CA, CYFIP1, PLXND1, MYLK, APC	881	160	18224	2.97355	0.00598531	0.00050015	0.0137343
GOTERM_CC_DIRECT	GO:0016282~eukaryotic 43S preinitiation complex	7	0.777778	4.28381e-05	EIF3C, EIF3CL, EIF3A, EIF3G, EIF3E, EIF3F, EIF3J	881	15	18224	9.65327	0.0275862	0.00214952	0.0639821
GOTERM_CC_DIRECT	GO:0033290~eukaryotic 48S preinitiation complex	7	0.777778	4.28381e-05	EIF3C, EIF3CL, EIF3A, EIF3G, EIF3E, EIF3F, EIF3J	881	15	18224	9.65327	0.0275862	0.00214952	0.0639821
GOTERM_CC_DIRECT	GO:0043231~intracellular membrane-bounded organelle	49	5.44444	7.95129e-05	XPO1, ACOX1, CLUAP1, CLTA, SNX6, RAB5C, AP1G1, CYP51A1, VBP1, RRAGA, CTSA, CLTC, ALDH3A2, GLB1, CISD2, PACSIN2, CAT, UGT8, VEZF1, DPP7, CLINT1, EXOC2, NOVA1, SCAMP1, MSH6, COL4A2, CHTOP, ADAM10, OLR1, CYP1A1, FADS1, PODXL, OSTM1, CTNNA1, RPTOR, AGTRAP, RAD1, RAB11FIP2, ATP13A1, NUP62, IFIT5, GOLPH3, TBRG1, RAB14, VAMP3, NEU1, CHAF1A, PPP5C, MGST2	881	558	18224	1.81648	0.050599	0.00370199	0.118729
GOTERM_CC_DIRECT	GO:0005852~eukaryotic translation initiation factor 3 complex	7	0.777778	9.74639e-05	EIF3C, EIF3CL, EIF3A, EIF3G, EIF3E, EIF3F, EIF3J	881	17	18224	8.51759	0.0616639	0.00423415	0.145515
GOTERM_CC_DIRECT	GO:0005730~nucleolus	67	7.44444	0.000119524	ACOX1, XPO1, SPIN1, GAR1, GNL3L, SKIV2L2, MXI1, CIAPIN1, ZNF207, DDX17, CDKN2A, SIN3A, HOMEZ, H2AFY, CDK5RAP3, SAP30L, MYC, STAG2, SRPK2, CHTOP, RREB1, STK24, EXOSC2, TTF1, CCDC137, POLR1B, CDK4, FLNA, WEE1, RAD51, CD3EAP, SUZ12, XPC, TBCA, CCND2, TXNRD1, SMARCA4, MIDN, CDV3, ERI1, TIMM13, FBXW7, EIF3A, CHD7, N4BP1, MUS81, TCEA1, VEZF1, NOVA1, NSUN5, NSA2, TERF1, NMD3, ESRRA, STAT1, SIRT1, GCFC2,…	881	857	18224	1.61719	0.0750855	0.00486649	0.178424
GOTERM_CC_DIRECT	GO:0005911~cell-cell junction	21	2.33333	0.000246994	PTPRJ, ITK, TWF1, MYO1E, CEP41, LIN7C, CDH2, CTNNA1, FLNA, ANXA2, CTNNB1, AKT1, JUP, DSG2, CLIC4, TMOD3, RAP1B, RAPGEF2, ADD3, PIK3R1, CDC42BPB	881	172	18224	2.52557	0.148969	0.00944379	0.368382
GOTERM_CC_DIRECT	GO:0071141~SMAD protein complex	5	0.555556	0.000323344	SMAD5, SMAD4, SMAD3, SMAD2, SMAD1	881	8	18224	12.9285	0.19037	0.0116636	0.481998
GOTERM_CC_DIRECT	GO:0042470~melanosome	15	1.66667	0.000346707	RAB2A, GNA13, TYRP1, YWHAZ, GANAB, RAB5C, CLTC, ANXA2, CALU, SLC1A5, SYPL1, TMEM33, RAC1, SDCBP, RAB27B	881	101	18224	3.07212	0.202632	0.0118471	0.516741
GOTERM_CC_DIRECT	GO:0030136~clathrin-coated vesicle	11	1.22222	0.000414421	SCAMP1, SH3BP4, VPS18, PICALM, AP1G1, MYO1E, AAK1, VAMP3, CLTC, CLINT1, DENND1B	881	58	18224	3.92313	0.237134	0.0134425	0.617371
GOTERM_CC_DIRECT	GO:0045121~membrane raft	23	2.55556	0.000416647	EGFR, ICAM1, OLR1, PODXL, CBL, DAG1, EEF2, FADD, GPM6B, ANXA2, CARD11, CASP3, LAT2, S1PR1, CD36, KRAS, MARVELD1, PSEN1, DMD, SDCBP, RAP1B, INPP5D, SELE	881	206	18224	2.30956	0.238242	0.0128748	0.620677
GOTERM_CC_DIRECT	GO:0016342~catenin complex	5	0.555556	0.000559781	JUP, CDH2, CTNNA1, CTNNB1, APC	881	9	18224	11.492	0.306247	0.0164826	0.833073
GOTERM_CC_DIRECT	GO:0005789~endoplasmic reticulum membrane	64	7.11111	0.000675372	SEC24B, IER3IP1, ATL2, RTN3, FDFT1, CISD2, FITM2, LRRC59, RHOA, CREB3L2, ASPH, RAB6A, DHCR24, EGFR, STX5, SGPL1, DDRGK1, CYP1A1, LPGAT1, SLC33A1, UBE2J1, STIM1, UBE2J2, ERGIC1, SACM1L, PLAUR, UFL1, PNPLA8, PSEN1, LNPK, LCLAT1, SDCBP, SLC27A2, DEGS1, CYP2U1, ERMP1, CYP51A1, FKBP3, TMX3, HSD17B12, BET1, ALDH3A2, IKBIP, CALU, MIA2, TMEM33, RAC1, ARL6IP5, TRAM1, HSD17B7, MEST, RAB2A, FADS1, TMBIM6, S…	881	862	18224	1.53582	0.356715	0.0189984	1.00429
GOTERM_CC_DIRECT	GO:0005739~mitochondrion	91	10.1111	0.000685673	ACOX1, GRPEL1, FASTKD1, MRPS34, NARS, GNL3L, TRMT1, NFKB1, FOXO3, CLTC, UQCRFS1, PTEN, KANK2, BAG5, AKT1, MTHFD2, ACOT7, CDKN2A, FITM2, TRAK1, AKR7A2, CAT, MYC, GPT2, DNAJC19, ARGLU1, GATM, CYP1A1, AIFM1, ALDH5A1, SECISBP2, MECP2, RAI14, PNPLA4, PALLD, TIMM8A, RAD51, CD3EAP, PSEN1, MARC1, CLIC4, MARC2, RARS, PFDN4, TOMM20, OXNAD1, TXNRD1, ATPAF1, PCCB, MECR, SLC27A2, MTFMT, DEGS1, BCAT1, MAVS, YW…	881	1331	18224	1.41427	0.36103	0.0184893	1.01953
GOTERM_CC_DIRECT	GO:0005765~lysosomal membrane	27	3	0.000815786	AP1G1, RAB5C, RRAGA, CTSA, ANPEP, SLC11A2, CD68, WDR11, RAB2A, VPS18, MYO6, SLC12A4, ATP6V1H, OSTM1, RPTOR, ANXA2, ATP6V1C1, PSEN1, IGF2R, RAB14, RHEB, NEU1, GNB4, HLA-DPA1, ARL8B, ANKFY1, TM6SF1	881	274	18224	2.03836	0.413114	0.0210914	1.2119
GOTERM_CC_DIRECT	GO:0048471~perinuclear region of cytoplasm	48	5.33333	0.00157224	CCNT2, RAB3B, SEC24B, CCL2, WWC1, YBX3, AURKA, TPD52, UBQLN1, GLB1, CTNNB1, BAG5, SLC11A2, ALDH1A2, PICALM, EIF3G, PAK2, ATXN10, PTN, RAPGEF2, EHD1, CLINT1, SLC30A7, EGFR, TWF1, UPF2, MYO6, AIFM1, CBL, PKN2, CTLA4, PATJ, STAT1, CDK4, FLNA, ANXA2, RAD51, CDH13, PNPLA8, CORO1B, CLIC4, GSK3B, IGF2R, RAB34, RAB14, CYFIP1, GNAS, SELE	881	621	18224	1.59889	0.642092	0.0387478	2.3234
GOTERM_CC_DIRECT	GO:0005783~endoplasmic reticulum	60	6.66667	0.00175393	IER3IP1, ATL2, KIAA0368, CPEB4, TPD52, UBQLN1, RTN3, FDFT1, FOS, CISD2, UBXN2B, LRRC59, TICAM2, CREB3L2, CAT, ASPH, IFNGR1, VCPIP1, DHCR24, SGPL1, DDRGK1, MAN1A2, GOLT1B, STIM1, UBE2J2, METTL7A, UFL1, PSEN1, TFPI, DEGS1, SLC39A14, HAX1, CYP51A1, CTSA, EDEM3, IKBIP, CALU, VCAM1, P3H3, TMEM33, SLC30A1, TGM2, PTN, THBS1, ARL6IP5, TRAM1, HSD17B7, MEST, UBXN1, GABARAPL1, AIMP1, VHL, SCD, TMBIM6, CRAT,…	881	828	18224	1.49896	0.682196	0.0415676	2.58862
GOTERM_CC_DIRECT	GO:0001739~sex chromatin	4	0.444444	0.00201073	SUZ12, RNF2, RING1, H2AFY	881	6	18224	13.7904	0.731346	0.0458557	2.96235
GOTERM_CC_DIRECT	GO:0032039~integrator complex	5	0.555556	0.00271999	INTS8, INTS4, INTS7, INTS6, INTS10	881	13	18224	7.95599	0.831122	0.0594874	3.9876
GOTERM_CC_DIRECT	GO:0005622~intracellular	87	9.66667	0.00331166	XPO1, ZNF83, RAB5C, ZKSCAN1, CLTC, ZNF254, RGL1, ZKSCAN5, ZNF678, AKR1C3, AGTR1, ARL5A, ARL10, ZNF300, ARL15, ZNF248, RHOA, RAB23, PIK3CA, RAB6A, RAB27B, RAPGEF2, ARL5B, ZNF493, STX5, TWF1, SOCS3, SOCS6, PRKCI, IPO8, ZNF500, TNFRSF10A, PNPLA8, CCND1, PSEN1, ZNF714, CLIC4, WTH3DI, TRIM32, MAP3K10, RAB14, SDCBP, VAMP3, ZNF431, ARL8B, ZNF98, DBN1, TBC1D8B, ASB6, ZNF611, CCL2, ZNF273, ZNF468, SNX6, C…	881	1332	18224	1.35109	0.885376	0.0696583	4.83512
GOTERM_CC_DIRECT	GO:0015629~actin cytoskeleton	21	2.33333	0.00455298	TWF1, HAX1, PDLIM5, MYO1E, RAI14, CTNNA1, PALLD, FLNB, FLNA, JUP, CORO1B, ACTR2, ARPC3, CLIC4, NCAPG, CFL2, IFIT5, INTS6, MARCKS, DBN1, STAG2	881	218	18224	1.99265	0.949201	0.0916497	6.59058
GOTERM_CC_DIRECT	GO:0009986~cell surface	41	4.55556	0.00525649	WNT5A, MPZL1, TMX3, CD109, ITGB4, ITGB5, IL17RB, SLC11A2, VCAM1, DMD, PTN, HHIP, THBS1, NT5E, CSF1R, PTPRJ, EGFR, ICAM1, LPL, ADAM10, AIMP1, CEP41, AXL, TSPAN14, LY6K, MMP16, TPBG, SLC7A11, ANXA2, TNFRSF10A, CCR9, NOTCH2, CD36, PSEN1, DSG2, CLIC4, IGF2R, TFPI, HLA-DPA1, VAMP3, ANTXR1	881	542	18224	1.56478	0.967985	0.101967	7.57203
GOTERM_CC_DIRECT	GO:0030014~CCR4-NOT complex	5	0.555556	0.00616752	ZFP36, TNKS1BP1, CNOT9, CNOT10, CNOT6	881	16	18224	6.46425	0.9824	0.115223	8.82868
GOTERM_CC_DIRECT	GO:0035098~ESC/E(Z) complex	5	0.555556	0.00616752	SUZ12, JARID2, EZH1, H2AFY, SIRT1	881	16	18224	6.46425	0.9824	0.115223	8.82868
GOTERM_CC_DIRECT	GO:0005938~cell cortex	14	1.55556	0.00648202	MYO6, HAX1, ARFIP2, RAI14, FLNB, ANXA2, AGTRAP, CTNNB1, MYO10, MKLN1, RHOA, MARCKS, ADD3, DBN1	881	123	18224	2.35446	0.985686	0.117413	9.25878
GOTERM_CC_DIRECT	GO:0032588~trans-Golgi network membrane	11	1.22222	0.0065496	CLTA, AP1G1, IGF2R, ARFIP2, HLA-DPA1, GNAS, VAMP3, RAB6A, ARFIP1, CLTC, COG2	881	83	18224	2.74146	0.986308	0.115381	9.35094
GOTERM_CC_DIRECT	GO:0044853~plasma membrane raft	4	0.444444	0.00757159	PRKAR2A, MYO1D, PRKAR1A, CDH2	881	9	18224	9.19359	0.993008	0.128782	10.7342
GOTERM_CC_DIRECT	GO:0005923~bicellular tight junction	13	1.44444	0.00839946	TJP1, CCND1, MPP5, CLDN1, PRKCI, YBX3, STRN, LIN7C, PATJ, RAPGEF2, CDK4, CTNNB1, APC	881	113	18224	2.37976	0.995946	0.138315	11.8403
GOTERM_CC_DIRECT	GO:0045177~apical part of cell	10	1.11111	0.00990339	SLC11A2, ATP6V1C1, VCAM1, TJP1, CD36, MYO6, CLIC4, IFIT5, DYNC2H1, CTNNB1	881	75	18224	2.75808	0.998495	0.157204	13.817
GOTERM_CC_DIRECT	GO:0005794~Golgi apparatus	58	6.44444	0.0103296	IER3IP1, IMPAD1, FGF7, QPCTL, AP1G1, FAM3C, RP2, GNPNAT1, SLC35A1, GLB1, SLC1A5, PICALM, UBXN2B, ZNF148, TBC1D14, AKR7A2, DYNC2H1, TICAM2, CAT, RAB6A, DPP7, CLINT1, STX5, MYO6, CEP83, ADAM10, MAN1A2, STRN3, NAA25, CTNNA1, SACM1L, CD36, PSEN1, XPR1, RAB14, CUX1, GLG1, SLC39A14, USP8, GANAB, RRAGA, PRRC1, CALU, VCAM1, SLC30A1, RAB6C, SLC30A7, RAB2A, B4GALT1, MSH6, GABARAPL1, PDCD10, AIMP1, OSBPL9, …	881	863	18224	1.39022	0.998864	0.15958	14.3696
GOTERM_CC_DIRECT	GO:0000785~chromatin	11	1.22222	0.0105859	KIF22, CCND2, NUCKS1, PLK1, EIF3E, KDM3A, CDK4, WDR82, JUNB, STAG2, RAD51	881	89	18224	2.55665	0.999041	0.159481	14.7003
GOTERM_CC_DIRECT	GO:0051233~spindle midzone	5	0.555556	0.0117079	KIF14, PLK1, AURKA, ARL8B, AURKB	881	19	18224	5.44357	0.999543	0.171029	16.1341
GOTERM_CC_DIRECT	GO:0017101~aminoacyl-tRNA synthetase multienzyme complex	3	0.333333	0.0130936	AIMP1, RARS, EPRS	881	4	18224	15.5142	0.999817	0.185287	17.8739
GOTERM_CC_DIRECT	GO:0000228~nuclear chromosome	8	0.888889	0.0132901	MSH6, SMARCE1, JUN, H2AFY, PBRM1, ZBTB18, RAD51, NCAPD2	881	53	18224	3.12235	0.999839	0.183866	18.1178
GOTERM_CC_DIRECT	GO:0016328~lateral plasma membrane	8	0.888889	0.0132901	JUP, DSG2, VANGL1, TACSTD2, DMD, CLDN1, CTNNB1, APC	881	53	18224	3.12235	0.999839	0.183866	18.1178
GOTERM_CC_DIRECT	GO:0031985~Golgi cisterna	4	0.444444	0.0138353	RAB30, GOLPH3, RAB34, BET1	881	11	18224	7.52203	0.999888	0.186787	18.7912
GOTERM_CC_DIRECT	GO:0005819~spindle	13	1.44444	0.0140574	AKT1, FAM96B, CLTA, SPIN1, RIF1, PLK1, AURKA, KLHL42, NR3C1, AURKB, CLTC, ZNF207, TERF1	881	121	18224	2.22242	0.999903	0.185708	19.064
GOTERM_CC_DIRECT	GO:0030139~endocytic vesicle	8	0.888889	0.0146522	EGFR, CCL2, MYO6, KIAA0368, RAB5C, IGF2R, RAPGEF2, EHD1	881	54	18224	3.06453	0.999935	0.18904	19.7904
GOTERM_CC_DIRECT	GO:0005813~centrosome	32	3.55556	0.0154161	SNAP29, CLUAP1, TAPT1, KIAA0368, AURKA, TTC8, CEP55, RAB3IP, CTNNB1, PRKAR2A, NCAPG, VPS4B, CDK5RAP3, MASTL, RAB6C, APC, CSNK1A1, KIF3A, GEN1, CKAP5, PCNT, UBR4, CEP41, PKN2, SKI, CDK2, PSEN1, HSPB11, CLIC4, PLK1, GSK3B, MARCKS	881	426	18224	1.55385	0.999961	0.194147	20.7145
GOTERM_CC_DIRECT	GO:0000776~kinetochore	10	1.11111	0.0159549	ANAPC16, KIF22, XPO1, SIN3A, PSEN1, CKAP5, PLK1, AURKB, ZNF207, APC	881	81	18224	2.55378	0.999973	0.19652	21.3602
GOTERM_CC_DIRECT	GO:0005637~nuclear inner membrane	7	0.777778	0.0165164	NEMP1, SMAD3, LEMD3, SMAD1, SIRT1, DPY19L1, MATR3	881	43	18224	3.36742	0.999981	0.19904	22.028
GOTERM_CC_DIRECT	GO:0043220~Schmidt-Lanterman incisure	4	0.444444	0.0177946	MPP5, PRKCI, PTEN, ANXA2	881	12	18224	6.89519	0.999992	0.209026	23.5283
GOTERM_CC_DIRECT	GO:0005795~Golgi stack	6	0.666667	0.0200272	RAB30, RAB34, RAB14, RAB27B, COG2, VCPIP1	881	33	18224	3.76102	0.999998	0.228199	26.0845
GOTERM_CC_DIRECT	GO:0030175~filopodium	9	1	0.0207628	B4GALT1, VCAM1, TWF1, DMD, PODXL, DAG1, ABI2, CDK5, RAPH1	881	71	18224	2.62212	0.999999	0.231625	26.9092
GOTERM_CC_DIRECT	GO:0008622~epsilon DNA polymerase complex	3	0.333333	0.0211275	CHRAC1, POLE4, POLE3	881	5	18224	12.4114	0.999999	0.231331	27.3148
GOTERM_CC_DIRECT	GO:0001772~immunological synapse	6	0.666667	0.0225743	PTPRJ, ICAM1, CARD11, CD81, PRKAR1A, SOCS6	881	34	18224	3.6504	1	0.241271	28.9034
GOTERM_CC_DIRECT	GO:0030877~beta-catenin destruction complex	4	0.444444	0.0274042	CSNK1A1, GSK3B, CTNNB1, APC	881	14	18224	5.91017	1	0.281007	33.9753
GOTERM_CC_DIRECT	GO:0001726~ruffle	10	1.11111	0.0295646	MKLN1, MYO10, MYO6, PODXL, ARFIP2, S100A11, CYFIP1, GNAS, PALLD, ANXA2	881	90	18224	2.2984	1	0.295272	36.1328
GOTERM_CC_DIRECT	GO:0032993~protein-DNA complex	5	0.555556	0.0304202	SUZ12, JUP, SP1, NFYC, CTNNB1	881	25	18224	4.13712	1	0.298061	36.9689
GOTERM_CC_DIRECT	GO:0030118~clathrin coat	3	0.333333	0.0306858	CLTA, IGF2R, CLTC	881	6	18224	10.3428	1	0.29594	37.2264
GOTERM_CC_DIRECT	GO:0035749~myelin sheath adaxonal region	3	0.333333	0.0306858	MPP5, PTEN, ANXA2	881	6	18224	10.3428	1	0.29594	37.2264
GOTERM_CC_DIRECT	GO:0000139~Golgi membrane	40	4.44444	0.0307613	SNAP29, GLG1, SEC24B, QPCTL, AP1G1, GNPNAT1, BET1, SLC35A1, RTN3, GLIPR2, RAC1, NOS3, RAB6A, DHCR24, EGFR, B4GALT1, RAB2A, STX5, PDCD10, ADAM10, MAN1A2, TMEM167A, SLC33A1, GOLT1B, PRKCI, ARFIP1, ERGIC1, SACM1L, AGTRAP, NOTCH2, PNPLA8, RAB30, F5, C3ORF58, PSEN1, RAB14, RHEB, HLA-DPA1, CUX1, COG2	881	591	18224	1.40004	1	0.29235	37.2994
GOTERM_CC_DIRECT	GO:0000307~cyclin-dependent protein kinase holoenzyme complex	4	0.444444	0.0330535	CCND1, CCND2, CDK4, CDK2	881	15	18224	5.51616	1	0.306367	39.4786
GOTERM_CC_DIRECT	GO:0045334~clathrin-coated endocytic vesicle	4	0.444444	0.0330535	MYO6, MYO1E, CTLA4, INPP5F	881	15	18224	5.51616	1	0.306367	39.4786
GOTERM_CC_DIRECT	GO:0015630~microtubule cytoskeleton	13	1.44444	0.0334868	ESRRA, KIF3A, CKAP5, PRKCI, AURKA, POLR2C, ZBTB18, AKT1, PLK1, TBCA, CLIC4, WDR11, STRBP	881	137	18224	1.96287	1	0.305535	39.8826
GOTERM_CC_DIRECT	GO:0010008~endosome membrane	16	1.77778	0.0347473	EGFR, TYRP1, PRAF2, GNPNAT1, TAB2, IKBKE, UBE2D3, CD68, MYD88, TICAM2, RAB23, VPS4B, HLA-DPA1, ANTXR1, EHD1, ANKFY1	881	185	18224	1.78902	1	0.310974	41.0433
GOTERM_CC_DIRECT	GO:0031252~cell leading edge	6	0.666667	0.0384041	CORO1B, AAK1, PRKCI, ITGB4, SSX2IP, CDC42BPB	881	39	18224	3.1824	1	0.333628	44.2936
GOTERM_CC_DIRECT	GO:0005671~Ada2/Gcn5/Ada3 transcription activator complex	4	0.444444	0.0392579	POLE4, POLE3, DR1, YEATS2	881	16	18224	5.1714	1	0.335439	45.0281
GOTERM_CC_DIRECT	GO:0000779~condensed chromosome, centromeric region	3	0.333333	0.0416031	CEBPB, AURKB, NCAPD2	881	7	18224	8.86525	1	0.347467	46.9991
GOTERM_CC_DIRECT	GO:0030132~clathrin coat of coated pit	3	0.333333	0.0416031	CLTA, PICALM, CLTC	881	7	18224	8.86525	1	0.347467	46.9991
GOTERM_CC_DIRECT	GO:0032587~ruffle membrane	9	1	0.0440806	PTPRJ, TWF1, MYO6, PACSIN2, IFIT5, RAB34, RAC1, WWC1, APC	881	82	18224	2.27037	1	0.359839	49.0096
GOTERM_CC_DIRECT	GO:0005635~nuclear envelope	14	1.55556	0.0445033	XPO1, HAX1, IPO8, NUPL2, NUP155, SIRT1, SYNE2, CSE1L, NUP62, TMEM33, NEMP1, PGRMC2, LRRC59, MGST2	881	159	18224	1.82137	1	0.358335	49.3454
GOTERM_CC_DIRECT	GO:0005778~peroxisomal membrane	7	0.777778	0.0449788	MAVS, FAR1, PNPLA8, ACOX1, CAT, SLC27A2, ALDH3A2	881	54	18224	2.68146	1	0.357214	49.7207
GOTERM_CC_DIRECT	GO:0031527~filopodium membrane	4	0.444444	0.0460072	MYO10, SYNE2, DMD, ANTXR1	881	17	18224	4.8672	1	0.359647	50.5236
GOTERM_CC_DIRECT	GO:0016605~PML body	10	1.11111	0.0471382	IKBKE, SRSF2, N4BP1, MORC3, EIF3E, SKI, PTEN, SIRT1, RAD51, TP53INP1	881	98	18224	2.11077	1	0.362648	51.3927
GOTERM_CC_DIRECT	GO:0031012~extracellular matrix	22	2.44444	0.0509925	LPL, COL4A2, NES, GANAB, CCT2, EEF2, MMP16, CLTC, FLNB, FLNA, ANXA2, JUP, HTRA1, RAC1, EIF4A1, TGM2, TOMM20, AGRN, RPS20, THBS1, ADAMTS4, CYR61	881	296	18224	1.53744	1	0.382062	54.2489
GOTERM_CC_DIRECT	GO:0031209~SCAR complex	3	0.333333	0.053726	ABI2, CYFIP1, NCKAP1	881	8	18224	7.75709	1	0.39398	56.1786
GOTERM_CC_DIRECT	GO:0030056~hemidesmosome	3	0.333333	0.053726	JUP, ERBIN, ITGB4	881	8	18224	7.75709	1	0.39398	56.1786
GOTERM_CC_DIRECT	GO:0030426~growth cone	11	1.22222	0.0540144	TSHZ3, ARPC3, PSEN1, GSK3B, CBL, STIM1, PCDH9, PALLD, CDK5, SHANK2, DBN1	881	116	18224	1.96156	1	0.39147	56.3777
GOTERM_CC_DIRECT	GO:0005741~mitochondrial outer membrane	13	1.44444	0.0571879	SLC11A2, MAVS, MFF, CISD2, BRI3BP, MARC1, HAX1, MARC2, TOMM20, HK2, GPAM, CPT1A, TOMM34	881	149	18224	1.80478	1	0.405271	58.5137
GOTERM_CC_DIRECT	GO:0045171~intercellular bridge	6	0.666667	0.0596518	ESRRA, SIN3A, PRKCI, CEP55, AURKB, ZBTB18	881	44	18224	2.82076	1	0.414626	60.1043
GOTERM_CC_DIRECT	GO:0005777~peroxisome	10	1.11111	0.0641247	FAR1, PNPLA8, MFF, ACOX1, LONP2, MARC2, TYSND1, CAT, CRAT, ALDH3A2	881	104	18224	1.989	1	0.434149	62.8474
GOTERM_CC_DIRECT	GO:0005758~mitochondrial intermembrane space	8	0.888889	0.0658214	HAX1, GATM, AIFM1, GOLPH3, PNPT1, CAT, CIAPIN1, TIMM8A	881	74	18224	2.23628	1	0.438654	63.8411
GOTERM_CC_DIRECT	GO:0016600~flotillin complex	3	0.333333	0.066913	CBL, CTNNA1, CTNNB1	881	9	18224	6.89519	1	0.439992	64.4673
GOTERM_CC_DIRECT	GO:0000145~exocyst	4	0.444444	0.0693779	EXOC7, EXOC3, TNFAIP2, EXOC2	881	20	18224	4.13712	1	0.448067	65.8441
GOTERM_CC_DIRECT	GO:0016604~nuclear body	5	0.555556	0.0729211	CREBRF, RREB1, RNF2, SKI, GEMIN5	881	33	18224	3.13418	1	0.460998	67.7363
GOTERM_CC_DIRECT	GO:0090575~RNA polymerase II transcription factor complex	5	0.555556	0.0729211	HIF1A, SMAD4, TCF12, STAT3, NR1H3	881	33	18224	3.13418	1	0.460998	67.7363
GOTERM_CC_DIRECT	GO:0005916~fascia adherens	3	0.333333	0.0810332	JUP, CDH2, CTNNB1	881	10	18224	6.20568	1	0.49402	71.7063
GOTERM_CC_DIRECT	GO:0072372~primary cilium	8	0.888889	0.0822572	CSNK1A1, CLUAP1, KIF3A, HSPB11, RP2, DYNC2H1, CEP41, TNPO1	881	78	18224	2.1216	1	0.495185	72.2642
GOTERM_CC_DIRECT	GO:0000932~cytoplasmic mRNA processing body	8	0.888889	0.0822572	ZFP36, CARHSP1, CNOT9, MOV10, HAX1, BTBD1, LSM3, AGO4	881	78	18224	2.1216	1	0.495185	72.2642
GOTERM_CC_DIRECT	GO:0005776~autophagosome	7	0.777778	0.0878638	VPS18, GABARAPL1, TBC1D14, RAB23, UBQLN2, UBQLN1, TP53INP1	881	64	18224	2.26249	1	0.514968	74.6907
GOTERM_CC_DIRECT	GO:0031965~nuclear membrane	17	1.88889	0.0890734	INA, EGFR, XPO1, MYO6, HAX1, ERBIN, NUPL2, CDK4, NUP155, SYNE2, NUP62, PSEN1, SLC30A1, CCND2, DNAJC2, TNPO1, RETSAT	881	229	18224	1.53561	1	0.515793	75.1875
GOTERM_CC_DIRECT	GO:0005769~early endosome	17	1.88889	0.0890734	VPS18, WDFY1, USP8, KIAA0368, RAB5C, C16ORF62, ANXA2, VCAM1, SLC11A2, PACSIN2, IGF2R, TRAK1, TICAM2, RAB14, INPP5F, EHD1, ANKFY1	881	229	18224	1.53561	1	0.515793	75.1875
GOTERM_CC_DIRECT	GO:0005856~cytoskeleton	25	2.77778	0.0893849	SSH2, DAG1, ABI2, RAB3IP, KLHL5, MARVELD1, PACSIN2, PPL, DMD, RHOA, NOS3, INPP5D, ARL6IP5, DHCR24, MYO1E, CDK5, RAPH1, SLC7A11, EPB41L2, JUP, TNKS1BP1, SDCBP, OSBPL10, ADD3, CDC42BPB	881	371	18224	1.39391	1	0.512925	75.3139
GOTERM_CC_DIRECT	GO:0031982~vesicle	11	1.22222	0.0909453	AKT1, STX5, RAB3B, PICALM, RAB34, CD81, RHOA, DPP7, IFNGR1, ANXA2, SLC30A7	881	128	18224	1.77767	1	0.515189	75.9385
GOTERM_CC_DIRECT	GO:0042585~germinal vesicle	2	0.222222	0.0942467	AURKA, MARCKS	881	2	18224	20.6856	1	0.524306	77.2115
GOTERM_CC_DIRECT	GO:0005943~phosphatidylinositol 3-kinase complex, class IA	2	0.222222	0.0942467	PIK3CA, PIK3R1	881	2	18224	20.6856	1	0.524306	77.2115
GOTERM_CC_DIRECT	GO:0071144~SMAD2-SMAD3 protein complex	2	0.222222	0.0942467	SMAD3, SMAD2	881	2	18224	20.6856	1	0.524306	77.2115
GOTERM_CC_DIRECT	GO:0032301~MutSalpha complex	2	0.222222	0.0942467	MSH6, MSH2	881	2	18224	20.6856	1	0.524306	77.2115
GOTERM_CC_DIRECT	GO:0030496~midbody	11	1.22222	0.0945715	KIF14, USP8, PLK1, CLIC4, RHOA, PKN2, AURKA, ARL8B, CEP55, AURKB, ANXA2	881	129	18224	1.76389	1	0.521548	77.3333
GOTERM_CC_DIRECT	GO:0030665~clathrin-coated vesicle membrane	3	0.333333	0.0959661	MYO6, AP1G1, VAMP3	881	11	18224	5.64152	1	0.522994	77.8493
GOTERM_CC_DIRECT	GO:1990909~Wnt signalosome	3	0.333333	0.0959661	GSK3B, CTNNB1, APC	881	11	18224	5.64152	1	0.522994	77.8493
GOTERM_CC_DIRECT	GO:0042589~zymogen granule membrane	3	0.333333	0.0959661	SCAMP1, STXBP2, RAB27B	881	11	18224	5.64152	1	0.522994	77.8493
GOTERM_CC_DIRECT	GO:0043296~apical junction complex	3	0.333333	0.0959661	TJP1, RHOA, PKN2	881	11	18224	5.64152	1	0.522994	77.8493
GOTERM_CC_DIRECT	GO:0016363~nuclear matrix	9	1	0.0967169	DCAF7, ZNF703, CEBPB, LRIF1, CLIC4, MORC3, CFL2, MYB, MATR3	881	97	18224	1.91928	1	0.521945	78.1226

## Sheet: MF(hsa-miR-155-5p)
Category	Term	Count	%	PValue	Genes	List Total	Pop Hits	Pop Total	Fold Enrichment	Bonferroni	Benjamini	FDR
GOTERM_MF_DIRECT	GO:0005515~protein binding	574	63.7778	8.43314e-22	MEF2A, RP2, NAA16, STRN, FSTL1, RORA, MXI1, WDR82, CIAPIN1, CTNNB1, INTS8, AGTR1, TAF5L, FLI1, BRPF3, INTS4, BTBD1, INTS7, INTS6, VPS4B, YEATS2, LUC7L2, PIK3CA, LSM3, CAB39, RAB27B, STAG2, LUC7L3, PTPRJ, YARS, DDRGK1, CYP1A1, RCOR1, C16ORF62, MECP2, CCDC137, CTNNA1, ERGIC1, RPTOR, NCAPD2, PLAUR, RAD1, JUP, DCAF7, F5, JUN, ARL8B, ADAMTS4, RAD23B, HSD17B12, PRRC1, PEA15, RAC1, TMEM123, RPS20, TCF4,…	847	8785	16881	1.30222	9.30176e-19	9.30176e-19	1.34906e-18
GOTERM_MF_DIRECT	GO:0098641~cadherin binding involved in cell-cell adhesion	46	5.11111	1.20258e-11	YWHAZ, USP8, PDLIM5, DIAPH3, CTNNB1, PICALM, PAK2, PACSIN2, PPL, EIF3E, LRRC59, EXOC3, EHD1, CLINT1, ARGLU1, EGFR, FMNL2, STX5, TWF1, MYO6, CKAP5, STK24, CBL, S100A11, ARFIP2, PKN2, PPFIBP1, EEF2, ARFIP1, STAT1, CTNNA1, SLC9A3R2, FLNB, FLNA, ANXA2, JUP, TNKS1BP1, EIF4G2, CORO1B, TJP1, GAPVD1, RARS, TMOD3, SDCBP, DNAJB1, DBN1	847	290	16881	3.16136	1.32645e-08	6.63224e-09	1.92378e-08
GOTERM_MF_DIRECT	GO:0019901~protein kinase binding	51	5.66667	2.63273e-10	MAVS, CCNT2, YWHAZ, MEF2A, CNPPD1, GCSAM, AURKA, FOXO3, CLTC, PTEN, CDC37, CTNNB1, BAG5, CDKN2A, PAK2, TBC1D14, RAC1, H2AFY, CDK5RAP3, SPRED1, TPRKB, EXOC2, APC, KIF14, PTPRJ, EGFR, ZFP36, ADAM10, PDCD10, MSH2, SLC12A4, EEF1A2, SOCS1, WNK1, SMAD3, EEF2, SKI, RICTOR, SMAD1, CDK5, RPTOR, STAT3, JUP, CCND1, RAB11FIP2, HIF1A, CCND2, PLK1, GSK3B, RHEB, PEBP1	847	376	16881	2.70332	2.9039e-07	9.67968e-08	4.2116e-07
GOTERM_MF_DIRECT	GO:0003682~chromatin binding	51	5.66667	1.04329e-09	CCNT2, MEF2A, EZH1, MLH1, DEK, NFKB1, WDR82, FOS, KDM1A, FLI1, SIN3A, PSIP1, SUPT5H, DNAJC2, EGFR, TADA2B, RING1, MECP2, TLE4, TTF1, NCAPD2, RAD51, SMARCE1, JUN, ZNF431, TSHZ3, MEIS1, TFAM, CHD8, CHD7, ELK4, PBRM1, BCL6, TCF4, RUNX2, MSH6, CEBPB, JARID2, NUCKS1, SMAD4, NEUROG1, SMAD2, SKI, TRIM24, NUP62, TRPS1, RNF2, DNMT1, CHAF1A, RBPJ, CHAF1B	847	391	16881	2.59961	1.15074e-06	2.87686e-07	1.66895e-06
GOTERM_MF_DIRECT	GO:0000978~RNA polymerase II core promoter proximal region sequence-specific DNA binding	46	5.11111	9.47134e-09	MEF2A, ZNF273, MITF, SPI1, NFYC, NR3C1, PAXBP1, MYBL1, MEIS1, ZIC3, FOS, TFAM, FUBP3, CHD7, FLI1, SMARCD2, ZNF148, NFAT5, CREB3L2, ZNF492, TCF4, MYB, RUNX2, MYC, NR1H3, ESRRA, CEBPB, MAFB, SMAD4, SMAD3, SKI, SMAD2, SMAD1, STAT1, JUNB, STAT3, GCFC2, SMARCE1, SP1, ZNF714, JUN, ZNF431, RBPJ, ZNF98, TCF12, SMARCA4	847	355	16881	2.58252	1.04468e-05	2.08938e-06	1.51514e-05
GOTERM_MF_DIRECT	GO:0001077~transcriptional activator activity, RNA polymerase II core promoter proximal region sequence-specific binding	33	3.66667	2.86488e-07	CAMTA1, MEF2A, MITF, SPI1, NFYC, NR3C1, MYBL1, MEIS1, ZIC3, FOS, TFAM, FUBP3, FLI1, CREB3L2, NFAT5, TCF4, MYB, RUNX2, MYC, NR1H3, ESRRA, CEBPB, NUCKS1, MAFB, SMAD4, SMAD2, SMAD1, JUNB, STAT3, HIF1A, JUN, RBPJ, TCF12	847	236	16881	2.78687	0.000315946	5.26647e-05	0.000458296
GOTERM_MF_DIRECT	GO:0019899~enzyme binding	40	4.44444	7.34695e-07	THRB, PTEN, PUS7, CTNNB1, CTNNBL1, AKT1, KDM1A, LONP2, ATXN10, RAC1, LUC7L2, H2AFY, CAT, SUPT5H, DHCR24, CUTA, EGFR, ZFP36, CYP1A1, VHL, MSH2, TMBIM6, TSPAN14, TRIO, STAT1, SIRT1, ATG3, PLAUR, TNKS1BP1, CCND1, HIF1A, JUN, GOLPH3, MAPK14, IGF2R, PEBP1, MAT2B, SLC27A2, PCCA, PHF6	847	333	16881	2.39404	0.00081004	0.00011576	0.00117529
GOTERM_MF_DIRECT	GO:0008134~transcription factor binding	36	4	8.14311e-07	E2F2, YWHAZ, NFYC, NFKB1, RORA, PAXBP1, CTNNB1, FOS, KDM1A, CDKN2A, NKX3-1, MYC, PIK3R1, CEBPB, NUCKS1, VHL, MAFB, RCOR1, MECP2, SMAD3, SMAD2, SIRT1, JUNB, FLNA, STAT3, TNFRSF10A, CCND1, HIF1A, SP1, ETS1, UBA2, JUN, DR1, RBPJ, TCF12, SMARCA4	847	284	16881	2.52638	0.000897782	0.000112267	0.00130265
GOTERM_MF_DIRECT	GO:0003700~transcription factor activity, sequence-specific DNA binding	81	9	4.82371e-06	CREBRF, BACH1, E2F2, ZNF83, MEF2A, THRB, MITF, YBX3, SPI1, ZKSCAN1, NFKB1, FOXO3, RORA, ZNF254, BUD31, CBFB, ZKSCAN5, ZIC3, ZBTB38, ZNF207, CTNNB1, FUBP1, KDM1A, FOS, TAF5L, SIN3A, FLI1, ZNF300, HOMEZ, CREB3L2, MYC, ZNF493, RREB1, STRN3, TADA2B, MECP2, ZNF500, HIF1A, JUN, WNT5A, ZNF611, NFYC, NR3C1, PAXBP1, SOX6, ZBTB18, TFAM, DRAP1, ELK4, NFAT5, NKX3-1, BCL6, KDM3A, TCF4, ZNF561, RUNX2, NR1H3, E…	847	961	16881	1.67987	0.00530643	0.000590999	0.00771624
GOTERM_MF_DIRECT	GO:0016301~kinase activity	29	3.22222	3.0558e-05	YWHAZ, AKAP10, AKT1, PRKAR2A, CDKN2A, PAK2, PACSIN3, PACSIN2, PIK3CA, ETNK2, MASTL, PIK3R1, CSNK1A1, PDK1, PKN2, WNK1, PKIA, CDK5, TAB2, CDK2, WEE1, PLAUR, DOK2, CDKN1B, PLK1, GSK3B, PRKAR1A, MAP3K14, MYLK	847	241	16881	2.39826	0.0331442	0.00336492	0.0488726
GOTERM_MF_DIRECT	GO:0044822~poly(A) RNA binding	87	9.66667	5.87215e-05	SRSF1, FASTKD1, METAP2, GAR1, CPEB4, YBX3, GNL3L, TRMT1, SKIV2L2, DEK, CLTC, ZNF207, FUBP1, CISD2, DDX17, FUBP3, CDKN2A, LRRC59, PSIP1, SNTB2, LUC7L2, LSM3, DDX10, SUPT5H, DNAJC2, LUC7L3, FNDC3B, ZFP36, SRPK2, RBM42, CHTOP, YARS, SECISBP2, MECP2, PKN2, EEF2, CCDC137, CTNNA1, NUPL2, FLNB, FLNA, CD3EAP, CMSS1, EIF4G2, FAM120A, TBCA, JUN, EIF4A1, PEBP1, MATR3, FIP1L1, YWHAZ, GANAB, FAM98B, PNPT1, FK…	847	1129	16881	1.53582	0.0627186	0.00587104	0.093896
GOTERM_MF_DIRECT	GO:0003743~translation initiation factor activity	12	1.33333	0.000196665	EIF3C, EIF4G2, EIF3CL, EIF3A, EIF3G, EIF3E, EIF3F, EIF4A1, EIF3J, EIF2B2, EIF4E2, EIF2B5	847	61	16881	3.92072	0.195024	0.0179161	0.314142
GOTERM_MF_DIRECT	GO:0005524~ATP binding	106	11.7778	0.0002296	AURKA, CCT2, AURKB, DDX17, AAK1, DYNC2H1, VPS4B, PIK3CA, DDX10, EIF2B2, EGFR, CARS, YARS, TWF1, MYO6, CSNK1G2, STK24, WNK1, UBE2J1, UBE2J2, WEE1, PNPLA8, RARS, PCCB, PCCA, SMARCA4, PPP5C, GCLC, RIOK2, UBE2D3, MOV10, UBE2D2, KRAS, DDX3Y, ENTPD1, RUNX2, CSF1R, OBSCN, ITK, KIF3A, MYO1E, MYO1D, EPRS, TRIO, IKBKE, MYO10, ATP13A1, NOLC1, PLK1, UBA2, UBA3, CARS2, DHX40, MYLK, CDC42BPB, KIF22, NARS, UBE2…	847	1495	16881	1.41312	0.223748	0.0192944	0.366661
GOTERM_MF_DIRECT	GO:0032403~protein complex binding	24	2.66667	0.000274507	TWF1, STRN3, NASP, DAG1, ABI2, STRN, FADD, NR3C1, UQCRFS1, CDK4, KCTD5, RPTOR, NCKAP1, CASP3, CCND1, SIN3A, KRAS, CDKN1B, CYFIP1, GNB4, RAP1B, MYC, PPP2R2A, COG2	847	206	16881	2.32198	0.26127	0.0213979	0.438228
GOTERM_MF_DIRECT	GO:0000979~RNA polymerase II core promoter sequence-specific DNA binding	11	1.22222	0.000479313	SUZ12, FOS, CEBPB, RREB1, SMAD5, SPI1, H2AFY, SMAD1, RBPJ, STAT1, RUNX2	847	57	16881	3.84621	0.410693	0.0346397	0.76401
GOTERM_MF_DIRECT	GO:0043425~bHLH transcription factor binding	7	0.777778	0.000753501	SP1, MAP3K10, SMAD3, TCF4, RUNX2, TCF12, SIRT1	847	23	16881	6.06576	0.564572	0.050637	1.19859
GOTERM_MF_DIRECT	GO:0051015~actin filament binding	17	1.88889	0.000933593	EGFR, MYO6, MYO1E, MYO1D, EEF2, CTNNA1, FLNA, CORO1B, ACTR2, MYO10, SYNE2, ARPC3, CFL2, PLS1, CYFIP1, MARCKS, ANTXR1	847	132	16881	2.56679	0.643076	0.0588022	1.48307
GOTERM_MF_DIRECT	GO:0005525~GTP binding	35	3.88889	0.000944228	GNA13, RAB3B, ATL2, RAB5C, RP2, RRAGA, GNL3L, ARL5A, ARL10, KRAS, ARL15, RAC1, RAB23, RHOA, TGM2, RAB6A, RAB27B, EIF2B2, EHD1, RAB6C, ARL5B, RAB2A, EEF1A2, ARFIP2, EEF2, SEPT11, RAB30, NOLC1, RAB34, WTH3DI, RAB14, RHEB, RAP1B, GNAS, ARL8B	847	384	16881	1.81657	0.647243	0.0562439	1.49984
GOTERM_MF_DIRECT	GO:0016491~oxidoreductase activity	22	2.44444	0.00110832	PDPR, CYP1A1, AIFM1, FADS1, SCD, HSD17B12, ADH5, CBR4, ALDH3A2, FDFT1, AKR1C3, FAR1, KDM1A, ALDH1A2, L2HGDH, RRM2, OXNAD1, NOS3, TXNRD1, MECR, RDH13, RETSAT	847	200	16881	2.19234	0.705699	0.062348	1.75832
GOTERM_MF_DIRECT	GO:0030618~transforming growth factor beta receptor, pathway-specific cytoplasmic mediator activity	4	0.444444	0.00116234	SMAD5, SMAD3, SMAD2, SMAD1	847	5	16881	15.9443	0.722742	0.0621266	1.84328
GOTERM_MF_DIRECT	GO:0002039~p53 binding	11	1.22222	0.0017537	KDM1A, CHD8, CDKN2A, GSK3B, PSME3, EEF2, TRIM24, SIRT1, CDK5, KMT5A, SMARCA4	847	67	16881	3.27215	0.855725	0.0880701	2.76882
GOTERM_MF_DIRECT	GO:0003677~DNA binding	110	12.2222	0.0024166	MEF2A, THRB, LEMD3, FOXO3, RORA, MXI1, ZNF254, CBFB, CDKN2A, FLI1, ZNF300, ZNF248, H2AFY, SAP30L, DNAJC2, LUC7L3, ZNF644, RCOR1, TADA2B, MECP2, JUNB, CHRAC1, ZNF236, SMARCE1, JUN, ZNF384, TSHZ3, ZNF611, SSH2, SOX6, MYBL1, MEIS1, POLE4, DRAP1, ELK4, POLE3, DDX3Y, PBRM1, STRBP, VEZF1, TCF4, RUNX2, NR1H3, ESRRA, KLF9, SMAD4, SMAD3, NEUROG1, SMAD2, TFCP2, GCFC2, QRICH1, ETS1, DMTF1, DNMT1, HIVEP2, RB…	847	1674	16881	1.30964	0.93066	0.114237	3.79659
GOTERM_MF_DIRECT	GO:0031625~ubiquitin protein ligase binding	27	3	0.00260701	YWHAZ, UBE2G1, ABI2, RRAGA, AURKA, CCT2, BAG5, PRKAR2A, FBXW7, BTBD1, EGFR, UBXN1, GABARAPL1, TMBIM6, SMAD5, UBE2J1, SMAD3, SMAD2, SKI, UBE2H, UBE2J2, IKBKE, HIF1A, GSK3B, PRKAR1A, CUL4B, EIF4E2	847	287	16881	1.87498	0.943825	0.117668	4.08992
GOTERM_MF_DIRECT	GO:0003924~GTPase activity	23	2.55556	0.00347755	GNA13, RAB2A, RAB3B, ATL2, RAB5C, EEF1A2, RRAGA, GNL3L, EEF2, RAB30, KRAS, RAC1, RAB23, RHOA, TGM2, RAB14, RHEB, GNAS, RAP1B, ARL8B, RAB6A, RAB27B, RAB6C	847	234	16881	1.95897	0.978558	0.147942	5.42033
GOTERM_MF_DIRECT	GO:0019904~protein domain specific binding	21	2.33333	0.00403436	WNT5A, XPO1, CNOT9, YWHAZ, ESRRA, MYO1D, MPP5, PRKCI, ARFIP2, MECP2, LIN7C, SKI, ARFIP1, PLAUR, TJP1, TGM2, SSX2IP, RAB6A, RAB27B, PLXND1, RUNX2	847	208	16881	2.0122	0.988425	0.163355	6.26218
GOTERM_MF_DIRECT	GO:0004672~protein kinase activity	31	3.44444	0.00439601	FASTKD1, CCL2, AURKA, AURKB, RIOK2, AKT1, PAK2, AAK1, CSNK1A1, PDK1, EGFR, OBSCN, SRPK2, CSNK1G2, STK24, PKN2, PRKCI, WNK1, CDK4, CDK5, CDK2, WEE1, IKBKE, CCND1, PLK1, MAPK13, MAPK14, GSK3B, MAP3K10, MAP3K14, CDC42BPB	847	359	16881	1.721	0.992246	0.170476	6.80521
GOTERM_MF_DIRECT	GO:0045296~cadherin binding	6	0.666667	0.0049427	JUP, CDH13, PSEN1, CTNNA1, CTNNB1, APC	847	23	16881	5.19922	0.995769	0.183248	7.62048
GOTERM_MF_DIRECT	GO:0044212~transcription regulatory region DNA binding	21	2.33333	0.00525726	WNT5A, RCOR1, SMAD4, TTF1, NFYC, SMAD3, NFKB1, SOX6, STAT3, CTNNB1, KDM1A, FOS, SP1, DMTF1, JUN, CREB3L2, HIVEP2, H2AFY, NKX3-1, TCF12, NR1H3	847	213	16881	1.96496	0.997015	0.187505	8.08654
GOTERM_MF_DIRECT	GO:0004028~3-chloroallyl aldehyde dehydrogenase activity	4	0.444444	0.0058099	FAR1, ALDH1A2, ALDH3A2, ALDH9A1	847	8	16881	9.96517	0.998383	0.198781	8.9
GOTERM_MF_DIRECT	GO:0001135~transcription factor activity, RNA polymerase II transcription factor recruiting	4	0.444444	0.0058099	DMTF1, TTF1, MYBL1, MYB	847	8	16881	9.96517	0.998383	0.198781	8.9
GOTERM_MF_DIRECT	GO:0046982~protein heterodimerization activity	37	4.11111	0.00648196	TYRP1, MEF2A, GCLC, SNX6, NFYC, RRAGA, NFKB1, SOX6, TPD52, MEIS1, CTNNB1, AGTR1, FOS, POLE4, POLE3, DRAP1, H2AFY, SUPT5H, TCF4, PIK3R1, TERF1, EGFR, CEBPB, AXL, SMAD4, SMAD3, SMAD2, SMAD1, CTNNA1, CHRAC1, HIF1A, UBA2, JUN, DR1, UBA3, SDCBP, TCF12	847	465	16881	1.58586	0.999233	0.212661	9.88017
GOTERM_MF_DIRECT	GO:0003690~double-stranded DNA binding	11	1.22222	0.00709609	EGFR, MSH6, SP1, NUCKS1, MSH2, YBX3, SMAD2, STAT1, MYC, RAD51, CTNNB1	847	81	16881	2.70659	0.999612	0.22383	10.7672
GOTERM_MF_DIRECT	GO:0008013~beta-catenin binding	11	1.22222	0.00772928	PTPRJ, CHD8, PSEN1, GSK3B, SMAD3, RORA, FOXO3, CDH2, CTNNA1, SLC9A3R2, APC	847	82	16881	2.67358	0.999808	0.234674	11.6732
GOTERM_MF_DIRECT	GO:0031490~chromatin DNA binding	9	1	0.00799819	SUZ12, THRB, H2AFY, SMAD3, LEMD3, BCL6, KDM3A, FOXO3, STAT3	847	58	16881	3.09264	0.999858	0.235405	12.0553
GOTERM_MF_DIRECT	GO:0047485~protein N-terminus binding	12	1.33333	0.00917263	STX5, ACOX1, PDCD10, HAX1, SMARCE1, PDLIM5, EIF3E, MECP2, SDCBP, RBPJ, EXOC2, SMARCA4	847	97	16881	2.46561	0.999961	0.258399	13.7062
GOTERM_MF_DIRECT	GO:0051721~protein phosphatase 2A binding	6	0.666667	0.0100517	AKT1, STRN3, STRN, MASTL, STAT1, PPP2R2A	847	27	16881	4.42896	0.999986	0.272671	14.9229
GOTERM_MF_DIRECT	GO:0035035~histone acetyltransferase binding	6	0.666667	0.0117433	MEF2A, HIF1A, CEBPB, SP1, KANSL1, ETS1	847	28	16881	4.27079	0.999998	0.303671	17.2189
GOTERM_MF_DIRECT	GO:0017048~Rho GTPase binding	6	0.666667	0.0117433	FMNL2, FMNL3, DIAPH3, YBX3, FLNA, CDC42BPB	847	28	16881	4.27079	0.999998	0.303671	17.2189
GOTERM_MF_DIRECT	GO:0019903~protein phosphatase binding	9	1	0.012996	JUP, EGFR, CDKN1B, MAPK14, CDH2, PIK3R1, STAT3, CSF1R, CTNNB1	847	63	16881	2.84719	0.999999	0.322916	18.8816
GOTERM_MF_DIRECT	GO:0061631~ubiquitin conjugating enzyme activity	6	0.666667	0.0136184	UBE2D3, UBE2D2, UBE2G1, UBE2J1, UBE2H, UBE2J2	847	29	16881	4.12352	1	0.328343	19.6961
GOTERM_MF_DIRECT	GO:0032137~guanine/thymine mispair binding	3	0.333333	0.0140677	MSH6, MSH2, MLH1	847	4	16881	14.9478	1	0.330141	20.2792
GOTERM_MF_DIRECT	GO:0004674~protein serine/threonine kinase activity	30	3.33333	0.0141517	CCNT2, AURKA, AURKB, RIOK2, AKT1, PAK2, AAK1, PIK3CA, CAB39, MASTL, CSNK1A1, OBSCN, SRPK2, CSNK1G2, STK24, CSNK1A1L, PKN2, PRKCI, WNK1, TRIO, CDK4, CDK5, CDK2, PLK1, MAPK13, GSK3B, MAPK14, MAP3K10, MAP3K14, CDC42BPB	847	376	16881	1.59019	1	0.324986	20.3878
GOTERM_MF_DIRECT	GO:0070411~I-SMAD binding	4	0.444444	0.0152937	SMAD4, SMAD2, SMAD1, CTNNB1	847	11	16881	7.2474	1	0.339407	21.8504
GOTERM_MF_DIRECT	GO:0003723~RNA binding	40	4.44444	0.0169894	SRSF1, XPO1, PNPT1, SPI1, TRMT1, NR3C1, RPL39, PDCD4, CNOT6, PUS7, HNRNPA3, FUBP1, EIF3A, TROVE2, FUBP3, DDX17, SIN3A, EIF3G, MORC3, DDX3Y, HBP1, LSM3, RPS20, STRBP, DDX10, NOVA1, UPF2, EXOSC2, SAMHD1, JUNB, SUZ12, EIF4G2, PAPOLA, SMARCE1, IFIT5, TRIM32, MEX3C, THOC7, DNMT1, PPP5C	847	547	16881	1.45743	1	0.362376	23.9756
GOTERM_MF_DIRECT	GO:0019003~GDP binding	8	0.888889	0.0176253	RAB2A, RAB3B, KRAS, RAB5C, RAB14, RAP1B, ARL8B, RAB27B	847	54	16881	2.95264	1	0.366276	24.7586
GOTERM_MF_DIRECT	GO:0070412~R-SMAD binding	5	0.555556	0.0189511	FOS, JUN, SMAD4, SMAD3, SMAD2	847	21	16881	4.74532	1	0.380987	26.3666
GOTERM_MF_DIRECT	GO:0031369~translation initiation factor binding	5	0.555556	0.0189511	EIF3C, EIF3CL, TRIM32, EIF3F, EIF2B5	847	21	16881	4.74532	1	0.380987	26.3666
GOTERM_MF_DIRECT	GO:0043565~sequence-specific DNA binding	38	4.22222	0.0190296	CREBRF, BACH1, CAMTA1, MEF2A, THRB, ZKSCAN1, NR3C1, SOX6, FOXO3, RORA, ZBTB18, ZIC3, FOS, FLI1, ELK4, ZNF148, NKX3-1, BCL6, MYC, NR1H3, ESRRA, CEBPB, SMAD4, SMAD3, TTF1, TFCP2, TRIM24, ZNF500, HIF1A, SP1, DMTF1, ETS1, JUN, TRPS1, FOXE1, HIVEP2, RBPJ, CUX1	847	518	16881	1.46207	1	0.37558	26.4608
GOTERM_MF_DIRECT	GO:0045295~gamma-catenin binding	4	0.444444	0.0196438	PTPRJ, CDH2, CTNNA1, APC	847	12	16881	6.64345	1	0.378558	27.1939
GOTERM_MF_DIRECT	GO:0035257~nuclear hormone receptor binding	5	0.555556	0.0222665	HIF1A, STAT1, BUD31, SIRT1, CTNNB1	847	22	16881	4.52962	1	0.410486	30.248
GOTERM_MF_DIRECT	GO:0005385~zinc ion transmembrane transporter activity	5	0.555556	0.0222665	SLC11A2, SLC39A14, SLC39A10, SLC30A1, SLC30A7	847	22	16881	4.52962	1	0.410486	30.248
GOTERM_MF_DIRECT	GO:0042803~protein homodimerization activity	50	5.55556	0.0225329	NAMPT, TYRP1, GRPEL1, CNOT9, SNX6, JCHAIN, ADH5, HMGCS1, RRAGA, ASNS, NFKB1, TPD52, ZBTB38, GLIPR2, MFF, CISD2, ACOT7, OXCT1, VPS4B, INPP5F, CAT, TCF4, TERF1, CSF1R, B4GALT1, MSH6, CARS, ADAM10, CEBPB, PDCD10, AIMP1, MSH2, ALDH5A1, SMAD4, S100A11, SMAD3, SMAD2, SMAD1, STAT1, XPNPEP1, FLNA, JUP, CDH13, RAB11FIP2, SP1, PYGL, JUN, MAP3K10, SDCBP, TCF12	847	730	16881	1.36509	1	0.40768	30.5514
GOTERM_MF_DIRECT	GO:0097371~MDM2/MDM4 family protein binding	3	0.333333	0.0226713	CDKN2A, CDK5RAP3, PSME3	847	5	16881	11.9582	1	0.403221	30.7085
GOTERM_MF_DIRECT	GO:0043531~ADP binding	6	0.666667	0.0231049	MSH6, GCLC, MYO6, MSH2, APAF1, PPP5C	847	33	16881	3.6237	1	0.402902	31.1987
GOTERM_MF_DIRECT	GO:0000982~transcription factor activity, RNA polymerase II core promoter proximal region sequence-specific binding	5	0.555556	0.0259136	FOS, SP1, ETS1, JUN, RBPJ	847	23	16881	4.33268	1	0.433248	34.2958
GOTERM_MF_DIRECT	GO:0004386~helicase activity	10	1.11111	0.026241	CHD9, MOV10, DDX17, MCM8, CHD7, EIF4A1, DDX3Y, DHX40, DDX10, SMARCA4	847	85	16881	2.34475	1	0.431097	34.6482
GOTERM_MF_DIRECT	GO:0003714~transcription corepressor activity	18	2	0.0267156	THRB, RCOR1, YBX3, MECP2, TLE4, SKI, MXI1, SIRT1, JUNB, SRSF2, CCND1, DRAP1, DR1, HOMEZ, MAP3K10, TCF4, KMT5A, SMARCA4	847	203	16881	1.76722	1	0.430815	35.1559
GOTERM_MF_DIRECT	GO:0005516~calmodulin binding	17	1.88889	0.0283596	EGFR, OBSCN, MYO6, MYO1E, PCNT, STRN3, MYO1D, UBR4, STRN, TJP1, MYO10, KCNN3, SNTB2, NOS3, MARCKS, ADD3, MYLK	847	189	16881	1.79268	1	0.444365	36.886
GOTERM_MF_DIRECT	GO:0001085~RNA polymerase II transcription factor binding	7	0.777778	0.029017	KDM1A, MEF2A, GSK3B, TRPS1, SMAD4, SPI1, CTNNB1	847	47	16881	2.96835	1	0.445967	37.5656
GOTERM_MF_DIRECT	GO:0070491~repressing transcription factor binding	6	0.666667	0.0291295	ZNF703, TLE4, SKI, RUNX2, MYC, CTNNB1	847	35	16881	3.41663	1	0.441371	37.6813
GOTERM_MF_DIRECT	GO:0030742~GTP-dependent protein binding	5	0.555556	0.0298983	RAB3B, AP1G1, RAB34, RAC1, ARFIP2	847	24	16881	4.15215	1	0.44422	38.466
GOTERM_MF_DIRECT	GO:0034236~protein kinase A catalytic subunit binding	4	0.444444	0.0301711	PRKAR2A, GSK3B, PRKAR1A, PKIA	847	14	16881	5.69438	1	0.441558	38.7422
GOTERM_MF_DIRECT	GO:0016817~hydrolase activity, acting on acid anhydrides	3	0.333333	0.0328879	CHD9, CHD8, CHD7	847	6	16881	9.96517	1	0.464832	41.4305
GOTERM_MF_DIRECT	GO:0030291~protein serine/threonine kinase inhibitor activity	3	0.333333	0.0328879	WNK1, H2AFY, SPRED1	847	6	16881	9.96517	1	0.464832	41.4305
GOTERM_MF_DIRECT	GO:0004308~exo-alpha-sialidase activity	3	0.333333	0.0328879	NEU1, CTSA, GLB1	847	6	16881	9.96517	1	0.464832	41.4305
GOTERM_MF_DIRECT	GO:0019900~kinase binding	9	1	0.0336879	MIDN, CEBPB, WWC1, ABI2, CAB39, UBQLN1, FLNA, CDC37, CTNNB1	847	75	16881	2.39164	1	0.467391	42.2007
GOTERM_MF_DIRECT	GO:0009055~electron carrier activity	10	1.11111	0.0362013	ACOX1, AIFM1, PHGDH, UGDH, ADH5, AKR7A2, TXNRD1, ASPH, CIAPIN1, DEGS1	847	90	16881	2.21448	1	0.486617	44.5593
GOTERM_MF_DIRECT	GO:0003684~damaged DNA binding	8	0.888889	0.0375458	RAD1, RAD23B, MSH6, REV1, XPC, MSH2, DDB2, CUL4B	847	63	16881	2.53084	1	0.493795	45.7837
GOTERM_MF_DIRECT	GO:0030295~protein kinase activator activity	5	0.555556	0.0388956	WNK1, PIK3CA, NKX3-1, CAB39, RPTOR	847	26	16881	3.83276	1	0.500715	46.9873
GOTERM_MF_DIRECT	GO:0003779~actin binding	22	2.44444	0.0400937	FMNL2, PHACTR2, FMNL3, VPS18, MYO6, PDLIM5, RP2, DIAPH3, SSH2, DAG1, GCSAM, PALLD, FLNB, EPB41L2, KLHL5, SYNE2, DMD, SNTB2, TMOD3, ADD3, DBN1, MYLK	847	278	16881	1.57722	1	0.506002	48.0347
GOTERM_MF_DIRECT	GO:0043130~ubiquitin binding	9	1	0.0411578	UBXN1, NUP62, UBXN2B, TRIM32, SMAD3, DNAJC2, VPS36, UBTD2, TERF1	847	78	16881	2.29965	1	0.509924	48.9486
GOTERM_MF_DIRECT	GO:0000980~RNA polymerase II distal enhancer sequence-specific DNA binding	8	0.888889	0.0434134	BACH1, FLI1, SMARCD2, SMARCE1, JUN, SPI1, NFKB1, SMARCA4	847	65	16881	2.45297	1	0.52372	50.8362
GOTERM_MF_DIRECT	GO:0001103~RNA polymerase II repressing transcription factor binding	5	0.555556	0.0439119	SIN3A, SP1, TTC8, RBPJ, STAT3	847	27	16881	3.6908	1	0.522533	51.2445
GOTERM_MF_DIRECT	GO:0044389~ubiquitin-like protein ligase binding	3	0.333333	0.0445347	DDRGK1, CEBPB, CDK5RAP3	847	7	16881	8.54158	1	0.522389	51.7501
GOTERM_MF_DIRECT	GO:0048365~Rac GTPase binding	6	0.666667	0.0482156	ARFIP2, ABI2, CYFIP1, FLNA, DOCK4, NCKAP1	847	40	16881	2.98955	1	0.546133	54.6393
GOTERM_MF_DIRECT	GO:0005200~structural constituent of cytoskeleton	11	1.22222	0.0492217	EPB41L2, INA, ACTR2, KRT6B, ARPC3, DMD, PPL, PLS1, ERBIN, AGRN, ADD3	847	110	16881	1.99303	1	0.548569	55.4003
GOTERM_MF_DIRECT	GO:0008656~cysteine-type endopeptidase activator activity involved in apoptotic process	4	0.444444	0.0504521	CASP3, CDKN1B, NKX3-1, APAF1	847	17	16881	4.68949	1	0.552575	56.3147
GOTERM_MF_DIRECT	GO:0004029~aldehyde dehydrogenase (NAD) activity	4	0.444444	0.0504521	ALDH1A2, ALDH5A1, ALDH3A2, ALDH9A1	847	17	16881	4.68949	1	0.552575	56.3147
GOTERM_MF_DIRECT	GO:0031489~myosin V binding	4	0.444444	0.0504521	RAB3B, RAB14, RAB6A, RAB27B	847	17	16881	4.68949	1	0.552575	56.3147
GOTERM_MF_DIRECT	GO:0008135~translation factor activity, RNA binding	5	0.555556	0.0549781	EIF4G2, EEF1A2, CPEB4, EIF4A1, EIF4E2	847	29	16881	3.43627	1	0.579484	59.5292
GOTERM_MF_DIRECT	GO:0005049~nuclear export signal receptor activity	3	0.333333	0.0574429	XPO1, CSE1L, NUPL2	847	8	16881	7.47388	1	0.590929	61.1852
GOTERM_MF_DIRECT	GO:0031072~heat shock protein binding	6	0.666667	0.0575083	ZFP36, TFAM, APAF1, CDC37, TOMM34, PPP5C	847	42	16881	2.84719	1	0.586385	61.2282
GOTERM_MF_DIRECT	GO:0001618~virus receptor activity	8	0.888889	0.0605604	ICAM1, SLC1A5, XPR1, DAG1, AXL, CLDN1, ITGB5, ANPEP	847	70	16881	2.27775	1	0.600983	63.1887
GOTERM_MF_DIRECT	GO:0046332~SMAD binding	6	0.666667	0.0625127	MEF2A, SMAD2, SKI, TCF12, FLNA, CTNNB1	847	43	16881	2.78098	1	0.608141	64.3936
GOTERM_MF_DIRECT	GO:0030165~PDZ domain binding	9	1	0.066179	KIF14, ACOX1, PSEN1, LNX2, LIN7C, RAPGEF2, PTEN, PLEKHA2, DOCK4	847	86	16881	2.08573	1	0.624995	66.557
GOTERM_MF_DIRECT	GO:0016620~oxidoreductase activity, acting on the aldehyde or oxo group of donors, NAD or NADP as acceptor	4	0.444444	0.0668119	ALDH1A2, ALDH5A1, ALDH3A2, ALDH9A1	847	19	16881	4.19586	1	0.623874	66.9178
GOTERM_MF_DIRECT	GO:0042826~histone deacetylase binding	10	1.11111	0.069871	MEF2A, CCND1, HIF1A, CEBPB, SP1, RAC1, MECP2, PKN2, NKX3-1, PHF6	847	102	16881	1.95396	1	0.636253	68.6106
GOTERM_MF_DIRECT	GO:0030957~Tat protein binding	3	0.333333	0.0714573	GABARAPL1, TRIM32, SMARCA4	847	9	16881	6.64345	1	0.640194	69.4561
GOTERM_MF_DIRECT	GO:0004862~cAMP-dependent protein kinase inhibitor activity	3	0.333333	0.0714573	PRKAR2A, PRKAR1A, PKIA	847	9	16881	6.64345	1	0.640194	69.4561
GOTERM_MF_DIRECT	GO:0002162~dystroglycan binding	3	0.333333	0.0714573	DMD, DAG1, AGRN	847	9	16881	6.64345	1	0.640194	69.4561
GOTERM_MF_DIRECT	GO:0019902~phosphatase binding	6	0.666667	0.073233	CARHSP1, WNK1, SMAD3, SMAD2, SPRED1, SLC9A3R2	847	45	16881	2.65738	1	0.645	70.3772
GOTERM_MF_DIRECT	GO:0005545~1-phosphatidylinositol binding	4	0.444444	0.0757858	WDFY1, PICALM, PLEKHA5, PLEKHA2	847	20	16881	3.98607	1	0.653582	71.6559
GOTERM_MF_DIRECT	GO:0030332~cyclin binding	4	0.444444	0.0757858	FBXW7, CDK5RAP3, CDK4, CDK2	847	20	16881	3.98607	1	0.653582	71.6559
GOTERM_MF_DIRECT	GO:0070273~phosphatidylinositol-4-phosphate binding	4	0.444444	0.0852583	PLEKHA5, GOLPH3, ARFIP2, ARFIP1	847	21	16881	3.79626	1	0.694022	75.9625
GOTERM_MF_DIRECT	GO:0008327~methyl-CpG binding	4	0.444444	0.0852583	CHTOP, MECP2, DNMT1, ZBTB38	847	21	16881	3.79626	1	0.694022	75.9625
GOTERM_MF_DIRECT	GO:0017166~vinculin binding	3	0.333333	0.0864348	DMD, DAG1, CTNNA1	847	10	16881	5.9791	1	0.694878	76.4523
GOTERM_MF_DIRECT	GO:0045294~alpha-catenin binding	3	0.333333	0.0864348	JUP, CDH2, CTNNB1	847	10	16881	5.9791	1	0.694878	76.4523
GOTERM_MF_DIRECT	GO:0001223~transcription coactivator binding	3	0.333333	0.0864348	CCNT2, TFAM, RORA	847	10	16881	5.9791	1	0.694878	76.4523
GOTERM_MF_DIRECT	GO:0042802~identical protein binding	47	5.22222	0.0883553	BCAT1, YWHAZ, ATL2, GNPNAT1, NFKB1, UBQLN1, PTEN, AKT1, FBXW7, MYD88, PAK2, PACSIN2, ATXN10, DRAP1, VPS4B, BCL6, THBS1, TCF4, TRIP13, PHC2, EGFR, UAP1, ARFIP2, SMAD4, STIM1, SMAD3, FADD, SMAD1, STAT1, SIRT1, FLNB, STAT3, CPT1A, RAD51, SH3BP4, CORO1B, ETS1, JUN, IGF2R, UBA3, TRIM32, CLDN1, SDCBP, PSME3, APAF1, CHAF1A, PPP5C	847	749	16881	1.25064	1	0.698922	77.2319
GOTERM_MF_DIRECT	GO:0003746~translation elongation factor activity	5	0.555556	0.0885052	EEF1E1, EEF1A2, EEF2, TCEA1, SUPT5H	847	34	16881	2.93093	1	0.695334	77.2917
GOTERM_MF_DIRECT	GO:0000981~RNA polymerase II transcription factor activity, sequence-specific DNA binding	14	1.55556	0.0886334	MEF2A, FLI1, FOXK1, DMTF1, ETS1, ELK4, JUN, SPI1, FOXE1, TTF1, MYB, RUNX2, JUNB, QRICH1	847	171	16881	1.63172	1	0.691693	77.3427
GOTERM_MF_DIRECT	GO:0008092~cytoskeletal protein binding	6	0.666667	0.0910615	B4GALT1, PACSIN3, PACSIN2, LIN7C, CDK5, ANXA2	847	48	16881	2.49129	1	0.697818	78.2893
GOTERM_MF_DIRECT	GO:0003697~single-stranded DNA binding	9	1	0.094414	FUBP1, RAD23B, XPC, MSH2, SWSAP1, JCHAIN, YBX3, MLH1, RAD51	847	93	16881	1.92874	1	0.707437	79.5355
GOTERM_MF_DIRECT	GO:0032143~single thymine insertion binding	2	0.222222	0.0977223	MSH6, MSH2	847	2	16881	19.9303	1	0.716424	80.6992
GOTERM_MF_DIRECT	GO:0004658~propionyl-CoA carboxylase activity	2	0.222222	0.0977223	PCCB, PCCA	847	2	16881	19.9303	1	0.716424	80.6992
GOTERM_MF_DIRECT	GO:0000404~heteroduplex DNA loop binding	2	0.222222	0.0977223	XPC, MSH2	847	2	16881	19.9303	1	0.716424	80.6992
GOTERM_MF_DIRECT	GO:0008940~nitrate reductase activity	2	0.222222	0.0977223	MARC1, MARC2	847	2	16881	19.9303	1	0.716424	80.6992
GOTERM_MF_DIRECT	GO:0004817~cysteine-tRNA ligase activity	2	0.222222	0.0977223	CARS, CARS2	847	2	16881	19.9303	1	0.716424	80.6992
GOTERM_MF_DIRECT	GO:0005153~interleukin-8 receptor binding	2	0.222222	0.0977223	YARS, CXCL8	847	2	16881	19.9303	1	0.716424	80.6992

## Sheet: BP(hsa-miR-18a-5p)
Category	Term	Count	%	PValue	Genes	List Total	Pop Hits	Pop Total	Fold Enrichment	Bonferroni	Benjamini	FDR
GOTERM_BP_DIRECT	GO:0006351~transcription, DNA-templated	55	21.0728	1.85458e-06	THRA, YBX3, RORA, RLIM, ZNF678, IGHMBP2, SERTAD3, ZNF33A, SP100, ZNF507, TP53, TLE3, ESR1, CCNL1, SPEN, MXD3, CCND1, HIF1A, NCOA3, PIAS3, ZNF711, LIN54, ZNF132, ZNF367, NR3C1, AHRR, ZNF703, PELP1, ZNF708, GATAD2A, HOXA9, SUPT7L, ACTL6A, WAC, TCEA2, CREBL2, TXNIP, EEF1A1, ZBTB47, NACC1, ZNF770, SMAD4, SMAD3, SMAD2, ZNF585B, MSL3, ZNF670, MEF2D, NR1I2, RNF4, MAPK13, ETS2, ZNF460, DNMT1, ID4	244	1955	16792	1.9361	0.00328278	0.00328278	0.00314371
GOTERM_BP_DIRECT	GO:0045944~positive regulation of transcription from RNA polymerase II promoter	33	12.6437	1.39621e-05	THRA, NR3C1, RORA, AHRR, HSF2, PELP1, TCEA2, RUNX1, GABPA, SOX12, TP53, SMAD4, ESR1, CCNL1, AHI1, SMAD3, SMAD2, WWTR1, DDX5, RPS6KA5, MEF2D, NR1I2, HIF1A, TNFSF11, CSRNP3, NCOA3, RNF4, ETS2, NCOA6, UBC, IRF2, ID4, RBPJ	244	981	16792	2.31503	0.024451	0.0123012	0.0236649
GOTERM_BP_DIRECT	GO:0000122~negative regulation of transcription from RNA polymerase II promoter	26	9.96169	4.86292e-05	DICER1, YBX3, RLIM, AHRR, TSC22D3, EZR, GATAD2A, TXNIP, SP100, GABPA, TP53, SMAD4, ESR1, SMAD3, SMAD2, SPEN, WWTR1, DDX5, MBD1, CCND1, ETS2, UBC, DNMT1, IRF2, ID4, RBPJ	244	720	16792	2.48515	0.0826091	0.0283315	0.0824008
GOTERM_BP_DIRECT	GO:0010718~positive regulation of epithelial to mesenchymal transition	6	2.29885	0.000103805	ZNF703, TGFBR2, SMAD4, SMAD3, SMAD2, WWTR1	244	33	16792	12.5127	0.168111	0.0449714	0.175818
GOTERM_BP_DIRECT	GO:0006355~regulation of transcription, DNA-templated	41	15.7088	0.000119177	THRA, ZNF132, YBX3, NR3C1, RORA, RLIM, ZMYND8, ZNF678, ZFP36L2, AHRR, TSC22D3, ZNF703, ZNF708, SERTAD3, HOXA9, SUPT7L, TBPL1, EEF1A1, ZNF33A, ZBTB47, ZNF507, TLE3, AFF4, TP53, SMAD4, ESR1, SMAD3, WWTR1, ZNF585B, RPS6KA5, MSL3, ZNF670, HIF1A, POGK, NCOA3, PIAS3, MAPK13, ZNF711, ZNF460, IRF2, LIN54	244	1504	16792	1.87607	0.19048	0.041382	0.201828
GOTERM_BP_DIRECT	GO:0043065~positive regulation of apoptotic process	15	5.74713	0.000125763	CDK19, TXNIP, ABR, TP53, STK4, ATM, BCL2L10, JMY, RACK1, TRIM35, CSRNP3, UBC, ACIN1, FAS, DCUN1D3	244	300	16792	3.44098	0.199879	0.0364832	0.212971
GOTERM_BP_DIRECT	GO:0007049~cell cycle	12	4.5977	0.000330663	TXNIP, RACK1, PARD6B, CCND1, MAPK13, TP53, RBM38, ARF6, PCNP, CDC20, LIN54, CREBL2	244	217	16792	3.8057	0.443652	0.0803536	0.55904
GOTERM_BP_DIRECT	GO:0032355~response to estradiol	8	3.06513	0.000351363	TXNIP, CCND1, CTGF, PCNA, ESR1, EEF2, PTEN, MBD1	244	91	16792	6.05008	0.463708	0.0749288	0.59394
GOTERM_BP_DIRECT	GO:0045069~regulation of viral genome replication	3	1.14943	0.000619709	PPIA, BCL2, DDX5	244	3	16792	68.8197	0.666824	0.114958	1.04531
GOTERM_BP_DIRECT	GO:0016567~protein ubiquitination	15	5.74713	0.00077649	LRRC41, PCNP, RLIM, WWTR1, HERC1, KLHL3, DCAF4, FEM1C, DCAF7, DCAF8, VCP, RNF4, RNF138, TNFAIP3, FBXL3	244	359	16792	2.87547	0.747729	0.128662	1.30813
GOTERM_BP_DIRECT	GO:0051098~regulation of binding	3	1.14943	0.00122757	SMAD4, SMAD3, SMAD2	244	4	16792	51.6148	0.886712	0.179617	2.06064
GOTERM_BP_DIRECT	GO:0032909~regulation of transforming growth factor beta2 production	3	1.14943	0.00122757	HIF1A, SMAD4, SMAD3	244	4	16792	51.6148	0.886712	0.179617	2.06064
GOTERM_BP_DIRECT	GO:0045893~positive regulation of transcription, DNA-templated	18	6.89655	0.00138955	SP100, TP53, SMAD4, ESR1, SMAD3, SMAD2, RORA, HIF1A, NR1I2, NCOA3, RNF4, ETS2, NCOA6, SERTAD3, ZNF711, WAC, RUNX1, CREBL2	244	515	16792	2.40535	0.915025	0.185719	2.32955
GOTERM_BP_DIRECT	GO:0006367~transcription initiation from RNA polymerase II promoter	9	3.44828	0.00168169	NR1I2, THRA, CTGF, NCOA6, ESR1, NR3C1, RORA, RBPJ, WWTR1	244	152	16792	4.07485	0.949417	0.205108	2.81276
GOTERM_BP_DIRECT	GO:0016192~vesicle-mediated transport	9	3.44828	0.00168169	C15ORF38-AP3S2, VPS18, SEC24B, STX12, BVES, AP3S2, AHI1, ARF6, SAR1A	244	152	16792	4.07485	0.949417	0.205108	2.81276
GOTERM_BP_DIRECT	GO:0030308~negative regulation of cell growth	8	3.06513	0.00190254	RACK1, BCL2, TP53, SERTAD3, SMAD4, SMAD3, DCUN1D3, ADAM15	244	121	16792	4.55006	0.965831	0.214294	3.17658
GOTERM_BP_DIRECT	GO:0051726~regulation of cell cycle	8	3.06513	0.00218714	CDK19, RACK1, SON, ZNF703, PKMYT1, LIN54, PTEN, ATM	244	124	16792	4.43998	0.979391	0.228025	3.64351
GOTERM_BP_DIRECT	GO:0045892~negative regulation of transcription, DNA-templated	17	6.51341	0.00255407	NACC1, SP100, THRA, TP53, SMAD4, SMAD2, SPEN, RLIM, MBD1, MXD3, RPS6KA5, ZNF703, NR1I2, GATAD2A, ID4, RBPJ, RUNX1	244	499	16792	2.34456	0.989264	0.24677	4.2424
GOTERM_BP_DIRECT	GO:0017015~regulation of transforming growth factor beta receptor signaling pathway	4	1.53257	0.00284426	ZNF703, SMAD4, SMAD3, SMAD2	244	20	16792	13.7639	0.993591	0.257002	4.71355
GOTERM_BP_DIRECT	GO:0045599~negative regulation of fat cell differentiation	5	1.91571	0.00311083	ZFP36L2, SMAD3, ID4, RORA, WWTR1	244	42	16792	8.19282	0.996011	0.264272	5.14444
GOTERM_BP_DIRECT	GO:0006366~transcription from RNA polymerase II promoter	17	6.51341	0.00334157	THRA, SOX12, GABPA, AFF4, TP53, ESR1, SMAD4, SMAD2, NR3C1, MBD1, MEF2D, HIF1A, CSRNP3, HSF2, IRF2, RUNX1, TBPL1	244	513	16792	2.28057	0.997354	0.26827	5.51591
GOTERM_BP_DIRECT	GO:0006974~cellular response to DNA damage stimulus	10	3.83142	0.00335665	CCND1, CUL4A, VCP, TAOK1, BCL2, NCOA6, TP53, WAC, GNL1, ATM	244	208	16792	3.30864	0.997424	0.257749	5.54014
GOTERM_BP_DIRECT	GO:0000082~G1/S transition of mitotic cell cycle	7	2.68199	0.00365959	CCND1, CUL4A, PCNA, PKMYT1, ID4, CDCA5, MCM5	244	102	16792	4.72292	0.998497	0.266216	6.02567
GOTERM_BP_DIRECT	GO:0070936~protein K48-linked ubiquitination	5	1.91571	0.00468623	RNF4, UBE2G1, TNFAIP3, KLHL3, RNF146	244	47	16792	7.32124	0.999758	0.31515	7.65369
GOTERM_BP_DIRECT	GO:0007183~SMAD protein complex assembly	3	1.14943	0.00551339	SMAD4, SMAD3, SMAD2	244	8	16792	25.8074	0.999945	0.347006	8.94603
GOTERM_BP_DIRECT	GO:0001701~in utero embryonic development	9	3.44828	0.00594857	ZFAND5, RDH10, CUL4A, GABPA, TGFBR2, SMAD4, YBX3, SMAD3, SMAD2	244	187	16792	3.31218	0.999975	0.356455	9.61909
GOTERM_BP_DIRECT	GO:0006919~activation of cysteine-type endopeptidase activity involved in apoptotic process	6	2.29885	0.00707952	RACK1, VCP, F3, SMAD3, FAS, BCL2L10	244	83	16792	4.97492	0.999997	0.395809	11.3464
GOTERM_BP_DIRECT	GO:0043161~proteasome-mediated ubiquitin-dependent protein catabolic process	9	3.44828	0.00943209	PSMB5, RNF4, CUL4A, VCP, TP53, UBC, PCNP, CDC20, RLIM	244	203	16792	3.05112	1	0.475992	14.8406
GOTERM_BP_DIRECT	GO:0048701~embryonic cranial skeleton morphogenesis	4	1.53257	0.0099791	TGFBR2, SMAD3, SMAD2, GNAS	244	31	16792	8.87996	1	0.482417	15.6342
GOTERM_BP_DIRECT	GO:0071392~cellular response to estradiol stimulus	4	1.53257	0.0099791	ZNF703, NCOA3, ESR1, ITGA2	244	31	16792	8.87996	1	0.482417	15.6342
GOTERM_BP_DIRECT	GO:0030513~positive regulation of BMP signaling pathway	4	1.53257	0.0099791	SMAD4, SMAD2, NEO1, RBPJ	244	31	16792	8.87996	1	0.482417	15.6342
GOTERM_BP_DIRECT	GO:0050927~positive regulation of positive chemotaxis	3	1.14943	0.0105244	F3, SMAD3, ITGA2	244	11	16792	18.769	1	0.488268	16.4185
GOTERM_BP_DIRECT	GO:0008584~male gonad development	6	2.29885	0.0117863	BCL2, HMGCS1, YBX3, ESR1, HOXA9, ADAM15	244	94	16792	4.39275	1	0.515613	18.2071
GOTERM_BP_DIRECT	GO:0002931~response to ischemia	4	1.53257	0.0118594	RNLS, BVES, BCL2, EEF2	244	33	16792	8.34178	1	0.50593	18.3096
GOTERM_BP_DIRECT	GO:0071364~cellular response to epidermal growth factor stimulus	4	1.53257	0.0118594	ZFP36L2, EEF1A1, CAD, ERRFI1	244	33	16792	8.34178	1	0.50593	18.3096
GOTERM_BP_DIRECT	GO:0006357~regulation of transcription from RNA polymerase II promoter	14	5.36398	0.0120515	THRA, ZMYM3, SOX12, ZNF770, ZNF367, SMAD3, DDX5, JMY, IGHMBP2, IFNAR2, HSF2, ID4, ACTL6A, TCEA2	244	441	16792	2.18475	1	0.500154	18.5784
GOTERM_BP_DIRECT	GO:0006977~DNA damage response, signal transduction by p53 class mediator resulting in cell cycle arrest	5	1.91571	0.0123922	PCNA, TP53, UBC, RBM38, ATM	244	62	16792	5.54997	1	0.498872	19.053
GOTERM_BP_DIRECT	GO:0050821~protein stabilization	7	2.68199	0.0142792	TCP1, STX12, SMAD3, CCT6A, PTEN, STK4, CREBL2	244	136	16792	3.54219	1	0.53824	21.6352
GOTERM_BP_DIRECT	GO:0035019~somatic stem cell population maintenance	5	1.91571	0.0145459	ZFP36L2, CUL4A, SMAD4, SMAD2, RBPJ	244	65	16792	5.29382	1	0.534245	21.9938
GOTERM_BP_DIRECT	GO:0097284~hepatocyte apoptotic process	3	1.14943	0.0146444	ARF6, FAS, STK4	244	13	16792	15.8815	1	0.526371	22.126
GOTERM_BP_DIRECT	GO:0009749~response to glucose	5	1.91571	0.0169227	TXNIP, CTGF, TGFBR2, SMAD2, PTEN	244	68	16792	5.06027	1	0.568538	25.1225
GOTERM_BP_DIRECT	GO:0060065~uterus development	3	1.14943	0.0169238	SMAD4, ESR1, HOXA9	244	14	16792	14.7471	1	0.558648	25.1239
GOTERM_BP_DIRECT	GO:0001675~acrosome assembly	3	1.14943	0.0169238	AGFG1, PAFAH1B1, TBPL1	244	14	16792	14.7471	1	0.558648	25.1239
GOTERM_BP_DIRECT	GO:0007507~heart development	8	3.06513	0.0172646	BVES, NCOA6, TGFBR2, PCNA, CAD, PTEN, MBD1, ATM	244	183	16792	3.00851	1	0.556282	25.5627
GOTERM_BP_DIRECT	GO:0030522~intracellular receptor signaling pathway	4	1.53257	0.0173959	NR1I2, THRA, NCOA3, RORA	244	38	16792	7.24418	1	0.549684	25.7311
GOTERM_BP_DIRECT	GO:0006978~DNA damage response, signal transduction by p53 class mediator resulting in transcription of p21 class mediator	3	1.14943	0.0218983	SP100, TP53, RBM38	244	16	16792	12.9037	1	0.625224	31.2937
GOTERM_BP_DIRECT	GO:0061028~establishment of endothelial barrier	3	1.14943	0.0218983	EZR, RAP1A, PDE4D	244	16	16792	12.9037	1	0.625224	31.2937
GOTERM_BP_DIRECT	GO:0060749~mammary gland alveolus development	3	1.14943	0.0245845	CCND1, TNFSF11, ESR1	244	17	16792	12.1446	1	0.659185	34.4231
GOTERM_BP_DIRECT	GO:0008615~pyridoxine biosynthetic process	2	0.766284	0.0287338	PNPO, PSAT1	244	2	16792	68.8197	1	0.707925	38.9947
GOTERM_BP_DIRECT	GO:2000767~positive regulation of cytoplasmic translation	2	0.766284	0.0287338	YBX3, EEF2	244	2	16792	68.8197	1	0.707925	38.9947
GOTERM_BP_DIRECT	GO:0048340~paraxial mesoderm morphogenesis	2	0.766284	0.0287338	SMAD3, SMAD2	244	2	16792	68.8197	1	0.707925	38.9947
GOTERM_BP_DIRECT	GO:0033032~regulation of myeloid cell apoptotic process	2	0.766284	0.0287338	THRA, PTEN	244	2	16792	68.8197	1	0.707925	38.9947
GOTERM_BP_DIRECT	GO:0001503~ossification	5	1.91571	0.0287756	THRA, TNFSF11, CTGF, BCL2, RUNX1	244	80	16792	4.30123	1	0.699978	39.0393
GOTERM_BP_DIRECT	GO:0003151~outflow tract morphogenesis	4	1.53257	0.0287847	SEC24B, HIF1A, TGFBR2, RBPJ	244	46	16792	5.98432	1	0.691772	39.0489
GOTERM_BP_DIRECT	GO:0070987~error-free translesion synthesis	3	1.14943	0.0303333	VCP, PCNA, UBC	244	19	16792	10.8663	1	0.702885	40.6756
GOTERM_BP_DIRECT	GO:0051301~cell division	11	4.21456	0.0316263	CDK19, PARD6B, CCND1, CKAP5, NEDD9, ARF6, CDC20, NR3C1, CDCA5, PPP1CB, MCM5	244	350	16792	2.1629	1	0.710234	42.0023
GOTERM_BP_DIRECT	GO:0007568~aging	7	2.68199	0.0330125	CTGF, TGFBR2, EEF2, PDE4D, PTEN, MBD1, CANX	244	165	16792	2.91962	1	0.718145	43.3937
GOTERM_BP_DIRECT	GO:0043153~entrainment of circadian clock by photoperiod	3	1.14943	0.0333877	TP53, PPP1CB, FBXL3	244	20	16792	10.323	1	0.714729	43.7649
GOTERM_BP_DIRECT	GO:0018105~peptidyl-serine phosphorylation	6	2.29885	0.0353	MAPK13, BCL2, TGFBR2, RICTOR, STK4, ATM	244	125	16792	3.30334	1	0.72757	45.6213
GOTERM_BP_DIRECT	GO:0042981~regulation of apoptotic process	8	3.06513	0.0356209	RASSF3, PHLPP1, VCP, SERBP1, TP53, ESR1, FAS, ATM	244	213	16792	2.58478	1	0.723671	45.9271
GOTERM_BP_DIRECT	GO:0006470~protein dephosphorylation	6	2.29885	0.0363426	PHLPP1, CTDSPL, BCL2, TIMM50, PTEN, PPP1CB	244	126	16792	3.27713	1	0.723894	46.6089
GOTERM_BP_DIRECT	GO:0007369~gastrulation	3	1.14943	0.0365566	RACK1, TGFBR2, SMAD2	244	21	16792	9.83138	1	0.71911	46.8096
GOTERM_BP_DIRECT	GO:0030879~mammary gland development	3	1.14943	0.0365566	B4GALT1, HOXA9, ITGA2	244	21	16792	9.83138	1	0.71911	46.8096
GOTERM_BP_DIRECT	GO:0010628~positive regulation of gene expression	9	3.44828	0.0370238	EZR, HIF1A, NR1I2, NCOA3, PIAS3, CTGF, TP53, DNMT1, SMAD3	244	262	16792	2.36403	1	0.71693	47.2451
GOTERM_BP_DIRECT	GO:0051000~positive regulation of nitric-oxide synthase activity	3	1.14943	0.0398361	HIF1A, ESR1, GCH1	244	22	16792	9.3845	1	0.736767	49.7968
GOTERM_BP_DIRECT	GO:0021747~cochlear nucleus development	2	0.766284	0.0427908	SEC24B, BCL2	244	3	16792	45.8798	1	0.755809	52.3523
GOTERM_BP_DIRECT	GO:0007179~transforming growth factor beta receptor signaling pathway	5	1.91571	0.0445515	TGFBR2, SMAD4, UBC, SMAD3, SMAD2	244	92	16792	3.7402	1	0.763763	53.8164
GOTERM_BP_DIRECT	GO:0034341~response to interferon-gamma	3	1.14943	0.0467118	SP100, SEC61A1, GCH1	244	24	16792	8.60246	1	0.774179	55.5549
GOTERM_BP_DIRECT	GO:0000086~G2/M transition of mitotic cell cycle	6	2.29885	0.0490629	CKAP5, UBC, PKMYT1, PAFAH1B1, PPP1CB, DCTN2	244	137	16792	3.014	1	0.785156	57.377
GOTERM_BP_DIRECT	GO:0043401~steroid hormone mediated signaling pathway	4	1.53257	0.0494833	NR1I2, THRA, ESR1, RORA	244	57	16792	4.82945	1	0.782394	57.6953
GOTERM_BP_DIRECT	GO:0006306~DNA methylation	3	1.14943	0.0503005	GATAD2A, DNMT1, GNAS	244	25	16792	8.25836	1	0.782393	58.3076
GOTERM_BP_DIRECT	GO:0048589~developmental growth	3	1.14943	0.0503005	SMAD4, SMAD3, GNAS	244	25	16792	8.25836	1	0.782393	58.3076
GOTERM_BP_DIRECT	GO:2000134~negative regulation of G1/S transition of mitotic cell cycle	3	1.14943	0.0503005	CTDSPL, BCL2, PTEN	244	25	16792	8.25836	1	0.782393	58.3076
GOTERM_BP_DIRECT	GO:0071456~cellular response to hypoxia	5	1.91571	0.0506975	HIF1A, BCL2, TP53, RORA, PTEN	244	96	16792	3.58436	1	0.779579	58.602
GOTERM_BP_DIRECT	GO:0070373~negative regulation of ERK1 and ERK2 cascade	4	1.53257	0.0516449	EZR, SMAD4, ERRFI1, PTEN	244	58	16792	4.74618	1	0.780495	59.2968
GOTERM_BP_DIRECT	GO:0030097~hemopoiesis	4	1.53257	0.0538515	ZFP36L2, GLRX5, CUL4A, RUNX1	244	59	16792	4.66574	1	0.789416	60.8728
GOTERM_BP_DIRECT	GO:0007050~cell cycle arrest	6	2.29885	0.0542633	CUL4A, TP53, SMAD3, RBM38, ATM, JMY	244	141	16792	2.9285	1	0.786813	61.1604
GOTERM_BP_DIRECT	GO:0006281~DNA repair	8	3.06513	0.0551414	IGHMBP2, RAD51AP1, VCP, TAOK1, NCOA6, ACTL6A, ATM, JMY	244	235	16792	2.3428	1	0.787146	61.7673
GOTERM_BP_DIRECT	GO:0006886~intracellular protein transport	8	3.06513	0.0561652	C15ORF38-AP3S2, VPS18, SEC24B, STX12, EXPH5, AP3S2, TNPO1, SAR1A	244	236	16792	2.33287	1	0.788352	62.4634
GOTERM_BP_DIRECT	GO:0043622~cortical microtubule organization	2	0.766284	0.0566452	EZR, PAFAH1B1	244	4	16792	34.4098	1	0.786286	62.7858
GOTERM_BP_DIRECT	GO:0061419~positive regulation of transcription from RNA polymerase II promoter in response to hypoxia	2	0.766284	0.0566452	HIF1A, RBPJ	244	4	16792	34.4098	1	0.786286	62.7858
GOTERM_BP_DIRECT	GO:0001922~B-1 B cell homeostasis	2	0.766284	0.0566452	HIF1A, TNFAIP3	244	4	16792	34.4098	1	0.786286	62.7858
GOTERM_BP_DIRECT	GO:0017145~stem cell division	2	0.766284	0.0566452	PAFAH1B1, WWTR1	244	4	16792	34.4098	1	0.786286	62.7858
GOTERM_BP_DIRECT	GO:0071107~response to parathyroid hormone	2	0.766284	0.0566452	ITGA2, GNAS	244	4	16792	34.4098	1	0.786286	62.7858
GOTERM_BP_DIRECT	GO:0001947~heart looping	4	1.53257	0.0583983	HIF1A, TGFBR2, SMAD3, AHI1	244	61	16792	4.51277	1	0.79173	63.9409
GOTERM_BP_DIRECT	GO:0043488~regulation of mRNA stability	5	1.91571	0.0625118	PSMB5, ZFP36L2, SERBP1, UBC, TNPO1	244	103	16792	3.34076	1	0.80961	66.5201
GOTERM_BP_DIRECT	GO:0007062~sister chromatid cohesion	5	1.91571	0.0625118	TAOK1, CKAP5, PAFAH1B1, CDC20, CDCA5	244	103	16792	3.34076	1	0.80961	66.5201
GOTERM_BP_DIRECT	GO:0030512~negative regulation of transforming growth factor beta receptor signaling pathway	4	1.53257	0.0655457	TGFBR2, UBC, SMAD3, SMAD2	244	64	16792	4.30123	1	0.820412	68.3101
GOTERM_BP_DIRECT	GO:0048008~platelet-derived growth factor receptor signaling pathway	3	1.14943	0.0655789	TXNIP, ZFAND5, PTEN	244	29	16792	7.11928	1	0.816179	68.3292
GOTERM_BP_DIRECT	GO:0097421~liver regeneration	3	1.14943	0.0655789	CCND1, PCNA, RAP1A	244	29	16792	7.11928	1	0.816179	68.3292
GOTERM_BP_DIRECT	GO:0051091~positive regulation of sequence-specific DNA binding transcription factor activity	5	1.91571	0.0661316	SP100, TNFSF11, ESR1, PTEN, JMY	244	105	16792	3.27713	1	0.814525	68.6452
GOTERM_BP_DIRECT	GO:0048015~phosphatidylinositol-mediated signaling	5	1.91571	0.0679818	EZR, RICTOR, PI4KB, TNRC6B, PTEN	244	106	16792	3.24621	1	0.81912	69.6817
GOTERM_BP_DIRECT	GO:0006915~apoptotic process	14	5.36398	0.0691314	PHLPP1, TGFBR2, TP53, NR3C1, PTEN, STK4, RACK1, MEF2D, TRIM35, CSRNP3, BCL2, FAS, TNFAIP3, ADAM15	244	567	16792	1.69925	1	0.820286	70.3095
GOTERM_BP_DIRECT	GO:0010803~regulation of tumor necrosis factor-mediated signaling pathway	3	1.14943	0.0696125	RACK1, UBC, TNFAIP3	244	30	16792	6.88197	1	0.818359	70.5685
GOTERM_BP_DIRECT	GO:0055072~iron ion homeostasis	3	1.14943	0.0696125	SLC25A37, SLC25A28, NEO1	244	30	16792	6.88197	1	0.818359	70.5685
GOTERM_BP_DIRECT	GO:0007067~mitotic nuclear division	8	3.06513	0.0702713	CKAP5, NEDD9, PKMYT1, PAFAH1B1, CDC20, NR3C1, CDCA5, DCTN2	244	248	16792	2.21999	1	0.817281	70.9198
GOTERM_BP_DIRECT	GO:1903874~ferrous iron transmembrane transport	2	0.766284	0.0703	SLC25A37, SLC25A28	244	5	16792	27.5279	1	0.813335	70.935
GOTERM_BP_DIRECT	GO:0051660~establishment of centrosome localization	2	0.766284	0.0703	EZR, PAFAH1B1	244	5	16792	27.5279	1	0.813335	70.935
GOTERM_BP_DIRECT	GO:0010332~response to gamma radiation	3	1.14943	0.0737251	BCL2, TP53, DCUN1D3	244	31	16792	6.65997	1	0.824623	72.6978
GOTERM_BP_DIRECT	GO:0019058~viral life cycle	3	1.14943	0.0737251	PPIA, UBC, VPS37A	244	31	16792	6.65997	1	0.824623	72.6978
GOTERM_BP_DIRECT	GO:0042493~response to drug	9	3.44828	0.0748872	TXNIP, CCND1, BCL2, TGFBR2, HMGCS1, ITGA2, GNAS, ATP1A1, PTEN	244	304	16792	2.03742	1	0.825697	73.2727
GOTERM_BP_DIRECT	GO:0032212~positive regulation of telomere maintenance via telomerase	3	1.14943	0.0779138	TCP1, CCT6A, ATM	244	32	16792	6.45184	1	0.834328	74.7168
GOTERM_BP_DIRECT	GO:0009306~protein secretion	3	1.14943	0.0779138	PAFAH1B1, GNAS, CANX	244	32	16792	6.45184	1	0.834328	74.7168
GOTERM_BP_DIRECT	GO:0010634~positive regulation of epithelial cell migration	3	1.14943	0.0821753	HIF1A, TGFBR2, ITGA2	244	33	16792	6.25633	1	0.846944	76.6262
GOTERM_BP_DIRECT	GO:2001244~positive regulation of intrinsic apoptotic signaling pathway	3	1.14943	0.0821753	RACK1, BCL2, TP53	244	33	16792	6.25633	1	0.846944	76.6262
GOTERM_BP_DIRECT	GO:0000226~microtubule cytoskeleton organization	4	1.53257	0.0836792	SON, PAFAH1B1, MAP7D1, MID1	244	71	16792	3.87716	1	0.848855	77.267
GOTERM_BP_DIRECT	GO:0038092~nodal signaling pathway	2	0.766284	0.0837578	SMAD3, SMAD2	244	6	16792	22.9399	1	0.845658	77.3
GOTERM_BP_DIRECT	GO:0010694~positive regulation of alkaline phosphatase activity	2	0.766284	0.0837578	SMAD3, ITGA2	244	6	16792	22.9399	1	0.845658	77.3
GOTERM_BP_DIRECT	GO:0007182~common-partner SMAD protein phosphorylation	2	0.766284	0.0837578	TGFBR2, SMAD2	244	6	16792	22.9399	1	0.845658	77.3
GOTERM_BP_DIRECT	GO:0048733~sebaceous gland development	2	0.766284	0.0837578	SMAD4, RBPJ	244	6	16792	22.9399	1	0.845658	77.3
GOTERM_BP_DIRECT	GO:0071474~cellular hyperosmotic response	2	0.766284	0.0837578	YBX3, ERRFI1	244	6	16792	22.9399	1	0.845658	77.3
GOTERM_BP_DIRECT	GO:1903715~regulation of aerobic respiration	2	0.766284	0.0837578	HIF1A, VCP	244	6	16792	22.9399	1	0.845658	77.3
GOTERM_BP_DIRECT	GO:0008283~cell proliferation	10	3.83142	0.0848219	ZFP36L2, IFNAR2, BCL2, PCNA, TP53, SMAD4, IRF2, ITGA2, PTEN, DCTN2	244	366	16792	1.88032	1	0.84601	77.7428
GOTERM_BP_DIRECT	GO:0045766~positive regulation of angiogenesis	5	1.91571	0.0858126	HIF1A, F3, TGFBR2, RUNX1, DDAH1	244	115	16792	2.99216	1	0.846099	78.1477
GOTERM_BP_DIRECT	GO:0097192~extrinsic apoptotic signaling pathway in absence of ligand	3	1.14943	0.0865069	BCL2, FAS, BCL2L10	244	34	16792	6.07232	1	0.845158	78.4274
GOTERM_BP_DIRECT	GO:0016925~protein sumoylation	5	1.91571	0.0900563	SP100, MDC1, PIAS3, PCNA, TP53	244	117	16792	2.94101	1	0.853868	79.805
GOTERM_BP_DIRECT	GO:0001889~liver development	4	1.53257	0.0920398	HMGCS1, SMAD3, ARF6, CAD	244	74	16792	3.71998	1	0.857064	80.5384
GOTERM_BP_DIRECT	GO:0042254~ribosome biogenesis	3	1.14943	0.0953684	TSR1, RPL7A, GNL1	244	36	16792	5.73497	1	0.864213	81.7131
GOTERM_BP_DIRECT	GO:0000723~telomere maintenance	3	1.14943	0.0953684	SP100, PCNA, ATM	244	36	16792	5.73497	1	0.864213	81.7131
GOTERM_BP_DIRECT	GO:0050714~positive regulation of protein secretion	3	1.14943	0.0953684	EZR, PPIA, EXPH5	244	36	16792	5.73497	1	0.864213	81.7131
GOTERM_BP_DIRECT	GO:0042769~DNA damage response, detection of DNA damage	3	1.14943	0.0953684	CUL4A, PCNA, UBC	244	36	16792	5.73497	1	0.864213	81.7131
GOTERM_BP_DIRECT	GO:0007611~learning or memory	3	1.14943	0.0953684	THRA, PAFAH1B1, PTEN	244	36	16792	5.73497	1	0.864213	81.7131
GOTERM_BP_DIRECT	GO:0019985~translesion synthesis	3	1.14943	0.0953684	VCP, PCNA, UBC	244	36	16792	5.73497	1	0.864213	81.7131
GOTERM_BP_DIRECT	GO:0060463~lung lobe morphogenesis	2	0.766284	0.0970217	SEC24B, TGFBR2	244	7	16792	19.6628	1	0.866081	82.2714
GOTERM_BP_DIRECT	GO:0045822~negative regulation of heart contraction	2	0.766284	0.0970217	ATP1A1, PDE4D	244	7	16792	19.6628	1	0.866081	82.2714
GOTERM_BP_DIRECT	GO:0048642~negative regulation of skeletal muscle tissue development	2	0.766284	0.0970217	TSC22D3, YBX3	244	7	16792	19.6628	1	0.866081	82.2714
GOTERM_BP_DIRECT	GO:0050869~negative regulation of B cell activation	2	0.766284	0.0970217	FAS, TNFAIP3	244	7	16792	19.6628	1	0.866081	82.2714
GOTERM_BP_DIRECT	GO:0036302~atrioventricular canal development	2	0.766284	0.0970217	SMAD4, RBPJ	244	7	16792	19.6628	1	0.866081	82.2714
GOTERM_BP_DIRECT	GO:0051898~negative regulation of protein kinase B signaling	3	1.14943	0.0998928	PHLPP1, RACK1, PTEN	244	37	16792	5.57997	1	0.871326	83.2031
GOTERM_BP_DIRECT	GO:0006296~nucleotide-excision repair, DNA incision, 5'-to lesion	3	1.14943	0.0998928	CUL4A, PCNA, UBC	244	37	16792	5.57997	1	0.871326	83.2031

## Sheet: CC(hsa-miR-18a-5p)
Category	Term	Count	%	PValue	Genes	List Total	Pop Hits	Pop Total	Fold Enrichment	Bonferroni	Benjamini	FDR
GOTERM_CC_DIRECT	GO:0005634~nucleus	127	48.659	6.13472e-12	THRA, MCRIP2, CTDSPL, UBQLN4, RORA, IGHMBP2, ACIN1, FAS, GNL1, CDCA5, RNF146, CIZ1, ZNF507, GABPA, EEF2, STK4, PPP1CB, ISCU, TRIM35, HIF1A, DCAF8, SERBP1, RNF138, TNFAIP3, FBXL3, ZNF132, HMGCS1, NEDD9, IGF2BP2, ZMYND8, PSMB5, AHRR, PELP1, RPL9, HOXA9, SUPT7L, RPL7A, RUNX1, CREBL2, EEF1A1, PARD6B, ZBTB47, TSR1, SMAD4, SMAD3, ITGA2, CDC20, PCNP, SMAD2, DDX5, ZNF585B, ATM, MSL3, NR1I2, RNF4, CSRNP3,…	252	5415	18224	1.69609	1.95699e-09	1.95699e-09	8.27463e-09
GOTERM_CC_DIRECT	GO:0005829~cytosol	87	33.3333	7.10626e-10	CDK19, SEC24B, THRA, DICER1, PKMYT1, UBQLN4, NBEA, CAD, RLIM, KLHL3, PTEN, CTGF, FAS, ACIN1, DDAH1, CDCA5, ERRFI1, RNF146, IRS4, TP53, PDE4D, EEF2, DCTN5, PI4KB, CCT6A, HERC1, STK4, PPP1CB, DCTN2, BCL2L10, ISCU, CCND1, HIF1A, AS3MT, UBC, RAB5A, GNAS, RBM38, TRAPPC1, TNFAIP3, FBXL3, PLA2G2F, PHLPP1, MOB4, DIAPH1, CA13, HMGCS1, IGF2BP2, GCH1, PSMB5, RACK1, ZFP36L2, TSC22D3, EZR, BCL2, RPL9, PNPO, P…	252	3315	18224	1.89792	2.2669e-07	1.13345e-07	9.58499e-07
GOTERM_CC_DIRECT	GO:0005654~nucleoplasm	74	28.3525	1.63323e-08	THRA, VPS37A, PKMYT1, CAD, TIMM50, PNISR, RORA, RLIM, PTEN, ACIN1, CDCA5, SP100, GABPA, SOX12, TP53, ESR1, TLE3, DCTN5, SPEN, PPP1CB, HNRNPR, MCM5, JMY, PDIK1L, CCND1, HIF1A, DCAF7, NCOA3, PIAS3, NCOA6, UBC, LIN54, MATR3, HMGCS1, ZNF367, NR3C1, NEO1, GCH1, PSMB5, PELP1, MDC1, GATAD2A, PNPO, WAC, ACTL6A, TCEA2, RUNX1, BDH1, RAD51AP1, TSR1, ZC3H18, ZMYM3, SMAD4, SMAD3, CDC20, SMAD2, DDX5, WWTR1, AT…	252	2784	18224	1.92223	5.20999e-06	1.73667e-06	2.20292e-05
GOTERM_CC_DIRECT	GO:0005737~cytoplasm	103	39.4636	2.76838e-05	MCRIP2, UBQLN4, PNISR, IGHMBP2, EIF4EBP2, RAB23, FAS, ACIN1, CDCA5, TBPL1, TWF1, EEF2, STK4, DCTN2, ISCU, TRIM35, HIF1A, DCAF7, DCAF8, PIAS3, SERBP1, TNFAIP3, MAP7D1, ZFAND5, MOB4, HMGCS1, NEDD9, IGF2BP2, ZMYND8, AHRR, PELP1, RPL9, HOXA9, RPL7A, RUNX1, EEF1A1, PARD6B, TAOK1, ZMYM3, SMAD4, SMAD3, SMAD2, CDC20, ATM, TNFSF11, VCP, RNF4, ETS2, PCNA, RAP1A, RBPJ, MYLK, UBE2G1, DICER1, YBX3, VPS37A, RL…	252	5222	18224	1.42641	0.00879238	0.00220538	0.0373337
GOTERM_CC_DIRECT	GO:0016607~nuclear speck	12	4.5977	0.000111249	TUT1, SON, HIF1A, SRSF6, PIAS3, GATAD2A, CCNL1, TIMM50, WAC, PNISR, ACIN1, MBD1	252	201	18224	4.31746	0.0348681	0.00707297	0.14995
GOTERM_CC_DIRECT	GO:0000790~nuclear chromatin	11	4.21456	0.000352111	RAD51AP1, NCOA3, GABPA, TP53, SMAD4, ESR1, SMAD3, SMAD2, ACTL6A, CDCA5, MBD1	252	193	18224	4.12172	0.106262	0.0185497	0.473888
GOTERM_CC_DIRECT	GO:0043209~myelin sheath	9	3.44828	0.00123636	TCP1, EZR, VCP, CA13, BCL2, RAP1A, ARF6, ATP1A1, CANX	252	152	18224	4.28195	0.326079	0.0548177	1.6548
GOTERM_CC_DIRECT	GO:0080008~Cul4-RING E3 ubiquitin ligase complex	4	1.53257	0.00152175	DCAF4, DCAF7, DCAF8, CUL4A	252	17	18224	17.0159	0.3848	0.0589189	2.03316
GOTERM_CC_DIRECT	GO:0071141~SMAD protein complex	3	1.14943	0.00500873	SMAD4, SMAD3, SMAD2	252	8	18224	27.119	0.798467	0.163039	6.54854
GOTERM_CC_DIRECT	GO:0048471~perinuclear region of cytoplasm	18	6.89655	0.00576234	TWF1, MOB4, SEC24B, YBX3, UBQLN4, ITGA2, CDC20, PI4KB, ITM2C, RACK1, EZR, VCP, CTGF, SERBP1, RAP1A, GNAS, PAFAH1B1, DCUN1D3	252	621	18224	2.09616	0.841738	0.168356	7.49873
GOTERM_CC_DIRECT	GO:0016363~nuclear matrix	6	2.29885	0.0109986	DCAF7, ZNF703, TP53, CAD, MBD1, MATR3	252	97	18224	4.47324	0.970636	0.274379	13.858
GOTERM_CC_DIRECT	GO:0043234~protein complex	13	4.98084	0.0120841	PARD6B, DCAF7, ZNF703, CKAP5, TP53, CDC20, ACTL6A, ATP1A1, CAD, NR3C1, STK4, CANX, GCH1	252	412	18224	2.28186	0.979314	0.276165	15.1245
GOTERM_CC_DIRECT	GO:0070062~extracellular exosome	53	20.3065	0.0145985	RAB5C, FAM3C, CTDSPL, UBE2G1, CAD, SDC4, CANX, RAB23, FAS, SAR1A, DDAH1, EEF2, CCT6A, SPEN, PPP1CB, DCTN2, NCOA3, F3, SERBP1, RAB5A, ZNF711, UBC, GNAS, TNFAIP3, ADAM15, ARF6, DAAM2, ITM2C, PSMB5, RACK1, STX12, SYPL1, EZR, PNPO, PAFAH1B1, RPL7A, TNPO1, CRIM1, ETFA, B4GALT1, PARD6B, EEF1A1, TCP1, TAOK1, ATP1A1, DDX5, TMEM2, VCP, PPIA, PCNA, RAP1A, PSAT1, MYLK	252	2811	18224	1.36351	0.990825	0.302926	17.9923
GOTERM_CC_DIRECT	GO:0005813~centrosome	13	4.98084	0.0154777	PSMB5, SASS6, TCP1, CKAP5, VPS37A, PCNA, AHI1, PDE4D, DCTN5, CDC20, PAFAH1B1, TCEA2, DCTN2	252	426	18224	2.20687	0.993098	0.299126	18.9737
GOTERM_CC_DIRECT	GO:0005667~transcription factor complex	8	3.06513	0.0175734	HIF1A, NCOA6, SMAD4, SMAD3, HOXA9, SMAD2, RBPJ, WWTR1	252	193	18224	2.99761	0.996503	0.314119	21.2695
GOTERM_CC_DIRECT	GO:0042995~cell projection	5	1.91571	0.0199308	EZR, AGFG1, CAD, PTEN, ADAM15	252	75	18224	4.82116	0.998375	0.330607	23.7798
GOTERM_CC_DIRECT	GO:0005925~focal adhesion	12	4.5977	0.020009	TWF1, EZR, PPIA, MDC1, RPL9, NEDD9, IRF2, ITGA2, ARF6, RPL7A, SDC4, PPP1CB	252	391	18224	2.21946	0.998416	0.315639	23.8617
GOTERM_CC_DIRECT	GO:0030426~growth cone	6	2.29885	0.022233	IGHMBP2, DICER1, PCDH9, PAFAH1B1, HNRNPR, DCTN2	252	116	18224	3.74056	0.999232	0.328649	26.1596
GOTERM_CC_DIRECT	GO:0005657~replication fork	3	1.14943	0.0224254	PCNA, TP53, DNMT1	252	17	18224	12.7619	0.999279	0.316683	26.3554
GOTERM_CC_DIRECT	GO:0005819~spindle	6	2.29885	0.0260954	NEDD9, CDC20, NR3C1, MAP7D1, MID1, ATM	252	121	18224	3.58599	0.999783	0.344101	29.9983
GOTERM_CC_DIRECT	GO:0071144~SMAD2-SMAD3 protein complex	2	0.766284	0.0273571	SMAD3, SMAD2	252	2	18224	72.3175	0.999856	0.343845	31.2117
GOTERM_CC_DIRECT	GO:0005622~intracellular	28	10.728	0.0281216	ZNF132, RAB5C, ARF6, ZNF678, EIF4EBP2, STX12, CRB1, RAB23, SAR1A, TNPO1, ZNF33A, TWF1, ABR, EXPH5, SMAD4, SMAD3, PI4KB, MID1, ZNF585B, IFNAR2, ARVCF, CCND1, TRIM35, TNFSF11, POGK, MAPK13, RAB5A, RAP1A	252	1332	18224	1.52019	0.999888	0.338738	31.9374
GOTERM_CC_DIRECT	GO:0000784~nuclear chromosome, telomeric region	6	2.29885	0.0340749	SP100, SMCHD1, PCNA, PPP1CB, MCM5, ATM	252	130	18224	3.33773	0.999984	0.381739	37.3508
GOTERM_CC_DIRECT	GO:0035327~transcriptionally active chromatin	3	1.14943	0.0395319	PELP1, AFF4, ESR1	252	23	18224	9.43271	0.999997	0.414982	41.9599
GOTERM_CC_DIRECT	GO:0032444~activin responsive factor complex	2	0.766284	0.0407549	SMAD4, SMAD2	252	3	18224	48.2116	0.999998	0.41194	42.9488
GOTERM_CC_DIRECT	GO:0043231~intracellular membrane-bounded organelle	14	5.36398	0.0458208	C15ORF38-AP3S2, MEF2D, RDH10, AGFG1, VCP, CA13, RAB5C, CTGF, NCOA6, AP3S2, VPS37A, ATP1A1, RUNX1, LARGE1	252	558	18224	1.81442	1	0.437561	46.8814
GOTERM_CC_DIRECT	GO:0042470~melanosome	5	1.91571	0.0509806	SYPL1, RAB5C, RAB5A, ATP1A1, CANX	252	101	18224	3.58007	1	0.461099	50.6276
GOTERM_CC_DIRECT	GO:0016020~membrane	39	14.9425	0.0831154	MOB4, SEC24B, PKMYT1, ARF6, CAD, CANX, ORAI3, IGHMBP2, RABAC1, EZR, STX12, XYLT2, PELP1, BCL2, RPL9, FAS, RPL7A, SEC61A1, B4GALT1, EEF1A1, ABR, CKAP5, LRRC41, ESR1, PDE4D, ATP1A1, EEF2, HERC1, DDX5, MCM5, DCTN2, BCL2L10, CCND1, TNFSF11, PPIA, SERBP1, RAP1A, GNAS, MATR3	252	2200	18224	1.28199	1	0.627903	68.9761
GOTERM_CC_DIRECT	GO:1904115~axon cytoplasm	3	1.14943	0.0835784	HIF1A, AP3S2, PAFAH1B1	252	35	18224	6.19864	1	0.617132	69.1867
GOTERM_CC_DIRECT	GO:0005938~cell cortex	5	1.91571	0.0902898	PARD6B, CTGF, NEDD9, ARF6, PAFAH1B1	252	123	18224	2.93973	1	0.634403	72.0951
GOTERM_CC_DIRECT	GO:0042788~polysomal ribosome	2	0.766284	0.0925325	EEF2, RPL7A	252	7	18224	20.6621	1	0.631813	73.0088
GOTERM_CC_DIRECT	GO:0031965~nuclear membrane	7	2.68199	0.0964456	BCL2, DCTN5, PAFAH1B1, TNPO1, BCL2L10, GCH1, ALG14	252	229	18224	2.21058	1	0.636152	74.5371

## Sheet: MF(hsa-mir-18a-5p)
Category	Term	Count	%	PValue	Genes	List Total	Pop Hits	Pop Total	Fold Enrichment	Bonferroni	Benjamini	FDR
GOTERM_MF_DIRECT	GO:0005515~protein binding	172	65.9004	3.7238e-08	THRA, MCRIP2, PKMYT1, UBQLN4, RORA, KLHL3, IGHMBP2, EIF4EBP2, CTGF, RAB23, ACIN1, FAS, SAR1A, CDCA5, TMUB2, TBPL1, RNF146, IRS4, CIZ1, GABPA, EEF2, DCTN5, PDE4D, FAM104A, HNRNPR, PPP1CB, STK4, DCTN2, BCL2L10, ISCU, DCAF7, HIF1A, DCAF8, PIAS3, F3, SERBP1, RNF138, TNFAIP3, FBXL3, ZFAND5, MOB4, AGFG1, DIAPH1, NEDD9, IGF2BP2, ARF6, ZMYND8, ORAI3, PSMB5, STX12, CRB1, PELP1, RPL9, HOXA9, SUPT7L, RPL7A,…	249	8785	16881	1.32735	1.64963e-05	1.64963e-05	5.27111e-05
GOTERM_MF_DIRECT	GO:0008134~transcription factor binding	16	6.13027	2.08161e-05	SP100, THRA, TP53, ESR1, SMAD3, SMAD2, RORA, STK4, IGHMBP2, CCND1, HIF1A, RNF4, PELP1, BCL2, RBPJ, RUNX1	249	284	16881	3.81945	0.00917924	0.0046002	0.0294616
GOTERM_MF_DIRECT	GO:0019899~enzyme binding	17	6.51341	3.51591e-05	CDK19, TP53, ESR1, CAD, CDC20, PDE4D, DDX5, PTEN, RACK1, TUT1, CCND1, HIF1A, PIAS3, NCOA6, PCNA, HOXA9, ACIN1	249	333	16881	3.46102	0.0154551	0.00517847	0.0497569
GOTERM_MF_DIRECT	GO:0000977~RNA polymerase II regulatory region sequence-specific DNA binding	13	4.98084	6.02147e-05	YBX3, SMAD4, TP53, SMAD3, RORA, ZMYND8, MEF2D, NR1I2, HSF2, GATAD2A, ZNF711, IRF2, RUNX1	249	208	16881	4.2372	0.0263233	0.0066468	0.0852013
GOTERM_MF_DIRECT	GO:0003730~mRNA 3'-UTR binding	7	2.68199	7.79748e-05	TUT1, ZFP36L2, SERBP1, YBX3, IGF2BP2, RBM38, HNRNPR	249	49	16881	9.68503	0.0339543	0.00688502	0.110318
GOTERM_MF_DIRECT	GO:0001228~transcriptional activator activity, RNA polymerase II transcription regulatory region sequence-specific binding	9	3.44828	7.83538e-05	HIF1A, NR1I2, CSRNP3, HSF2, GABPA, TP53, SMAD4, IRF2, RUNX1	249	95	16881	6.4227	0.0341165	0.00576864	0.110854
GOTERM_MF_DIRECT	GO:0003700~transcription factor activity, sequence-specific DNA binding	31	11.8774	7.95488e-05	THRA, ZNF132, YBX3, ZNF367, NR3C1, RORA, ZFP36L2, TSC22D3, HSF2, GATAD2A, RUNX1, CREBL2, ZNF33A, GABPA, ZNF770, AFF4, TP53, SMAD4, ESR1, SMAD3, SMAD2, ZNF585B, MEF2D, HIF1A, NR1I2, CSRNP3, RNF4, ETS2, ZNF711, IRF2, RBPJ	249	961	16881	2.18694	0.0346278	0.00502185	0.112544
GOTERM_MF_DIRECT	GO:0003677~DNA binding	45	17.2414	9.78915e-05	ZFAND5, ZNF132, AGFG1, YBX3, ZNF367, NR3C1, RORA, ZNF678, IGHMBP2, ZFP36L2, AHRR, HSF2, TCEA2, RUNX1, TBPL1, ZNF33A, ZBTB47, SP100, ZMYM3, ZNF507, GABPA, SOX12, ZNF770, TP53, ESR1, SMAD4, SMAD3, SMAD2, SPEN, MBD1, MXD3, ATM, MSL3, ZNF670, SON, POGK, RNF4, ETS2, PCNA, ZNF711, IRF2, DNMT1, LIN54, RBPJ, TNFAIP3	249	1674	16881	1.82245	0.0424411	0.00540634	0.138478
GOTERM_MF_DIRECT	GO:0003713~transcription coactivator activity	13	4.98084	0.000314363	SP100, GABPA, WWTR1, DDX5, JMY, NR1I2, NCOA3, RNF4, HSF2, NCOA6, ACTL6A, SUPT7L, TBPL1	249	248	16881	3.55378	0.13002	0.0153569	0.444068
GOTERM_MF_DIRECT	GO:0008270~zinc ion binding	33	12.6437	0.000489744	ZFAND5, SEC24B, THRA, CA13, CAD, NR3C1, RORA, RLIM, ZMYND8, GCH1, IGHMBP2, GATAD2A, TCEA2, RNF146, SP100, ZMYM3, CIZ1, CA12, TP53, ZSWIM6, ESR1, SMAD3, MID1, MBD1, TRIM35, NR1I2, RNF4, PIAS3, RNF157, DNMT1, RNF138, TNFAIP3, MATR3	249	1169	16881	1.91381	0.195078	0.0214672	0.691013
GOTERM_MF_DIRECT	GO:0043565~sequence-specific DNA binding	19	7.27969	0.000674746	THRA, GABPA, TP53, SMAD4, ESR1, SMAD3, NR3C1, RORA, HIF1A, NR1I2, CSRNP3, HSF2, BCL2, ETS2, GATAD2A, ZNF711, HOXA9, RBPJ, CREBL2	249	518	16881	2.4867	0.25845	0.0268169	0.950888
GOTERM_MF_DIRECT	GO:0003682~chromatin binding	16	6.13027	0.000697436	GABPA, TP53, ESR1, SMAD4, SMAD2, ZMYND8, MBD1, MCM5, PELP1, NCOA6, PCNA, DNMT1, WAC, ACTL6A, RBPJ, CDCA5	249	391	16881	2.77423	0.265872	0.0254271	0.982718
GOTERM_MF_DIRECT	GO:0044822~poly(A) RNA binding	31	11.8774	0.00118823	DIAPH1, YBX3, IGF2BP2, PNISR, CANX, RACK1, ZFP36L2, EZR, PELP1, RPL7A, ACIN1, TNRC6B, TNPO1, EEF1A1, TCP1, ZC3H18, TSR1, EEF2, CCT6A, SPEN, DDX5, HNRNPR, SON, VCP, SRSF6, PPIA, SERBP1, FAM120C, UBC, RBM38, MATR3	249	1129	16881	1.86152	0.409449	0.0397056	1.66888
GOTERM_MF_DIRECT	GO:0019901~protein kinase binding	15	5.74713	0.0013898	EEF1A1, TP53, CCNL1, SMAD3, ATP1A1, EEF2, NBEA, RICTOR, PPP1CB, PTEN, IFNAR2, CCND1, HIF1A, RNF138, ERRFI1	249	376	16881	2.70459	0.459958	0.0430534	1.9494
GOTERM_MF_DIRECT	GO:0047485~protein N-terminus binding	7	2.68199	0.00307132	NCOA3, PIAS3, TP53, ARF6, RBPJ, ZMYND8, ATM	249	97	16881	4.89244	0.744028	0.0868416	4.26077
GOTERM_MF_DIRECT	GO:0031625~ubiquitin protein ligase binding	12	4.5977	0.00354219	TXNIP, TCP1, HIF1A, CUL4A, VCP, UBE2G1, BCL2, TP53, SMAD3, SMAD2, PDE4D, MID1	249	287	16881	2.83464	0.792365	0.0935764	4.89887
GOTERM_MF_DIRECT	GO:0004721~phosphoprotein phosphatase activity	5	1.91571	0.00422413	PHLPP1, CTDSPL, TIMM50, PTEN, PPP1CB	249	45	16881	7.5328	0.846684	0.104443	5.81601
GOTERM_MF_DIRECT	GO:0042802~identical protein binding	21	8.04598	0.00742354	SP100, TP53, SMAD4, ESR1, SMAD3, AHI1, UBQLN4, CAD, MID1, STK4, PTEN, DCTN2, RASSF3, RABAC1, VCP, RNF4, BCL2, PCNA, PON2, FAS, TNFAIP3	249	749	16881	1.9008	0.96315	0.167551	10.0102
GOTERM_MF_DIRECT	GO:0003924~GTPase activity	10	3.83142	0.00788315	EEF1A1, TSR1, RAB5C, RAB5A, RAB23, RAP1A, ARF6, EEF2, GNAS, GNL1	249	234	16881	2.89723	0.969985	0.168505	10.5982
GOTERM_MF_DIRECT	GO:0003707~steroid hormone receptor activity	5	1.91571	0.00918767	NR1I2, THRA, ESR1, NR3C1, RORA	249	56	16881	6.05314	0.983243	0.184903	12.2479
GOTERM_MF_DIRECT	GO:0005525~GTP binding	13	4.98084	0.0115693	EEF1A1, TSR1, RAB5C, EEF2, ARF6, GCH1, RAB5A, RAB23, RAP1A, GNAS, IRGQ, GNL1, SAR1A	249	384	16881	2.29515	0.99423	0.217671	15.1869
GOTERM_MF_DIRECT	GO:0000978~RNA polymerase II core promoter proximal region sequence-specific DNA binding	12	4.5977	0.0163048	MEF2D, ZNF708, ETS2, GABPA, ZNF460, SMAD4, ESR1, SMAD3, SMAD2, ACTL6A, NR3C1, RBPJ	249	355	16881	2.29167	0.999313	0.281813	20.7608
GOTERM_MF_DIRECT	GO:0001077~transcriptional activator activity, RNA polymerase II core promoter proximal region sequence-specific binding	9	3.44828	0.0236191	MEF2D, HIF1A, SOX12, GABPA, SMAD4, ESR1, SMAD2, NR3C1, RBPJ	249	236	16881	2.58541	0.999975	0.368958	28.705
GOTERM_MF_DIRECT	GO:0001085~RNA polymerase II transcription factor binding	4	1.53257	0.0316179	TP53, SMAD4, ID4, SPEN	249	47	16881	5.7698	0.999999	0.447355	36.5416
GOTERM_MF_DIRECT	GO:0032403~protein complex binding	8	3.06513	0.0327942	TWF1, CCND1, THRA, RAP1A, ITGA2, PAFAH1B1, NR3C1, ATM	249	206	16881	2.63282	1	0.446146	37.624
GOTERM_MF_DIRECT	GO:0070412~R-SMAD binding	3	1.14943	0.0375754	SMAD4, SMAD3, SMAD2	249	21	16881	9.68503	1	0.479291	41.8496
GOTERM_MF_DIRECT	GO:0043022~ribosome binding	4	1.53257	0.0389242	IGHMBP2, EEF2, RICTOR, SEC61A1	249	51	16881	5.31727	1	0.478688	42.9926
GOTERM_MF_DIRECT	GO:0042803~protein homodimerization activity	18	6.89655	0.0416872	B4GALT1, SP100, LRRC41, SMAD4, HMGCS1, SMAD3, SMAD2, WWTR1, MID1, STK4, BCL2L10, GCH1, RACK1, MEF2D, HSF2, BCL2, PAFAH1B1, RUNX1	249	730	16881	1.67166	1	0.490177	45.2691
GOTERM_MF_DIRECT	GO:0031698~beta-2 adrenergic receptor binding	2	0.766284	0.057487	GNAS, PDE4D	249	4	16881	33.8976	1	0.595222	56.7453
GOTERM_MF_DIRECT	GO:0046872~metal ion binding	40	15.3257	0.0605624	PHLPP1, MOB4, GLRX5, AGFG1, ZNF132, CTDSPL, DICER1, PKMYT1, ZNF367, CAD, ZNF678, ZFP36L2, ZNF703, ZNF708, RUNX1, DDAH1, ZNF33A, ZBTB47, VPS18, ZC3H18, ZNF507, TGFBR2, ZNF770, TP53, SMAD4, ITGA2, PDE4D, ATP1A1, SMAD2, PPP1CB, ZNF585B, TUT1, ZNF670, ACAP3, ZNF460, ZNF711, PON2, GNAS, MYLK, ADAM15	249	2069	16881	1.31068	1	0.602489	58.7009
GOTERM_MF_DIRECT	GO:0002020~protease binding	5	1.91571	0.0616758	F3, BCL2, TP53, UBC, TNFAIP3	249	101	16881	3.3562	1	0.597362	59.3884
GOTERM_MF_DIRECT	GO:0003723~RNA binding	14	5.36398	0.061774	KIAA0907, RAD51AP1, AGFG1, TIMM50, NR3C1, RLIM, HNRNPR, TUT1, IGHMBP2, SON, SRSF6, RPL9, DNMT1, RPL7A	249	547	16881	1.73516	1	0.586352	59.4485
GOTERM_MF_DIRECT	GO:0017048~Rho GTPase binding	3	1.14943	0.063283	DIAPH1, YBX3, DAAM2	249	28	16881	7.26377	1	0.584219	60.362
GOTERM_MF_DIRECT	GO:0035035~histone acetyltransferase binding	3	1.14943	0.063283	HIF1A, PCNA, TP53	249	28	16881	7.26377	1	0.584219	60.362
GOTERM_MF_DIRECT	GO:0046983~protein dimerization activity	6	2.29885	0.0705794	AHRR, NCOA3, ID4, STK4, MXD3, ATM	249	150	16881	2.71181	1	0.614677	64.5154
GOTERM_MF_DIRECT	GO:0000166~nucleotide binding	10	3.83142	0.0712868	TUT1, SRSF6, IGF2BP2, RBM38, ATP1A1, SPEN, ACIN1, TNRC6B, HNRNPR, MATR3	249	348	16881	1.94814	1	0.607831	64.8958
GOTERM_MF_DIRECT	GO:0030618~transforming growth factor beta receptor, pathway-specific cytoplasmic mediator activity	2	0.766284	0.0713368	SMAD3, SMAD2	249	5	16881	27.1181	1	0.597767	64.9226
GOTERM_MF_DIRECT	GO:1990239~steroid hormone binding	2	0.766284	0.0713368	ATP1A1, NR3C1	249	5	16881	27.1181	1	0.597767	64.9226
GOTERM_MF_DIRECT	GO:0000988~transcription factor activity, protein binding	2	0.766284	0.0713368	SMAD4, SMAD3	249	5	16881	27.1181	1	0.597767	64.9226
GOTERM_MF_DIRECT	GO:0051082~unfolded protein binding	5	1.91571	0.0789653	TCP1, PPIA, TOMM20, CCT6A, CANX	249	110	16881	3.0816	1	0.626511	68.7881
GOTERM_MF_DIRECT	GO:0003714~transcription corepressor activity	7	2.68199	0.0794229	CCND1, SP100, YBX3, ID4, RUNX1, WWTR1, RLIM	249	203	16881	2.33776	1	0.618919	69.0069
GOTERM_MF_DIRECT	GO:0046982~protein heterodimerization activity	12	4.5977	0.082602	MEF2D, HIF1A, BCL2, GABPA, TP53, SMAD4, SMAD3, ITGA2, SMAD2, RUNX1, MID1, BCL2L10	249	465	16881	1.74955	1	0.624427	70.488
GOTERM_MF_DIRECT	GO:0015093~ferrous iron transmembrane transporter activity	2	0.766284	0.0849839	SLC25A37, SLC25A28	249	6	16881	22.5984	1	0.626041	71.5543
GOTERM_MF_DIRECT	GO:0010997~anaphase-promoting complex binding	2	0.766284	0.0849839	CDC20, PTEN	249	6	16881	22.5984	1	0.626041	71.5543
GOTERM_MF_DIRECT	GO:0003746~translation elongation factor activity	3	1.14943	0.0887571	EEF1A1, EEF2, TCEA2	249	34	16881	5.98193	1	0.633687	73.1704
GOTERM_MF_DIRECT	GO:0008565~protein transporter activity	4	1.53257	0.0894669	C15ORF38-AP3S2, AP3S2, RAP1A, TNPO1	249	72	16881	3.7664	1	0.627894	73.4647
GOTERM_MF_DIRECT	GO:0004879~RNA polymerase II transcription factor activity, ligand-activated sequence-specific DNA binding	3	1.14943	0.0978224	NR1I2, ESR1, RORA	249	36	16881	5.6496	1	0.653739	76.711

## Sheet: BP(hsa-miR-93-5p)
Category	Term	Count	%	PValue	Genes	List Total	Pop Hits	Pop Total	Fold Enrichment	Bonferroni	Benjamini	FDR
GOTERM_BP_DIRECT	GO:0006351~transcription, DNA-templated	183	15.099	2.72199e-07	MORF4L1, BBX, CBX3, RORA, REST, MXI1, MED21, CBX8, CNOT7, GTF2IRD2B, ZIC2, HOXD11, NONO, GABPB1, CRY2, GTF2H2C, SND1, PHTF2, ZNF578, ZNF107, ZNF446, ZNF180, SAMD4B, YY1, TADA2B, GTF2IRD2, MTPAP, MECP2, ZNF813, ZNF7, TRIM37, MAPK1, HIF1A, ZNF786, ZNF785, ZNF384, DNTTIP2, TRAPPC2, CRTC3, HMGB2, HMGB3, ZNF76, HDGF, ZNF514, NR2C2, MED12L, FOXQ1, ELK4, CNOT6L, ZNF597, PBRM1, ZNF426, ZNF70, ASF1A, HIP1…	1097	1955	16792	1.43285	0.001033	0.001033	0.000502996
GOTERM_BP_DIRECT	GO:0045893~positive regulation of transcription, DNA-templated	63	5.19802	2.11514e-06	E2F1, E2F3, CHURC1, FOXK1, PDGFB, RORA, REST, FOXO3, GLI3, RFXAP, TGFB1, ZIC2, DAB2, RRN3, GATA6, USP16, MYC, SERTAD2, TBL1XR1, EGR2, FOXJ2, PCID2, RAN, MECP2, RB1, ESR2, TOPORS, IFNAR1, MAPK1, HIF1A, NCOA3, MED16, JUN, MED17, USP21, FOXC1, MAPRE3, CLOCK, HMGB2, SOX4, TFAM, NPAS2, RGMB, MAP3K2, NPM1, NPAT, WAC, TCF4, RUNX3, KLF6, DVL3, BMP2, TAF4, CREB1, TAF8, SMAD5, HMBOX1, SMAD4, ATAD2, STAT3, …	1097	515	16792	1.87253	0.00799904	0.00400755	0.00390852
GOTERM_BP_DIRECT	GO:0042787~protein ubiquitination involved in ubiquitin-dependent protein catabolic process	26	2.14521	1.87256e-05	DZIP3, UBE3B, CDC16, MYLIP, ARIH2, KLHL28, RMND5B, ANKIB1, ITCH, RNF34, KLHL20, RPS27A, RNF145, ANAPC5, UBE2L3, RNF115, MAD2L1, HUWE1, KLHL15, UBR5, TRIM32, UBC, MDM2, RNF19B, SPOPL, FBXO10	1097	153	16792	2.60122	0.0686328	0.0234219	0.0345975
GOTERM_BP_DIRECT	GO:0007179~transforming growth factor beta receptor signaling pathway	19	1.56766	2.34204e-05	PARD3, PDGFB, SMAD7, SMAD6, CREB1, ARHGEF18, KLF10, SMAD5, TGFBR2, SMAD4, SKI, ITGB1, TGFB1, ZFYVE9, JUN, UBE2M, UBC, SKIL, RPS27A	1097	92	16792	3.16127	0.0850888	0.0219867	0.0432698
GOTERM_BP_DIRECT	GO:0098609~cell-cell adhesion	37	3.05281	3.75509e-05	SNX9, YWHAZ, LIMA1, SEPT2, RPL14, RANGAP1, EPS15L1, PAK6, BZW1, SLK, SH3GLB1, SND1, ARHGAP1, FASN, RPL7A, HSPA8, GOLGA2, UNC45A, FMNL2, TWF1, RAN, PFKP, PI4KA, MICALL1, MARK2, TNKS1BP1, EIF4G2, LASP1, UBFD1, FNBP1L, EIF4H, CCT8, HIST1H3B, TMOD3, SPTBN1, RAB10, ADD1	1097	271	16792	2.08991	0.132885	0.0281139	0.0693677
GOTERM_BP_DIRECT	GO:0045892~negative regulation of transcription, DNA-templated	57	4.70297	4.98428e-05	E2F1, ZBTB33, FOXK1, PDGFB, TSG101, EZH2, CBX3, ZNF12, REST, CBX1, RLIM, PDCD4, GLI3, TGFB1, CBX5, ZIC2, NONO, DAB2, CRY2, PBXIP1, GATA6, ZNF148, ZNF93, ZNF280B, ZBTB21, ZNF280C, MECP2, RB1, PURA, EREG, JUN, MDM2, CLOCK, HMGB2, ARHGAP35, TCF7L2, ZBTB18, ZNF174, ZNF706, SET, HSPA8, ZBTB7A, IKZF4, BMP2, NACC2, KLF10, HMBOX1, KLF11, SMAD4, BIRC5, ATXN1, RPS6KA5, ZNF217, YWHAQ, IRF1, ZBTB4, DNAJB6	1097	499	16792	1.74852	0.172427	0.0310507	0.0920647
GOTERM_BP_DIRECT	GO:0006357~regulation of transcription from RNA polymerase II promoter	51	4.20792	9.62507e-05	FOXK1, ARID4B, FOXK2, FOXO3, MED21, RFXANK, GTF2IRD2B, GABPB1, TRAK1, SPIB, USP16, ZNF446, ELMSAN1, YY1, TADA2B, RB1, FOXJ3, ZNF143, UBN1, PRKCB, PURA, IFNAR2, MTF1, MED16, MED17, VEGFA, MED18, TXK, SRCAP, CLOCK, HMGB1, HMGB2, ZNF76, TCF7L2, FOXQ1, GLO1, RUNX3, TAF4, ZMYM1, KLF9, CREB1, ZNF770, DDX5, MED13L, STAT3, SOD2, ZBED1, SP2, SP4, PRKAR1A, CRK	1097	441	16792	1.77022	0.306137	0.050872	0.177713
GOTERM_BP_DIRECT	GO:0031047~gene silencing by RNA	20	1.65017	9.63769e-05	HIST2H3A, NUP153, NUP98, RAN, NUP188, TSN, CNOT7, HIST2H4B, POLR2A, CNOT6L, SND1, NUP205, AGO1, HIST1H3B, PIWIL2, NUP107, TNRC6B, NUP35, TNRC6A, NUP58	1097	111	16792	2.75805	0.30647	0.0447146	0.177946
GOTERM_BP_DIRECT	GO:0016032~viral process	38	3.13531	0.000133096	CCL1, CRTC3, NUP98, MICB, GRB2, NFKBIA, CALCOCO2, ABI2, NUP188, RNF216, CBX5, SET, GBF1, SND1, NPM1, NUP35, TRAM1, HSPA8, NUP58, NUP153, TAF4, KAT2B, RAN, CREB1, SNAPIN, RB1, UBN1, SRPK1, STAT3, VDAC1, MAPK1, EIF4H, EIF4A2, NUP205, IPO5, MDM2, NUP107, SRCAP	1097	299	16792	1.9454	0.396735	0.0546079	0.245663
GOTERM_BP_DIRECT	GO:0008333~endosome to lysosome transport	11	0.907591	0.000149852	HOOK1, AKTIP, TSG101, ATG14, VAMP7, TRAK1, SNX16, SNAPIN, RAB12, M6PR, HOOK3	1097	39	16792	4.31742	0.433926	0.0553144	0.27655
GOTERM_BP_DIRECT	GO:0006977~DNA damage response, signal transduction by p53 class mediator resulting in cell cycle arrest	14	1.15512	0.000150216	E2F1, TNKS1BP1, CDKN1A, BTG2, CNOT6L, NPM1, UBC, SOX4, MDM2, CNOT7, CASP2, ZNF385A, RPS27A, CNOT4	1097	62	16792	3.45646	0.434709	0.0505343	0.277222
GOTERM_BP_DIRECT	GO:0000209~protein polyubiquitination	27	2.22772	0.00016024	MKRN1, DZIP3, UBE2V2, MYLIP, RLIM, ARIH2, ANKIB1, PSMD4, RNF34, UNKL, RPS27A, RNF145, SASH1, TOPORS, UBOX5, NPEPPS, UBE2L3, TNKS2, WSB1, RNF115, HUWE1, PSMD11, UBR5, TRIM32, UBC, FBXO31, RNF19B	1097	184	16792	2.24617	0.455823	0.0494426	0.295695
GOTERM_BP_DIRECT	GO:0016567~protein ubiquitination	43	3.54785	0.000171789	XIAP, UBE2V2, MYLIP, FEM1B, ASB16, RLIM, MED21, FEM1A, ZNRF3, ARIH2, ZYG11A, TRIM8, ITCH, RNF34, FBXO21, KLHL20, IPP, RNF220, UBE2J1, SOCS7, BIRC5, SOCS5, UBR1, UBE2L3, FEM1C, WSB1, RNF44, KLHL36, DCAF8, AKTIP, MED17, KLHL15, UBE2M, MED18, TRIM32, ASB1, FBXL5, TRPC4AP, MDM2, FBXL7, FBXO10, TNFAIP1, FBXL3	1097	359	16792	1.83345	0.479174	0.0489417	0.316974
GOTERM_BP_DIRECT	GO:0075733~intracellular transport of virus	12	0.990099	0.000369113	NUP153, NUP98, TSG101, RAN, NUP205, UBC, NUP188, NUP107, NUP35, KPNA2, RPS27A, NUP58	1097	51	16792	3.60169	0.753841	0.0952776	0.67989
GOTERM_BP_DIRECT	GO:0006974~cellular response to DNA damage stimulus	28	2.31023	0.000488149	ARMT1, XIAP, NUAK1, STK11, ZMAT3, EGLN3, PMAIP1, NPAS2, WAC, MASTL, DYRK2, USP16, POLQ, MYC, YY1, TOPORS, CTC1, MAPK1, USP28, NABP1, CCND1, CDKN1A, BTG2, UBR5, SUSD6, ZBTB4, FBXO31, ZNF385A	1097	208	16792	2.06058	0.843383	0.116264	0.898215
GOTERM_BP_DIRECT	GO:0045944~positive regulation of transcription from RNA polymerase II promoter	90	7.42574	0.000940327	E2F1, E2F5, EZH1, F2RL1, FOXK2, ARID4B, RORA, REST, FOXO3, MED21, CNOT7, RFXANK, GLI3, TGFB1, NFATC2IP, GABPB1, ACVR1B, OSR1, GATA6, ZNF148, USP16, MYC, RPS27A, TBL1XR1, EGR2, FOXJ2, YY1, RB1, MIXL1, HIF1A, SENP1, NCOA3, MTF1, JUN, MED17, ZMIZ1, VEGFA, UBC, KPNA6, FOXC1, TXK, CLOCK, KDM6B, MAVS, CRTC3, KMT2D, CAMTA1, HMGB1, HMGB2, PPP3R1, BMPR2, SOX4, NFKBIA, NR3C1, TCF7L2, NR2C2, MED12L, TFAM, N…	1097	981	16792	1.40433	0.971903	0.20009	1.72343
GOTERM_BP_DIRECT	GO:1902895~positive regulation of pri-miRNA transcription from RNA polymerase II promoter	7	0.577558	0.0013358	BMP2, HIF1A, PDGFB, SMAD6, JUN, TGFB1, STAT3	1097	20	16792	5.35752	0.993752	0.25811	2.43983
GOTERM_BP_DIRECT	GO:0032728~positive regulation of interferon-beta production	8	0.660066	0.00138274	POLR3G, MAVS, POLR3F, HMGB1, HMGB2, IRF1, POLR3A, IFNAR1	1097	27	16792	4.53547	0.994773	0.253145	2.52454
GOTERM_BP_DIRECT	GO:0006897~endocytosis	20	1.65017	0.00173464	SNX9, DNM1L, CSNK1G1, LDLR, MYO1E, EPS15L1, EEA1, DPYSL2, MICALL1, SH3BP4, RABEP1, FNBP1L, ZFYVE9, VAMP7, AAK1, LRP12, RAB22A, WIPF2, TRIP10, ANKFY1	1097	139	16792	2.20248	0.998629	0.293162	3.15731
GOTERM_BP_DIRECT	GO:0034629~cellular protein complex localization	5	0.412541	0.00174371	NACC2, SMAD7, RAN, SNAPIN, WASL	1097	9	16792	8.504	0.998675	0.282034	3.17358
GOTERM_BP_DIRECT	GO:0035556~intracellular signal transduction	43	3.54785	0.00181514	ZBTB33, NRBP1, NUAK1, PLEKHM1, TOLLIP, MKNK2, STK17B, CXCL8, MYO9B, AKAP11, ASB16, LATS2, PDPK1, STAC2, MAP3K4, MAP3K3, SQSTM1, MASTL, SIK1, DVL3, GPR155, ARHGEF7, SMAD4, PRKCI, MINK1, SOCS7, WNK3, RACGAP1, DAPK3, SRPK1, PRKCB, MARK2, SH3BP5, TRAF3IP2, WSB1, RPS6KA5, RPS6KA4, PRKAR1A, ASB1, JAK1, APBB2, CIT, MELK	1097	403	16792	1.63327	0.998991	0.279992	3.30153
GOTERM_BP_DIRECT	GO:0006355~regulation of transcription, DNA-templated	127	10.4785	0.00184473	MORF4L1, CDKN2AIPNL, BBX, REST, RORA, MXI1, HOXD11, NONO, GTF2H2C, SND1, PHTF2, ZNF578, ZNF107, NUP35, ZNF180, SAMD4B, GTF2IRD2, ZNF813, ZNF7, HIF1A, ZNF786, ZNF785, ZNF384, DNTTIP2, TRAPPC2, HMGB2, HMGB3, SOX4, ZNF514, NR2C2, CNOT6L, PBRM1, ZNF597, ZNF426, ZNF70, RUNX3, HIP1, EEF1A1, BMP2, SMAD7, SMAD5, SMAD4, ZBTB41, ATAD2, UBE2L3, CAPN15, SALL3, ZNF217, ZNF417, PNRC1, ZNF385A, KLF3, PHF6, E2F1…	1097	1504	16792	1.29256	0.999098	0.27289	3.35449
GOTERM_BP_DIRECT	GO:0007040~lysosome organization	9	0.742574	0.00188062	HOOK1, MFSD8, GNPTAB, LAMTOR1, AKTIP, LYST, HPS1, ABCA1, HOOK3	1097	36	16792	3.8268	0.999213	0.267108	3.41867
GOTERM_BP_DIRECT	GO:0007050~cell cycle arrest	20	1.65017	0.00205121	KAT2B, LAMTOR1, STK11, TSG101, CXCL8, RB1, RRAGD, TCF7L2, TGFB1, MFN2, EIF4G2, CDKN1A, PKD2, IRF1, HBP1, SKIL, APBB2, PRNP, MYC, TP53INP1	1097	141	16792	2.17123	0.999589	0.277365	3.72325
GOTERM_BP_DIRECT	GO:0000122~negative regulation of transcription from RNA polymerase II promoter	68	5.61056	0.00209399	CREBRF, E2F1, EZH2, WWC1, ZNF202, REST, FOXO3, CBX8, RLIM, GLI3, TGFB1, N4BP2L2, CRY2, OSR1, GATA6, ZNF148, NR2F6, MYC, RPS27A, TBL1XR1, ZNF280B, ZNF280C, YY1, MECP2, RB1, ESR2, RBBP7, MXD1, PURB, TRIM37, CCND1, BTG2, VEGFA, UBC, MDM2, HMGB1, CAV1, USP3, HDGF, ARHGAP35, TCF7L2, ZBTB18, ZNF174, ELK4, XBP1, SQSTM1, SKIL, TCF4, DNMT3B, BRMS1L, RUNX3, HIST2H3A, TXNIP, ZBTB7A, BMP2, SMAD7, KLF10, KLF1…	1097	720	16792	1.44568	0.999651	0.272666	3.7995
GOTERM_BP_DIRECT	GO:0006915~apoptotic process	56	4.62046	0.00210349	IER3, RNF216, SGMS1, PMAIP1, PTEN, PDCD4, PAK6, DAB2, SLK, ITCH, RNF34, CASP2, RB1, DAPK3, BCL2L11, NME6, PRKCB, WDR92, MFN2, MAPK1, TNFRSF10B, RFK, BNIP2, CLIC4, FBXO10, MELK, TNFAIP1, C3ORF38, TNFRSF21, XIAP, C6ORF120, STK17B, EGLN3, NFKBIA, NR3C1, FEM1B, PEA15, PRUNE2, SH3GLB1, SQSTM1, HIP1, CKAP2, TGFBR2, RMDN3, KLF11, RYBP, NR4A1, BIRC5, TAX1BP1, VDAC1, EPHA7, RABEP1, AKTIP, IRF1, ZNF385A, T…	1097	567	16792	1.51182	0.999663	0.264728	3.81642
GOTERM_BP_DIRECT	GO:0006468~protein phosphorylation	47	3.87789	0.0021597	NRBP1, PDGFB, NUAK1, STK11, STK17B, MKNK2, PKMYT1, PXK, LATS2, TGFB1, ACVR1B, PDPK1, MAP3K2, SQSTM1, AAK1, DYRK2, PRKACB, SIK1, RUNX3, CSNK1A1, BMP2, LIMK1, CREB1, MYLK3, TGFBR2, SMAD5, PRKCI, MINK1, WNK3, BIRC5, DAPK3, SRPK1, PRKCB, MARK2, GAK, RPS6KA5, MAPK1, CCND1, RPS6KA4, ULK1, NEK8, JAK1, MAPK9, TXK, CIT, MAP3K13, GRK3	1097	456	16792	1.57772	0.999728	0.262174	3.91649
GOTERM_BP_DIRECT	GO:0030512~negative regulation of transforming growth factor beta receptor signaling pathway	12	0.990099	0.0026523	CAV2, CAV1, PDPK1, SMAD7, XBP1, SMAD6, TGFBR2, UBC, SKI, SKIL, TGFB1, RPS27A	1097	64	16792	2.8701	0.999958	0.302427	4.78923
GOTERM_BP_DIRECT	GO:0032480~negative regulation of type I interferon production	8	0.660066	0.00267033	MAVS, CYLD, PCBP2, UBC, RNF216, ITCH, RPS27A, TAX1BP1	1097	30	16792	4.08192	0.999961	0.29538	4.82104
GOTERM_BP_DIRECT	GO:0048593~camera-type eye morphogenesis	6	0.49505	0.00279486	MFN2, YY1, VEGFA, GDF11, SKI, GLI3	1097	16	16792	5.7402	0.999976	0.298288	5.04041
GOTERM_BP_DIRECT	GO:0051726~regulation of cell cycle	18	1.48515	0.00286467	E2F2, ADARB1, E2F5, FIGNL1, PKMYT1, RB1, CCNG2, PTEN, ITGB1, WEE1, STAT3, SON, JUN, IRF1, MASTL, USP16, CABLES1, HSPA8	1097	124	16792	2.22201	0.999981	0.296284	5.16318
GOTERM_BP_DIRECT	GO:0001570~vasculogenesis	11	0.907591	0.00306117	SGPL1, CAV1, ZMIZ1, MYO1E, VEGFA, TGFBR2, HEG1, QKI, HAS2, TMEM100, TGFB1	1097	56	16792	3.00677	0.999991	0.304959	5.50794
GOTERM_BP_DIRECT	GO:1900034~regulation of cellular response to heat	13	1.07261	0.00322079	PTGES3, NUP98, NUP153, NUP188, MAPK1, RPA2, NUP205, BAG2, NUP107, NUP35, HSPA8, DNAJB6, NUP58	1097	75	16792	2.65325	0.999995	0.310083	5.78711
GOTERM_BP_DIRECT	GO:0034976~response to endoplasmic reticulum stress	13	1.07261	0.00322079	CREBRF, HERPUD1, TMX3, DNAJC10, CXCL8, ANKS4B, BCL2L11, TNFRSF10B, XBP1, EIF2S1, FAM129A, SCAMP5, PIK3R2	1097	75	16792	2.65325	0.999995	0.310083	5.78711
GOTERM_BP_DIRECT	GO:0016236~macroautophagy	13	1.07261	0.0036029	MFN2, MFN1, MTMR3, LAMTOR1, ULK1, SQSTM1, ATG14, UBC, RRAGD, ATG16L1, RPS27A, ACBD5, VDAC1	1097	76	16792	2.61834	0.999999	0.331745	6.45228
GOTERM_BP_DIRECT	GO:0048015~phosphatidylinositol-mediated signaling	16	1.32013	0.00363615	KLB, PDGFB, GRB2, PI4KA, PTEN, PDPK1, EREG, GAB1, AGO1, INPP5F, AGO3, TNRC6B, TNRC6A, FRS2, CD28, PIK3R2	1097	106	16792	2.31052	0.999999	0.326448	6.50995
GOTERM_BP_DIRECT	GO:0071456~cellular response to hypoxia	15	1.23762	0.00369609	E2F1, ICAM1, STC2, RORA, FOXO3, NPEPPS, PMAIP1, PTEN, KCNMB1, PTGIS, HIF1A, SLC2A4, GATA6, VEGFA, MDM2	1097	96	16792	2.39175	0.999999	0.32332	6.61382
GOTERM_BP_DIRECT	GO:0010508~positive regulation of autophagy	9	0.742574	0.00379212	TRIM65, SH3BP4, TRIM8, XBP1, SH3GLB1, ULK1, STK11, ATG14, TP53INP1	1097	40	16792	3.44412	0.999999	0.322871	6.78002
GOTERM_BP_DIRECT	GO:0006511~ubiquitin-dependent protein catabolic process	23	1.89769	0.00382079	HERPUD1, USP3, TOLLIP, TOPORS, UBE2L3, RLIM, ZNRF3, USP28, CYLD, ARIH2, PSMD11, SQSTM1, XBP1, UBR5, USP21, TRPC4AP, FBXL7, PSMD4, ITCH, USP48, FBXO21, USP16, USP32	1097	182	16792	1.93443	1	0.317852	6.82957
GOTERM_BP_DIRECT	GO:0007032~endosome organization	8	0.660066	0.0039393	HOOK1, STX6, TMEM127, RAB5B, LAMTOR1, AKTIP, RAB22A, HOOK3	1097	32	16792	3.8268	1	0.319062	7.03419
GOTERM_BP_DIRECT	GO:0006409~tRNA export from nucleus	8	0.660066	0.0039393	NUP153, NUP98, RAN, NUP205, NUP188, NUP107, NUP35, NUP58	1097	32	16792	3.8268	1	0.319062	7.03419
GOTERM_BP_DIRECT	GO:0006606~protein import into nucleus	11	0.907591	0.00398728	TXNIP, NUP153, CRY2, RAN, KPNA6, NUP188, NUP107, KPNA2, STAT3, ADAR, NUP58	1097	58	16792	2.90309	1	0.315625	7.1169
GOTERM_BP_DIRECT	GO:0046777~protein autophosphorylation	22	1.81518	0.00413122	STK11, MAPKAPK5, PEAK1, MKNK2, STK17B, MINK1, WNK3, DAPK3, MARK2, ACVR1B, EPHA4, PDPK1, SLK, MAP3K3, ULK1, EIF2S1, AAK1, GRK7, TXK, SIK1, MAP3K13, MELK	1097	172	16792	1.9579	1	0.318449	7.36464
GOTERM_BP_DIRECT	GO:0048681~negative regulation of axon regeneration	4	0.330033	0.00477582	EPHA4, CERS2, INPP5F, PTEN	1097	6	16792	10.2048	1	0.351304	8.4664
GOTERM_BP_DIRECT	GO:0042147~retrograde transport, endosome to Golgi	12	0.990099	0.00483507	STX6, ARL1, UBE2O, TBC1D17, GBF1, STX16, VPS53, VPS50, VPS26A, ANKFY1, DCTN1, VTI1A	1097	69	16792	2.66212	1	0.348178	8.56705
GOTERM_BP_DIRECT	GO:0001541~ovarian follicle development	9	0.742574	0.00518598	ICAM1, TAF4, ANG, VEGFA, KMT2B, SMAD4, FOXC1, EIF2B2, MYC	1097	42	16792	3.28011	1	0.361536	9.16099
GOTERM_BP_DIRECT	GO:0035278~miRNA mediated inhibition of translation	5	0.412541	0.00584889	AGO1, AGO3, TNRC6B, TNRC6A, STAT3	1097	12	16792	6.378	1	0.390408	10.2731
GOTERM_BP_DIRECT	GO:0071347~cellular response to interleukin-1	12	0.990099	0.00603028	CCL1, ICAM1, HIF1A, PTGIS, UPF1, MYLK3, YY1, CXCL8, HAS2, RORA, CCL5, MYC	1097	71	16792	2.58713	1	0.393025	10.5751
GOTERM_BP_DIRECT	GO:0042276~error-prone translesion synthesis	6	0.49505	0.0063176	RPA2, RFC3, REV1, UBC, RPS27A, REV3L	1097	19	16792	4.83385	1	0.400704	11.0516
GOTERM_BP_DIRECT	GO:0045727~positive regulation of translation	10	0.825083	0.00683527	MAPK1, EIF4G2, DDX39B, NPM1, ELAVL1, SOX4, PIWIL2, ITGA2, FAM129A, CD28	1097	53	16792	2.88815	1	0.418739	11.904
GOTERM_BP_DIRECT	GO:0043161~proteasome-mediated ubiquitin-dependent protein catabolic process	24	1.9802	0.00695684	CSNK1A1, TBL1XR1, ANAPC5, DZIP3, RNF216, CDC16, TOPORS, RLIM, RNF44, RNF115, MAD2L1, UBXN2A, PSMD11, PCBP2, RMND5B, UBC, PSMD4, SPOPL, RNF34, TNFAIP1, CLOCK, KLHL20, RPS27A, RNF145	1097	203	16792	1.80972	1	0.417815	12.1031
GOTERM_BP_DIRECT	GO:0042059~negative regulation of epidermal growth factor receptor signaling pathway	8	0.660066	0.0077848	AP2A2, RNF115, TSG101, ARHGEF7, GRB2, UBC, EPS15L1, RPS27A	1097	36	16792	3.4016	1	0.447604	13.4475
GOTERM_BP_DIRECT	GO:0000086~G2/M transition of mitotic cell cycle	18	1.48515	0.00792158	CEP72, CCP110, PPP1R12B, PKMYT1, BIRC5, WEE1, DCTN1, CDKN1A, CEP57, FGFR1OP, UBC, FBXL7, PAFAH1B1, MASTL, HAUS8, CIT, MELK, RPS27A	1097	137	16792	2.01117	1	0.446845	13.6677
GOTERM_BP_DIRECT	GO:0034616~response to laminar fluid shear stress	4	0.330033	0.00795379	SMAD7, SMAD6, ABCA1, TGFB1	1097	7	16792	8.74697	1	0.441835	13.7195
GOTERM_BP_DIRECT	GO:0035194~posttranscriptional gene silencing by RNA	4	0.330033	0.00795379	AGO1, AGO3, TNRC6B, TNRC6A	1097	7	16792	8.74697	1	0.441835	13.7195
GOTERM_BP_DIRECT	GO:0072583~clathrin-mediated endocytosis	6	0.49505	0.0079782	AP2A2, FNBP1L, INPP5F, FCHO2, HIP1, GAK	1097	20	16792	4.59216	1	0.436655	13.7587
GOTERM_BP_DIRECT	GO:0007030~Golgi organization	12	0.990099	0.00824472	CSNK1A1, ARL1, DNAJC28, RAB30, GBF1, UBXN2A, ARHGEF7, ATL3, CIT, TBC1D20, SEC23IP, GAK	1097	74	16792	2.48225	1	0.441292	14.1858
GOTERM_BP_DIRECT	GO:0003281~ventricular septum development	7	0.577558	0.00829996	XIRP2, SMAD6, MDM2, HEG1, LUZP1, DCTN5, FRS2	1097	28	16792	3.8268	1	0.437515	14.2741
GOTERM_BP_DIRECT	GO:0016925~protein sumoylation	16	1.32013	0.00911217	NUP98, NUP153, EGR2, BIRC5, NUP188, RANGAP1, TOPORS, CBX8, NFATC2IP, PHC3, SENP1, NUP205, MDM2, NUP107, NUP35, NUP58	1097	117	16792	2.09329	1	0.462416	15.5623
GOTERM_BP_DIRECT	GO:0048008~platelet-derived growth factor receptor signaling pathway	7	0.577558	0.00989971	TXNIP, SGPL1, PDGFB, MYO1E, GAB1, PTEN, PLEKHA1	1097	29	16792	3.69484	1	0.484566	16.7939
GOTERM_BP_DIRECT	GO:0001657~ureteric bud development	8	0.660066	0.0105104	OSR1, SMAD7, SMAD6, NPNT, SMAD5, GDF11, FOXC1, TGFB1	1097	38	16792	3.22257	1	0.499281	17.7371
GOTERM_BP_DIRECT	GO:0001701~in utero embryonic development	22	1.81518	0.0105841	BMP2, MYO1E, TGFBR2, GNA12, SMAD4, MYH9, OCRL, ITGB1, GLI3, BCL2L11, ACVR1B, RRN3, SLC30A1, GATA6, ZMIZ1, VEGFA, HEG1, FOXC1, TMEM100, MYC, ADAR, ADD1	1097	187	16792	1.80085	1	0.4958	17.8503
GOTERM_BP_DIRECT	GO:0008285~negative regulation of cell proliferation	39	3.21782	0.0110729	TSG101, STK11, CXCL8, SOX4, REST, CNOT7, MXI1, PTEN, GLI3, TGFB1, TMEM127, NPM1, PKD2, PBRM1, QSOX1, BMP2, KAT2B, ADARB1, NACC2, TAF6, KLF10, SMAD6, KLF11, SMAD4, SKI, RB1, CD164, STAT3, SOD2, SH3BP4, CDKN1A, BTG2, EREG, JUN, BTG3, IRF1, GDF11, F2R, TP53INP1	1097	396	16792	1.50753	1	0.505712	18.597
GOTERM_BP_DIRECT	GO:0007067~mitotic nuclear division	27	2.22772	0.0115062	TRIOBP, SNX9, SEPT2, PKMYT1, NR3C1, CDC16, CCNG2, LATS2, FAM83D, PBRM1, PAFAH1B1, MASTL, USP16, CSNK1A1, ANAPC5, RAN, BIRC5, PAPD5, REEP3, DCTN1, WEE1, SRSF2, FBXL7, HAUS8, WASL, CIT, MAPRE3	1097	248	16792	1.66651	1	0.513426	19.2536
GOTERM_BP_DIRECT	GO:1900740~positive regulation of protein insertion into mitochondrial membrane involved in apoptotic signaling pathway	7	0.577558	0.0117071	E2F1, YWHAZ, SH3GLB1, PPP3R1, YWHAQ, PMAIP1, BCL2L11	1097	30	16792	3.57168	1	0.513828	19.5562
GOTERM_BP_DIRECT	GO:2001020~regulation of response to DNA damage stimulus	4	0.330033	0.0121132	ARMT1, IER3, NPAS2, MCL1	1097	8	16792	7.6536	1	0.520264	20.165
GOTERM_BP_DIRECT	GO:0060155~platelet dense granule organization	4	0.330033	0.0121132	F2RL3, BLOC1S3, ABCA1, F2R	1097	8	16792	7.6536	1	0.520264	20.165
GOTERM_BP_DIRECT	GO:0014066~regulation of phosphatidylinositol 3-kinase signaling	12	0.990099	0.0121212	MAPK1, IER3, KLB, PDGFB, EREG, GRB2, GAB1, PIP4K2A, FRS2, PIP4K2C, PIK3R2, CD28	1097	78	16792	2.35495	1	0.514958	20.1768
GOTERM_BP_DIRECT	GO:0097484~dendrite extension	3	0.247525	0.0122146	SLC9A6, STK11, LLPH	1097	3	16792	15.3072	1	0.512232	20.3163
GOTERM_BP_DIRECT	GO:0000973~posttranscriptional tethering of RNA polymerase II gene DNA at nuclear periphery	3	0.247525	0.0122146	NUP98, PCID2, NUP107	1097	3	16792	15.3072	1	0.512232	20.3163
GOTERM_BP_DIRECT	GO:0030308~negative regulation of cell growth	16	1.32013	0.0122494	DCBLD2, FOXK1, STK11, BMPR2, SMAD4, ESR2, SESN2, RBBP7, TGFB1, NME6, CAPRIN2, ACVR1B, SH3BP4, CDKN1A, APBB2, SERTAD2	1097	121	16792	2.02409	1	0.507894	20.368
GOTERM_BP_DIRECT	GO:0001938~positive regulation of endothelial cell proliferation	11	0.907591	0.0136371	CAV2, BMP2, HMGB2, HIF1A, PDGFB, ANG, F3, JUN, VEGFA, BMPR2, NR4A1	1097	69	16792	2.44028	1	0.540747	22.4103
GOTERM_BP_DIRECT	GO:0007346~regulation of mitotic cell cycle	8	0.660066	0.0138701	CYLD, CDKN1A, GBF1, BIRC5, RB1, SIK1, DAPK3, MYC	1097	40	16792	3.06144	1	0.54155	22.7483
GOTERM_BP_DIRECT	GO:0016239~positive regulation of macroautophagy	6	0.49505	0.0147216	HIF1A, ULK1, SQSTM1, RAB12, WAC, SESN2	1097	23	16792	3.99318	1	0.557864	23.9716
GOTERM_BP_DIRECT	GO:0003148~outflow tract septum morphogenesis	6	0.49505	0.0147216	DVL3, GATA6, SMAD6, TGFBR2, BMPR2, SMAD4	1097	23	16792	3.99318	1	0.557864	23.9716
GOTERM_BP_DIRECT	GO:0010506~regulation of autophagy	9	0.742574	0.0149086	HMGB1, XBP1, ULK1, RRAGD, PIP4K2A, DAPK3, PIP4K2C, TP53INP1, PIK3R2	1097	50	16792	2.7553	1	0.55726	24.2378
GOTERM_BP_DIRECT	GO:0030433~ER-associated ubiquitin-dependent protein catabolic process	10	0.825083	0.0151996	TMEM67, DNAJB9, FOXRED2, UBE2J1, DNAJC10, ERLIN2, CCDC47, FAF2, YOD1, MARCH6	1097	60	16792	2.5512	1	0.559172	24.6504
GOTERM_BP_DIRECT	GO:0032092~positive regulation of protein binding	10	0.825083	0.0168306	CAV1, HERPUD1, BMP2, AKTIP, ARHGEF7, RAN, TCF7L2, CAPRIN2, ADD1, B2M	1097	61	16792	2.50938	1	0.591447	26.9233
GOTERM_BP_DIRECT	GO:1904262~negative regulation of TORC1 signaling	4	0.330033	0.017298	STK11, SESN2, SESN1, SESN3	1097	9	16792	6.8032	1	0.59651	27.5626
GOTERM_BP_DIRECT	GO:0007184~SMAD protein import into nucleus	4	0.330033	0.017298	ZFYVE9, JUN, SPTBN1, TGFB1	1097	9	16792	6.8032	1	0.59651	27.5626
GOTERM_BP_DIRECT	GO:0051642~centrosome localization	5	0.412541	0.0174517	DYNC1LI2, NDEL1, NUBP1, NIN, BICD2	1097	16	16792	4.7835	1	0.594797	27.7717
GOTERM_BP_DIRECT	GO:1900745~positive regulation of p38MAPK cascade	5	0.412541	0.0174517	SASH1, BMP2, MAP3K4, MAP3K3, VEGFA	1097	16	16792	4.7835	1	0.594797	27.7717
GOTERM_BP_DIRECT	GO:0006986~response to unfolded protein	8	0.660066	0.017935	MFN2, CREBRF, HERPUD1, TMBIM6, HSPA4L, FAF2, DNAJB4, HSPA8	1097	42	16792	2.91566	1	0.599975	28.4253
GOTERM_BP_DIRECT	GO:0010827~regulation of glucose transport	7	0.577558	0.0185002	NUP153, NUP98, NUP205, NUP188, NUP107, NUP35, NUP58	1097	33	16792	3.24698	1	0.606604	29.1828
GOTERM_BP_DIRECT	GO:0016055~Wnt signaling pathway	21	1.73267	0.0201983	CSNK1A1, FZD9, DVL3, ZBTB33, XIAP, CSNK1G1, CCDC88C, DRAXIN, TLE3, TCF7L2, WNT2B, TNKS2, MARK2, CYLD, DAB2, UBC, ZRANB1, MCC, HBP1, VPS26A, RPS27A	1097	187	16792	1.71899	1	0.634397	31.413
GOTERM_BP_DIRECT	GO:0006367~transcription initiation from RNA polymerase II promoter	18	1.48515	0.0207849	E2F2, TAF4, E2F3, KAT2B, NRBP1, TAF6, NR2C2AP, GTF2H3, NR4A1, NR3C1, RORA, ESR2, NR2C2, POLR2A, MED16, MED17, NR2F6, TCF4	1097	152	16792	1.81269	1	0.640291	32.1678
GOTERM_BP_DIRECT	GO:0046513~ceramide biosynthetic process	6	0.49505	0.0208726	SAMD8, SPTLC2, CERS2, SGMS1, CLN8, DEGS1	1097	25	16792	3.67373	1	0.637171	32.28
GOTERM_BP_DIRECT	GO:0006913~nucleocytoplasmic transport	6	0.49505	0.0208726	NUP98, SET, RAN, NUP205, NPM1, NUP58	1097	25	16792	3.67373	1	0.637171	32.28
GOTERM_BP_DIRECT	GO:0046686~response to cadmium ion	6	0.49505	0.0208726	MTF1, MAPK9, CYB5A, PRNP, SOD2, B2M	1097	25	16792	3.67373	1	0.637171	32.28
GOTERM_BP_DIRECT	GO:0000188~inactivation of MAPK activity	6	0.49505	0.0208726	GPS1, DUSP18, CAV1, DUSP2, SPRED1, DUSP8	1097	25	16792	3.67373	1	0.637171	32.28
GOTERM_BP_DIRECT	GO:0051607~defense response to virus	19	1.56766	0.0222656	POLR3G, MAVS, POLR3F, ADARB1, F2RL1, CRCP, POLR3A, PMAIP1, TLR7, IFNAR1, IFNAR2, KCNJ8, LYST, PCBP2, IRF1, ITCH, GBP3, GPAM, ADAR	1097	165	16792	1.76265	1	0.656553	34.0383
GOTERM_BP_DIRECT	GO:0007077~mitotic nuclear envelope disassembly	8	0.660066	0.0227713	NUP153, NUP98, NUP205, NUP188, NUP107, NUP35, PRKCB, NUP58	1097	44	16792	2.78313	1	0.66033	34.6659
GOTERM_BP_DIRECT	GO:0048146~positive regulation of fibroblast proliferation	9	0.742574	0.0230058	E2F1, CDKN1A, PDGFB, EREG, ZMIZ1, JUN, MYC, TGFB1, CTC1	1097	54	16792	2.5512	1	0.659631	34.9551
GOTERM_BP_DIRECT	GO:1990086~lens fiber cell apoptotic process	3	0.247525	0.023374	E2F1, E2F2, TGFBR2	1097	4	16792	11.4804	1	0.661079	35.4066
GOTERM_BP_DIRECT	GO:0010826~negative regulation of centrosome duplication	3	0.247525	0.023374	TMEM67, NUBP1, NPM1	1097	4	16792	11.4804	1	0.661079	35.4066
GOTERM_BP_DIRECT	GO:0002248~connective tissue replacement involved in inflammatory response wound healing	3	0.247525	0.023374	HIF1A, TGFB1, F2R	1097	4	16792	11.4804	1	0.661079	35.4066
GOTERM_BP_DIRECT	GO:1901031~regulation of response to reactive oxygen species	3	0.247525	0.023374	SESN2, SESN1, SESN3	1097	4	16792	11.4804	1	0.661079	35.4066
GOTERM_BP_DIRECT	GO:0008356~asymmetric cell division	3	0.247525	0.023374	ACTR2, PARD3, GOLGA2	1097	4	16792	11.4804	1	0.661079	35.4066
GOTERM_BP_DIRECT	GO:0032392~DNA geometric change	3	0.247525	0.023374	HMGB1, HMGB2, HMGB3	1097	4	16792	11.4804	1	0.661079	35.4066
GOTERM_BP_DIRECT	GO:0021955~central nervous system neuron axonogenesis	3	0.247525	0.023374	NDEL1, ARHGAP35, PTEN	1097	4	16792	11.4804	1	0.661079	35.4066
GOTERM_BP_DIRECT	GO:0007623~circadian rhythm	11	0.907591	0.0234495	NONO, NPAS2, CRY2, KLF9, JUN, CREB1, KLF10, SLC6A4, HNRNPR, CLOCK, CPT1A	1097	75	16792	2.24506	1	0.657882	35.4988
GOTERM_BP_DIRECT	GO:0042493~response to drug	30	2.47525	0.0257932	HMGB2, GNA12, SLC6A4, ABCA1, PTEN, PFAS, TGFB1, B2M, GATA6, DHODH, DNMT3B, MYC, TXNIP, ICAM1, DVL3, CREB1, TGFBR2, PAPD7, ITGA2, DPYSL2, CPS1, STAT3, CPT1A, SOD2, ABCG8, CDKN1A, CCND1, JUN, MDM2, GNAS	1097	304	16792	1.51058	1	0.688799	38.3002
GOTERM_BP_DIRECT	GO:0045089~positive regulation of innate immune response	5	0.412541	0.0264544	POLR3G, POLR3F, HMGB2, EREG, CCL5	1097	18	16792	4.252	1	0.693862	39.0694
GOTERM_BP_DIRECT	GO:0045022~early endosome to late endosome transport	5	0.412541	0.0264544	HOOK1, AKTIP, SNX16, EEA1, HOOK3	1097	18	16792	4.252	1	0.693862	39.0694
GOTERM_BP_DIRECT	GO:0051092~positive regulation of NF-kappaB transcription factor activity	16	1.32013	0.0268351	ICAM1, PRKCI, NFKBIA, TGFB1, PRKCB, RPS6KA5, TRIM37, RPS6KA4, TRIM8, TRIM32, NPM1, UBC, MAP3K13, CLOCK, RPS27A, RHEBL1	1097	133	16792	1.84147	1	0.69492	39.5082
GOTERM_BP_DIRECT	GO:0000186~activation of MAPKK activity	8	0.660066	0.0284393	MAP3K4, MAP3K3, MAP3K2, MAP3K14, MAP3K13, CRK, FRS2, F2R	1097	46	16792	2.66212	1	0.712024	41.3246
GOTERM_BP_DIRECT	GO:0072332~intrinsic apoptotic signaling pathway by p53 class mediator	6	0.49505	0.0284918	E2F1, E2F2, STK11, ZMAT3, PMAIP1, DDX5	1097	27	16792	3.4016	1	0.70864	41.3832
GOTERM_BP_DIRECT	GO:0007029~endoplasmic reticulum organization	6	0.49505	0.0284918	CAV2, DNM1L, ATL3, SEC16A, CCDC47, GAK	1097	27	16792	3.4016	1	0.70864	41.3832
GOTERM_BP_DIRECT	GO:0007507~heart development	20	1.65017	0.0303333	BMP2, PDGFB, RBM20, TGFBR2, SOX4, PTEN, GLI3, MIXL1, TGFB1, SOD2, EIF4G2, OSR1, XIRP2, KCNJ8, GAB1, PKD2, NEK8, HEG1, FOXC1, POFUT1	1097	183	16792	1.67292	1	0.727343	43.4027
GOTERM_BP_DIRECT	GO:0019083~viral transcription	14	1.15512	0.0306383	RPL17, NUP98, NUP153, RPL14, RPL27, NUP188, RPL30, RPL9, NUP205, RPL7A, NUP107, NUP35, RPS27A, NUP58	1097	112	16792	1.9134	1	0.727028	43.7307
GOTERM_BP_DIRECT	GO:0090161~Golgi ribbon formation	4	0.330033	0.0308126	STX6, STX16, VTI1A, GOLGA2	1097	11	16792	5.56626	1	0.725195	43.9174
GOTERM_BP_DIRECT	GO:0003181~atrioventricular valve morphogenesis	4	0.330033	0.0308126	BMP2, TGFBR2, BMPR2, MDM2	1097	11	16792	5.56626	1	0.725195	43.9174
GOTERM_BP_DIRECT	GO:0050927~positive regulation of positive chemotaxis	4	0.330033	0.0308126	F3, VEGFA, F2RL1, ITGA2	1097	11	16792	5.56626	1	0.725195	43.9174
GOTERM_BP_DIRECT	GO:0051292~nuclear pore complex assembly	4	0.330033	0.0308126	NUP153, NUP98, NUP205, NUP107	1097	11	16792	5.56626	1	0.725195	43.9174
GOTERM_BP_DIRECT	GO:0070936~protein K48-linked ubiquitination	8	0.660066	0.031602	ARIH2, RNF115, RNF216, ITCH, TOPORS, UBE2Q2, MARCH6, RNF34	1097	47	16792	2.60548	1	0.730469	44.7555
GOTERM_BP_DIRECT	GO:0071230~cellular response to amino acid stimulus	8	0.660066	0.031602	SH3BP4, LAMTOR1, XBP1, IPO5, RRAGD, SESN2, SESN1, SESN3	1097	47	16792	2.60548	1	0.730469	44.7555
GOTERM_BP_DIRECT	GO:0030335~positive regulation of cell migration	20	1.65017	0.0318415	BMP2, STX4, PDGFB, F2RL1, CCL5, DAPK3, TGFB1, MAPK1, DAB2, XBP1, F3, RRAS2, SEMA7A, FGFR1OP, PTP4A1, TRIM32, VEGFA, SEMA4B, HAS2, F2R	1097	184	16792	1.66383	1	0.729401	45.0075
GOTERM_BP_DIRECT	GO:0006888~ER to Golgi vesicle-mediated transport	18	1.48515	0.0322299	SEC23A, DYNC1LI2, NRBP1, ATL3, DCTN5, DCTN6, DCTN4, VTI1A, DCTN1, MPPE1, GBF1, VAMP7, ARCN1, SPTBN1, TBC1D20, SEC23IP, TRAPPC2, GOLGA2	1097	160	16792	1.72206	1	0.730016	45.4137
GOTERM_BP_DIRECT	GO:0032007~negative regulation of TOR signaling	6	0.49505	0.0328814	SH3BP4, TMEM127, TNFAIP8L1, HIF1A, MAPKAPK5, UBR1	1097	28	16792	3.28011	1	0.733502	46.0888
GOTERM_BP_DIRECT	GO:0061418~regulation of transcription from RNA polymerase II promoter in response to hypoxia	6	0.49505	0.0328814	HIF1A, HIF1AN, VEGFA, EGLN3, UBC, RPS27A	1097	28	16792	3.28011	1	0.733502	46.0888
GOTERM_BP_DIRECT	GO:0043066~negative regulation of apoptotic process	41	3.38284	0.0336123	IER3, YWHAZ, MCL1, XIAP, FIGNL1, NFKBIA, BCL2L2, PTEN, PDCD4, GLI3, DAB2, OSR1, GATA6, XBP1, SQSTM1, NPM1, GLO1, ITCH, MYC, RPS27A, KLHL20, PCID2, TMBIM6, SMAD6, PRKCI, WNK3, BIRC5, TOPORS, STAT3, TAX1BP1, SOD2, CDKN1A, SON, MAD2L1, BNIP2, VEGFA, UBC, MDM2, PRNP, APBB2, ADAR	1097	455	16792	1.37933	1	0.737722	46.8367
GOTERM_BP_DIRECT	GO:0000082~G1/S transition of mitotic cell cycle	13	1.07261	0.0336681	PPP6C, POLE, PKMYT1, RB1, ITGB1, MCM5, LATS2, PRIM1, ACVR1B, RPA2, CDKN1A, CCND1, RRM2	1097	102	16792	1.95092	1	0.73471	46.8934
GOTERM_BP_DIRECT	GO:0006661~phosphatidylinositol biosynthetic process	9	0.742574	0.0337846	MTMR3, CDIPT, PI4KA, INPP5F, OCRL, PIP4K2A, PTEN, PIP4K2C, PIK3R2	1097	58	16792	2.37526	1	0.73237	47.0116
GOTERM_BP_DIRECT	GO:0010629~negative regulation of gene expression	16	1.32013	0.0338009	STC2, LDLR, PDGFB, YY1, CREB1, RB1, REST, CNOT7, TGFB1, ACVR1B, CDKN1A, ZNF148, ITGB8, CD46, CD28, TP53INP1	1097	137	16792	1.7877	1	0.728994	47.0282
GOTERM_BP_DIRECT	GO:0010862~positive regulation of pathway-restricted SMAD protein phosphorylation	8	0.660066	0.0349917	ACVR1B, DAB2, BMP2, BMPR2, GDF11, SMAD4, TGFB1, BMP8B	1097	48	16792	2.5512	1	0.737905	48.2217
GOTERM_BP_DIRECT	GO:0006686~sphingomyelin biosynthetic process	3	0.247525	0.0372837	SAMD8, SPTLC2, SGMS1	1097	5	16792	9.18432	1	0.756938	50.4476
GOTERM_BP_DIRECT	GO:0051081~nuclear envelope disassembly	3	0.247525	0.0372837	NDEL1, PAFAH1B1, DCTN1	1097	5	16792	9.18432	1	0.756938	50.4476
GOTERM_BP_DIRECT	GO:1990314~cellular response to insulin-like growth factor stimulus	3	0.247525	0.0372837	SLC25A33, CREB1, TGFB1	1097	5	16792	9.18432	1	0.756938	50.4476
GOTERM_BP_DIRECT	GO:0090090~negative regulation of canonical Wnt signaling pathway	18	1.48515	0.0375416	CSNK1A1, DVL3, BMP2, CAV1, DRAXIN, FOXO3, TCF7L2, GLI3, TMEM64, ZNRF3, LATS2, CYLD, DAB2, PSMD11, UBC, MCC, PSMD4, RPS27A	1097	163	16792	1.69037	1	0.755999	50.6924
GOTERM_BP_DIRECT	GO:0000289~nuclear-transcribed mRNA poly(A) tail shortening	6	0.49505	0.0376692	TNKS1BP1, CNOT6L, EIF4A2, CNOT7, CNOT4, SAMD4B	1097	29	16792	3.16701	1	0.753861	50.813
GOTERM_BP_DIRECT	GO:0000281~mitotic cytokinesis	6	0.49505	0.0376692	CKAP2, KIF23, SNX9, SON, SPTBN1, RACGAP1	1097	29	16792	3.16701	1	0.753861	50.813
GOTERM_BP_DIRECT	GO:0045214~sarcomere organization	6	0.49505	0.0376692	MYLK3, CFL2, MYPN, PRKAR1A, WDR1, ITGB1	1097	29	16792	3.16701	1	0.753861	50.813
GOTERM_BP_DIRECT	GO:0014911~positive regulation of smooth muscle cell migration	5	0.412541	0.0377857	PDGFB, ITGA2, HAS2, CCL5, MYC	1097	20	16792	3.8268	1	0.751643	50.9229
GOTERM_BP_DIRECT	GO:0007254~JNK cascade	8	0.660066	0.0386138	GPS1, IRAK4, PTGER4, UBC, MINK1, MAPK9, MAP3K13, RPS27A	1097	49	16792	2.49913	1	0.756	51.6976
GOTERM_BP_DIRECT	GO:0050921~positive regulation of chemotaxis	4	0.330033	0.0391338	STX4, PDGFB, F2RL1, TGFB1	1097	12	16792	5.1024	1	0.757464	52.1781
GOTERM_BP_DIRECT	GO:0008543~fibroblast growth factor receptor signaling pathway	11	0.907591	0.0403758	MAPK1, HNRNPM, KLB, CEP57, GRB2, UBC, SHOC2, SPRED1, FRS2, RPS27A, POLR2A	1097	82	16792	2.05341	1	0.765185	53.3075
GOTERM_BP_DIRECT	GO:0046854~phosphatidylinositol phosphorylation	12	0.990099	0.0422228	KLB, PDGFB, EREG, GRB2, GAB1, PI4KA, PIP4K2A, IP6K1, FRS2, PIP4K2C, PIK3R2, CD28	1097	94	16792	1.95411	1	0.777489	54.9406
GOTERM_BP_DIRECT	GO:0090004~positive regulation of establishment of protein localization to plasma membrane	6	0.49505	0.0428616	PDPK1, STX4, PLS1, PRKCI, WNK3, ITGB1	1097	30	16792	3.06144	1	0.779564	55.4928
GOTERM_BP_DIRECT	GO:0044344~cellular response to fibroblast growth factor stimulus	6	0.49505	0.0428616	CXCL8, DSTYK, NR4A1, CCL5, CPS1, MYC	1097	30	16792	3.06144	1	0.779564	55.4928
GOTERM_BP_DIRECT	GO:0060070~canonical Wnt signaling pathway	11	0.907591	0.0433378	FZD9, TBL1XR1, DVL3, CCND1, STK11, SOX4, PTEN, MYC, TCF7L2, ZNRF3, WNT2B	1097	83	16792	2.02867	1	0.780312	55.9001
GOTERM_BP_DIRECT	GO:0048208~COPII vesicle coating	9	0.742574	0.0438209	SEC23A, PPP6C, SEC16A, PPP6R3, TBC1D20, SEC23IP, TRAPPC10, GOLGA2, TRAPPC2	1097	61	16792	2.25844	1	0.7811	56.3099
GOTERM_BP_DIRECT	GO:0030036~actin cytoskeleton organization	15	1.23762	0.0443067	FMNL3, RAN, LIMK1, ARHGEF18, SSH2, RND3, PDPK1, XIRP2, TMOD3, PAFAH1B1, CAP1, TRIP10, DNAJB6, IQSEC1, ADD1	1097	130	16792	1.76622	1	0.781894	56.7183
GOTERM_BP_DIRECT	GO:0030879~mammary gland development	5	0.412541	0.0443426	CAV1, FASN, ITGA2, ARHGAP35, BCL2L11	1097	21	16792	3.64457	1	0.779237	56.7483
GOTERM_BP_DIRECT	GO:0006397~mRNA processing	19	1.56766	0.0448426	RBM23, ADARB1, RBM20, PAPD5, HNRNPR, SRPK1, SF3B3, NONO, SRSF2, SON, A1CF, CNOT6L, PRPF8, QKI, LSM3, ACIN1, SREK1IP1, WDR33, ADAR	1097	179	16792	1.62479	1	0.78015	57.1645
GOTERM_BP_DIRECT	GO:0006457~protein folding	19	1.56766	0.0469219	GRPEL2, FKBP7, FUT10, TMX3, SACS, DNAJB13, LRPAP1, BAG2, CCT8, TBCC, FKBP14, HSPA4L, GNB5, PDRG1, GNB4, DNAJB4, CDC37L1, DNAJB6, HSPA8	1097	180	16792	1.61576	1	0.792596	58.8553
GOTERM_BP_DIRECT	GO:0045444~fat cell differentiation	10	0.825083	0.0473697	METTL8, CCND1, EGR2, SMAD6, TRIM32, BSCL2, SOCS7, ERAP1, NR4A1, TCF7L2	1097	73	16792	2.09688	1	0.79297	59.2111
GOTERM_BP_DIRECT	GO:0048147~negative regulation of fibroblast proliferation	6	0.49505	0.0484629	TRIM32, SKI, PMAIP1, MYC, SOD2, TP53INP1	1097	31	16792	2.96268	1	0.797799	60.0674
GOTERM_BP_DIRECT	GO:0006359~regulation of transcription from RNA polymerase III promoter	4	0.330033	0.0484689	POLR3G, POLR3F, ZNF76, ZNF143	1097	13	16792	4.70991	1	0.795105	60.072
GOTERM_BP_DIRECT	GO:0060389~pathway-restricted SMAD protein phosphorylation	4	0.330033	0.0484689	BMP2, SMAD7, TGFBR2, TGFB1	1097	13	16792	4.70991	1	0.795105	60.072
GOTERM_BP_DIRECT	GO:0090263~positive regulation of canonical Wnt signaling pathway	14	1.15512	0.0493162	FZD9, CAV1, RNF220, XIAP, PSMD11, UBR5, UBC, SOX4, PSMD4, DAPK3, RPS27A, CAPRIN2, WNT2B, TNKS2	1097	120	16792	1.78584	1	0.798151	60.7239
GOTERM_BP_DIRECT	GO:0006914~autophagy	15	1.23762	0.0519566	HMGB1, PLEKHM1, TOLLIP, TSG101, STK11, TMBIM6, SESN2, VTI1A, TBC1D17, FNBP1L, SQSTM1, SH3GLB1, XBP1, ATG2A, RAB12	1097	133	16792	1.72638	1	0.812559	62.6916
GOTERM_BP_DIRECT	GO:0043547~positive regulation of GTPase activity	48	3.9604	0.0521099	CCL1, SNX9, CAV2, PDGFB, AGFG2, GRB2, EZH2, HPS1, ARHGAP35, MYO9B, RANGAP1, CCL5, OCRL, ITGB1, RAB3IP, ARHGAP12, TBC1D17, GBF1, ARHGAP1, RAPGEF4, DENND5B, EIF2B2, TRIP10, FRS2, IQSEC1, PIK3R2, ICAM1, DVL3, DNM1L, KLB, LAMTOR1, ARHGEF7, ARHGEF18, RACGAP1, ARHGAP32, NDEL1, RABEP1, EREG, BNIP2, FNBP1L, JUN, ACAP2, GNB5, JAK1, SPTBN1, GNAS, ARAP2, TBC1D20	1097	565	16792	1.30043	1	0.810922	62.8029
GOTERM_BP_DIRECT	GO:0007182~common-partner SMAD protein phosphorylation	3	0.247525	0.0535376	TGFBR2, SPTBN1, TGFB1	1097	6	16792	7.6536	1	0.817058	63.8247
GOTERM_BP_DIRECT	GO:0034454~microtubule anchoring at centrosome	3	0.247525	0.0535376	NIN, DCTN1, HOOK3	1097	6	16792	7.6536	1	0.817058	63.8247
GOTERM_BP_DIRECT	GO:0006207~'de novo' pyrimidine nucleobase biosynthetic process	3	0.247525	0.0535376	DHODH, CPS1, CMPK1	1097	6	16792	7.6536	1	0.817058	63.8247
GOTERM_BP_DIRECT	GO:0051438~regulation of ubiquitin-protein transferase activity	3	0.247525	0.0535376	ZYG11A, FEM1B, FEM1A	1097	6	16792	7.6536	1	0.817058	63.8247
GOTERM_BP_DIRECT	GO:0060430~lung saccule development	3	0.247525	0.0535376	PTGES3, GATA6, CREB1	1097	6	16792	7.6536	1	0.817058	63.8247
GOTERM_BP_DIRECT	GO:0061635~regulation of protein complex stability	3	0.247525	0.0535376	SQSTM1, ATG14, HSPA8	1097	6	16792	7.6536	1	0.817058	63.8247
GOTERM_BP_DIRECT	GO:0090160~Golgi to lysosome transport	3	0.247525	0.0535376	AP1G1, ANKFY1, GAK	1097	6	16792	7.6536	1	0.817058	63.8247
GOTERM_BP_DIRECT	GO:0001658~branching involved in ureteric bud morphogenesis	7	0.577558	0.0535525	BMP2, NPNT, PKD2, SMAD4, GLI3, MYC, HOXD11	1097	42	16792	2.5512	1	0.814624	63.8352
GOTERM_BP_DIRECT	GO:0032212~positive regulation of telomere maintenance via telomerase	6	0.49505	0.0544755	MAPK1, MAP3K4, MAPKAPK5, HMBOX1, CCT8, TNKS2	1097	32	16792	2.8701	1	0.817595	64.4814
GOTERM_BP_DIRECT	GO:0032436~positive regulation of proteasomal ubiquitin-dependent protein catabolic process	9	0.742574	0.0556443	CSNK1A1, DAB2, ARIH2, SMAD7, ANKIB1, MDM2, UBE2V2, SOCS5, RNF19B	1097	64	16792	2.15258	1	0.821879	65.284
GOTERM_BP_DIRECT	GO:0043065~positive regulation of apoptotic process	28	2.31023	0.0561023	HMGB1, ZMAT3, SOX4, PMAIP1, FOXO3, REST, ITGB1, TGFB1, LATS2, SQSTM1, DHODH, ACIN1, CASP2, RPS27A, FZD9, TXNIP, BMP2, DNM1L, ARHGEF7, CREB1, ARHGEF18, KLF11, NR4A1, DAPK3, BCL2L11, UBC, APBB2, MELK	1097	300	16792	1.42867	1	0.822043	65.5939
GOTERM_BP_DIRECT	GO:0016477~cell migration	18	1.48515	0.057256	FMNL3, PEAK1, PRKCI, WWC1, ABI2, ARHGAP35, PTEN, ITGB1, TGFB1, FAM83D, PDPK1, NDEL1, ANG, JAK1, ZRANB1, FOXC1, LAMC1, TNFAIP1	1097	172	16792	1.60192	1	0.826053	66.3627
GOTERM_BP_DIRECT	GO:0030509~BMP signaling pathway	10	0.825083	0.0586205	BMP2, RGMB, SMAD7, SMAD6, SMAD5, BMPR2, SMAD4, SKI, TMEM100, BMP8B	1097	76	16792	2.01411	1	0.831038	67.2511
GOTERM_BP_DIRECT	GO:1901224~positive regulation of NIK/NF-kappaB signaling	4	0.330033	0.0587825	HMGB1, SASH1, AGO1, AGO3	1097	14	16792	4.37349	1	0.82957	67.3551
GOTERM_BP_DIRECT	GO:0071044~histone mRNA catabolic process	4	0.330033	0.0587825	TUT1, UPF1, MTPAP, PAPD5	1097	14	16792	4.37349	1	0.82957	67.3551
GOTERM_BP_DIRECT	GO:0032461~positive regulation of protein oligomerization	4	0.330033	0.0587825	SNX9, SH3GLB1, PMAIP1, MMP3	1097	14	16792	4.37349	1	0.82957	67.3551
GOTERM_BP_DIRECT	GO:0051016~barbed-end actin filament capping	4	0.330033	0.0587825	TRIOBP, TWF1, CAPZA2, ADD1	1097	14	16792	4.37349	1	0.82957	67.3551
GOTERM_BP_DIRECT	GO:0043525~positive regulation of neuron apoptotic process	7	0.577558	0.0589524	EPHA7, JUN, UBE2M, FOXO3, PMAIP1, CASP2, BCL2L11	1097	43	16792	2.49187	1	0.828154	67.4638
GOTERM_BP_DIRECT	GO:0001836~release of cytochrome c from mitochondria	5	0.412541	0.0592358	FZD9, DNM1L, JUN, PMAIP1, SOD2	1097	23	16792	3.32765	1	0.827349	67.6444
GOTERM_BP_DIRECT	GO:0032967~positive regulation of collagen biosynthetic process	5	0.412541	0.0592358	ITGA2, CBX8, TGFB1, SUCO, F2R	1097	23	16792	3.32765	1	0.827349	67.6444
GOTERM_BP_DIRECT	GO:0050821~protein stabilization	15	1.23762	0.0604711	DVL3, ATP1B3, SMAD7, CREB1, SOX4, PTEN, CDKN1A, A1CF, AAK1, TELO2, CCT8, GAPDH, CDC37L1, WIZ, HIP1	1097	136	16792	1.68829	1	0.831494	68.4206
GOTERM_BP_DIRECT	GO:0043491~protein kinase B signaling	6	0.49505	0.0608996	TMEM100, THEM4, CCL5, SESN2, PTEN, TGFB1	1097	33	16792	2.78313	1	0.831433	68.6856
GOTERM_BP_DIRECT	GO:0010718~positive regulation of epithelial to mesenchymal transition	6	0.49505	0.0608996	DAB2, BMP2, TGFBR2, EZH2, SMAD4, TGFB1	1097	33	16792	2.78313	1	0.831433	68.6856
GOTERM_BP_DIRECT	GO:1901796~regulation of signal transduction by p53 class mediator	14	1.15512	0.0611078	TAF4, TAF6, STK11, NUAK1, MAPKAPK5, RBBP7, RPA2, RFC3, UBC, MDM2, DYRK2, ZNF385A, RPS27A, TP53INP1	1097	124	16792	1.72823	1	0.830257	68.8137
GOTERM_BP_DIRECT	GO:0043123~positive regulation of I-kappaB kinase/NF-kappaB signaling	17	1.40264	0.0611939	MAVS, F2RL1, TSPAN6, PRKCB, IRAK4, TRAF3IP2, C18ORF32, TNFRSF10B, TMEM9B, TRIM8, MAP3K3, TRIM32, UBC, RHOC, MAP3K14, RPS27A, F2R	1097	161	16792	1.61629	1	0.828469	68.8665
GOTERM_BP_DIRECT	GO:0006406~mRNA export from nucleus	12	0.990099	0.0611988	SRSF2, NUP153, NUP98, UPF1, SMG6, NUP205, DDX39B, SMG7, NUP188, NUP107, NUP35, NUP58	1097	100	16792	1.83686	1	0.826272	68.8695
GOTERM_BP_DIRECT	GO:0032869~cellular response to insulin stimulus	10	0.825083	0.0627213	PDPK1, KAT2B, SLC2A4, XBP1, SLC25A33, PRKCI, PDE3B, RAB10, MYC, PIK3R2	1097	77	16792	1.98795	1	0.831739	69.7893
GOTERM_BP_DIRECT	GO:0050790~regulation of catalytic activity	9	0.742574	0.0645539	GRPEL2, SH3BP4, SEPT2, PPP1R3B, BAG2, SHOC2, MTMR9, CBX8, SOD2	1097	66	16792	2.08735	1	0.83844	70.8624
GOTERM_BP_DIRECT	GO:0006297~nucleotide-excision repair, DNA gap filling	5	0.412541	0.0675589	RPA2, RFC3, POLE, UBC, RPS27A	1097	24	16792	3.189	1	0.850001	72.5443
GOTERM_BP_DIRECT	GO:0006470~protein dephosphorylation	14	1.15512	0.0676557	PPP6C, PHLPP2, CPPED1, STYX, PTPN4, SSH2, CYCS, PPP3R1, PTEN, MTMR3, PPP1R3B, DUSP2, PPM1H, PPTC7	1097	126	16792	1.7008	1	0.848393	72.597
GOTERM_BP_DIRECT	GO:0097192~extrinsic apoptotic signaling pathway in absence of ligand	6	0.49505	0.067734	MCL1, MKNK2, BCL2L2, FOXO3, CASP2, BCL2L11	1097	34	16792	2.70127	1	0.84671	72.6394
GOTERM_BP_DIRECT	GO:0001932~regulation of protein phosphorylation	6	0.49505	0.067734	CCDC88C, ATG14, EZH2, ITPKB, SESN2, TLR7	1097	34	16792	2.70127	1	0.84671	72.6394
GOTERM_BP_DIRECT	GO:1904707~positive regulation of vascular smooth muscle cell proliferation	4	0.330033	0.0700313	PDGFB, XBP1, DDX39B, MDM2	1097	15	16792	4.08192	1	0.854536	73.8589
GOTERM_BP_DIRECT	GO:0034389~lipid particle organization	4	0.330033	0.0700313	BSCL2, FAF2, PTGFRN, TBC1D20	1097	15	16792	4.08192	1	0.854536	73.8589
GOTERM_BP_DIRECT	GO:0032793~positive regulation of CREB transcription factor activity	4	0.330033	0.0700313	RPS6KA5, CRTC3, RPS6KA4, VEGFA	1097	15	16792	4.08192	1	0.854536	73.8589
GOTERM_BP_DIRECT	GO:0030514~negative regulation of BMP signaling pathway	7	0.577558	0.070691	NBL1, CAV1, MINOS1-NBL1, SMAD7, SMAD6, SKI, SKIL	1097	45	16792	2.38112	1	0.855308	74.1994
GOTERM_BP_DIRECT	GO:0016049~cell growth	8	0.660066	0.0707843	ATP6V0E1, NUBP1, LAMTOR1, XBP1, SOCS5, SGMS1, DDX5, TGFB1	1097	56	16792	2.18674	1	0.853751	74.2473
GOTERM_BP_DIRECT	GO:0051260~protein homooligomerization	18	1.48515	0.0708573	KCND3, CAV1, NACC2, CCDC88C, KCNB1, ATL3, SLC6A4, KCNA7, CPT1A, SOD2, CEP57, TYSND1, NPM1, ATG16L1, PRNP, POLQ, TNFAIP1, NUP58	1097	177	16792	1.55666	1	0.852115	74.2846
GOTERM_BP_DIRECT	GO:0001934~positive regulation of protein phosphorylation	14	1.15512	0.0710962	MAVS, DVL3, CCND1, EPHA7, DAB2, BMP2, AKTIP, XBP1, SQSTM1, ATG14, VEGFA, IGF2, FAM129A, TGFB1	1097	127	16792	1.68741	1	0.851171	74.4065
GOTERM_BP_DIRECT	GO:0072643~interferon-gamma secretion	3	0.247525	0.0717711	BTN3A1, F2RL1, BTN3A2	1097	7	16792	6.56023	1	0.852028	74.748
GOTERM_BP_DIRECT	GO:0036010~protein localization to endosome	3	0.247525	0.0717711	TOLLIP, ACAP2, MICALL1	1097	7	16792	6.56023	1	0.852028	74.748
GOTERM_BP_DIRECT	GO:0060840~artery development	3	0.247525	0.0717711	BMPR2, LUZP1, GLI3	1097	7	16792	6.56023	1	0.852028	74.748
GOTERM_BP_DIRECT	GO:0035280~miRNA loading onto RISC involved in gene silencing by miRNA	3	0.247525	0.0717711	AGO1, AGO3, ADAR	1097	7	16792	6.56023	1	0.852028	74.748
GOTERM_BP_DIRECT	GO:0008064~regulation of actin polymerization or depolymerization	3	0.247525	0.0717711	SSH2, ARHGAP35, CIT	1097	7	16792	6.56023	1	0.852028	74.748
GOTERM_BP_DIRECT	GO:0003183~mitral valve morphogenesis	3	0.247525	0.0717711	SMAD6, BMPR2, SOX4	1097	7	16792	6.56023	1	0.852028	74.748
GOTERM_BP_DIRECT	GO:0001783~B cell apoptotic process	3	0.247525	0.0717711	TRAF3IP2, TNFRSF21, BCL2L11	1097	7	16792	6.56023	1	0.852028	74.748
GOTERM_BP_DIRECT	GO:0009749~response to glucose	9	0.742574	0.0742997	TXNIP, PFKFB2, TGFBR2, SESN2, EIF2B2, PTEN, GPAM, TCF7L2, TGFB1	1097	68	16792	2.02595	1	0.860184	75.9893
GOTERM_BP_DIRECT	GO:0006284~base-excision repair	6	0.49505	0.0749753	HMGB1, RPA2, MPG, HUWE1, POLQ, NTHL1	1097	35	16792	2.62409	1	0.860932	76.3111
GOTERM_BP_DIRECT	GO:0031648~protein destabilization	6	0.49505	0.0749753	BMP2, CCDC88C, XBP1, MDM2, MYLIP, FBXL3	1097	35	16792	2.62409	1	0.860932	76.3111
GOTERM_BP_DIRECT	GO:0048589~developmental growth	5	0.412541	0.0764516	ZMIZ1, EIF4H, SMAD4, GNAS, GLI3	1097	25	16792	3.06144	1	0.86465	77
GOTERM_BP_DIRECT	GO:2000134~negative regulation of G1/S transition of mitotic cell cycle	5	0.412541	0.0764516	CDKN1A, EZH2, PKD2, RB1, PTEN	1097	25	16792	3.06144	1	0.86465	77
GOTERM_BP_DIRECT	GO:0019886~antigen processing and presentation of exogenous peptide antigen via MHC class II	11	0.907591	0.0767231	KIF23, SEC23A, AP2A2, DYNC1LI2, AP1G1, DCTN5, DCTN6, CTSS, RACGAP1, DCTN4, DCTN1	1097	92	16792	1.83021	1	0.863861	77.1247
GOTERM_BP_DIRECT	GO:0016575~histone deacetylation	7	0.577558	0.0770288	MORF4L1, TBL1XR1, NACC2, ARID4B, RBBP7, BAZ2A, BRMS1L	1097	46	16792	2.32936	1	0.863204	77.2642
GOTERM_BP_DIRECT	GO:0007405~neuroblast proliferation	4	0.330033	0.0821651	FZD9, PAFAH1B1, RACGAP1, FRS2	1097	16	16792	3.8268	1	0.879238	79.4919
GOTERM_BP_DIRECT	GO:1904355~positive regulation of telomere capping	4	0.330033	0.0821651	MAPK1, MAP3K4, MAPKAPK5, TNKS2	1097	16	16792	3.8268	1	0.879238	79.4919
GOTERM_BP_DIRECT	GO:0007611~learning or memory	6	0.49505	0.0826187	FZD9, EGR2, PAFAH1B1, PRNP, PTEN, ZNF385A	1097	36	16792	2.5512	1	0.879054	79.6785
GOTERM_BP_DIRECT	GO:0019985~translesion synthesis	6	0.49505	0.0826187	RPA2, RFC3, REV1, UBC, RPS27A, REV3L	1097	36	16792	2.5512	1	0.879054	79.6785
GOTERM_BP_DIRECT	GO:0007264~small GTPase mediated signal transduction	23	1.89769	0.0828925	ARL1, RAB8B, RAP2C, RAB5B, RAN, ARHGEF18, ARL9, ARHGAP35, RAB42, RND3, DNAJC27, ARHGAP32, RAB30, RRAS2, RAB22A, ARHGAP1, YWHAQ, RHOC, RAPGEF4, RAB12, RAB10, NKIRAS1, RHEBL1	1097	246	16792	1.43116	1	0.878292	79.7902
GOTERM_BP_DIRECT	GO:0008630~intrinsic apoptotic signaling pathway in response to DNA damage	7	0.577558	0.0836766	E2F1, MCL1, BCL2L2, TOPORS, CASP2, BCL2L11, SOD2	1097	47	16792	2.2798	1	0.879174	80.1072
GOTERM_BP_DIRECT	GO:0009267~cellular response to starvation	7	0.577558	0.0836766	CAV1, ATG14, KLF10, BMPR2, RRAGD, HSPA8, WNT2B	1097	47	16792	2.2798	1	0.879174	80.1072
GOTERM_BP_DIRECT	GO:0007265~Ras protein signal transduction	9	0.742574	0.0848859	USP28, CDKN1A, GRB2, JUN, RRAS2, MAPKAPK5, SHOC2, RB1, RFXANK	1097	70	16792	1.96807	1	0.881372	80.5867
GOTERM_BP_DIRECT	GO:0045930~negative regulation of mitotic cell cycle	5	0.412541	0.0858987	MAD2L1, BTG3, FOXC1, HECA, TGFB1	1097	26	16792	2.94369	1	0.882909	80.9799
GOTERM_BP_DIRECT	GO:0061621~canonical glycolysis	5	0.412541	0.0858987	PFKFB2, PGAM1, PFKP, HK1, GAPDH	1097	26	16792	2.94369	1	0.882909	80.9799
GOTERM_BP_DIRECT	GO:0006612~protein targeting to membrane	5	0.412541	0.0858987	PARD3, PRKCI, ICMT, RAB3IP, MICALL1	1097	26	16792	2.94369	1	0.882909	80.9799
GOTERM_BP_DIRECT	GO:0045070~positive regulation of viral genome replication	5	0.412541	0.0858987	ADARB1, CCL5, SRPK1, ADAR, CD28	1097	26	16792	2.94369	1	0.882909	80.9799
GOTERM_BP_DIRECT	GO:0030097~hemopoiesis	8	0.660066	0.0883223	SGPL1, PDGFB, FUT10, MKNK2, CD164, MELK, RUNX3, SOD2	1097	59	16792	2.07555	1	0.888574	81.8905
GOTERM_BP_DIRECT	GO:0000398~mRNA splicing, via spliceosome	21	1.73267	0.0895523	RBM41, DDX39B, ELAVL1, ELAVL2, DDX5, HNRNPR, PRPF4, SF3B3, POLR2A, NONO, SRSF2, HNRNPM, PAPOLA, DDX46, SUGP1, PLRG1, PRPF8, PCBP2, ISY1, LSM3, HSPA8	1097	222	16792	1.44798	1	0.890585	82.3368
GOTERM_BP_DIRECT	GO:0071260~cellular response to mechanical stimulus	9	0.742574	0.0904936	TNFRSF10B, PTGER4, MAP3K2, IRF1, ITGA2, MAP3K14, TLR7, CASP2, TGFB1	1097	71	16792	1.94035	1	0.891738	82.6712
GOTERM_BP_DIRECT	GO:0097190~apoptotic signaling pathway	9	0.742574	0.0904936	TNFRSF21, SGPL1, CAV1, PTGIS, SENP1, DAPK3, CASP2, HIP1, CD28	1097	71	16792	1.94035	1	0.891738	82.6712
GOTERM_BP_DIRECT	GO:0000910~cytokinesis	7	0.577558	0.0906316	KIF23, ZFYVE26, RHOC, BIRC5, CIT, MYH9, DAPK3	1097	48	16792	2.2323	1	0.890638	82.7197
GOTERM_BP_DIRECT	GO:0006296~nucleotide-excision repair, DNA incision, 5'-to lesion	6	0.49505	0.0906576	RPA2, RFC3, UBC, GTF2H3, NTHL1, RPS27A	1097	37	16792	2.48225	1	0.889226	82.7289
GOTERM_BP_DIRECT	GO:0045786~negative regulation of cell cycle	6	0.49505	0.0906576	BMP2, TAF6, NR4A1, PDCD4, TGFB1, RUNX3	1097	37	16792	2.48225	1	0.889226	82.7289
GOTERM_BP_DIRECT	GO:0070534~protein K63-linked ubiquitination	6	0.49505	0.0906576	ZFP91, UBE2O, ARIH2, RNF115, UBE2V2, ITCH	1097	37	16792	2.48225	1	0.889226	82.7289
GOTERM_BP_DIRECT	GO:0006919~activation of cysteine-type endopeptidase activity involved in apoptotic process	10	0.825083	0.0910878	TNFRSF10B, SENP1, F3, ACER2, EGLN3, PMAIP1, CASP2, BCL2L11, HIP1, F2R	1097	83	16792	1.84424	1	0.888954	82.8792
GOTERM_BP_DIRECT	GO:1903071~positive regulation of ER-associated ubiquitin-dependent protein catabolic process	3	0.247525	0.091657	CAV1, HERPUD1, XBP1	1097	8	16792	5.7402	1	0.889075	83.0763
GOTERM_BP_DIRECT	GO:0044387~negative regulation of protein kinase activity by regulation of protein phosphorylation	3	0.247525	0.091657	ADARB1, NPM1, ADAR	1097	8	16792	5.7402	1	0.889075	83.0763
GOTERM_BP_DIRECT	GO:0008090~retrograde axonal transport	3	0.247525	0.091657	NDEL1, SNAPIN, PAFAH1B1	1097	8	16792	5.7402	1	0.889075	83.0763
GOTERM_BP_DIRECT	GO:0051896~regulation of protein kinase B signaling	3	0.247525	0.091657	STK11, INPP5F, SESN3	1097	8	16792	5.7402	1	0.889075	83.0763
GOTERM_BP_DIRECT	GO:0002456~T cell mediated immunity	3	0.247525	0.091657	CD46, BTN3A3, BTN3A2	1097	8	16792	5.7402	1	0.889075	83.0763
GOTERM_BP_DIRECT	GO:0042119~neutrophil activation	3	0.247525	0.091657	F2RL1, CXCL8, CCL5	1097	8	16792	5.7402	1	0.889075	83.0763
GOTERM_BP_DIRECT	GO:0007183~SMAD protein complex assembly	3	0.247525	0.091657	ZFYVE9, SMAD4, TGFB1	1097	8	16792	5.7402	1	0.889075	83.0763
GOTERM_BP_DIRECT	GO:0030836~positive regulation of actin filament depolymerization	3	0.247525	0.091657	CFL2, F2RL1, WDR1	1097	8	16792	5.7402	1	0.889075	83.0763
GOTERM_BP_DIRECT	GO:0000059~protein import into nucleus, docking	3	0.247525	0.091657	NUP98, NUP205, IPO5	1097	8	16792	5.7402	1	0.889075	83.0763
GOTERM_BP_DIRECT	GO:0048661~positive regulation of smooth muscle cell proliferation	8	0.660066	0.0946673	IRAK4, PDGFB, EREG, JUN, TGFBR2, ITGA2, CCL5, MYC	1097	60	16792	2.04096	1	0.895776	84.0832
GOTERM_BP_DIRECT	GO:2000778~positive regulation of interleukin-6 secretion	4	0.330033	0.0951287	HMGB1, XBP1, F2RL1, F2R	1097	17	16792	3.60169	1	0.895574	84.2324
GOTERM_BP_DIRECT	GO:0006672~ceramide metabolic process	4	0.330033	0.0951287	SGPL1, ACER2, ORMDL3, CLN8	1097	17	16792	3.60169	1	0.895574	84.2324
GOTERM_BP_DIRECT	GO:0030048~actin filament-based movement	4	0.330033	0.0951287	MYO1E, WIPF2, MYO9B, MYH9	1097	17	16792	3.60169	1	0.895574	84.2324
GOTERM_BP_DIRECT	GO:0055007~cardiac muscle cell differentiation	5	0.412541	0.0958825	BMP2, GATA6, SIK1, ITGB1, KDM6B	1097	27	16792	2.83467	1	0.896131	84.4734
GOTERM_BP_DIRECT	GO:0042752~regulation of circadian rhythm	7	0.577558	0.0978899	NONO, CRY2, CREB1, KLF10, EZH2, MAPK9, FBXL3	1097	49	16792	2.18674	1	0.899837	85.0982
GOTERM_BP_DIRECT	GO:0030522~intracellular receptor signaling pathway	6	0.49505	0.0990841	DCBLD2, NCOA3, NR2F6, NR4A1, RORA, STAT3	1097	38	16792	2.41693	1	0.901422	85.4586
GOTERM_BP_DIRECT	GO:0018107~peptidyl-threonine phosphorylation	6	0.49505	0.0990841	ACVR1B, MAPK1, PDPK1, OSR1, TGFBR2, MARK2	1097	38	16792	2.41693	1	0.901422	85.4586

## Sheet: CC(hsa-miR-93-5p)
Category	Term	Count	%	PValue	Genes	List Total	Pop Hits	Pop Total	Fold Enrichment	Bonferroni	Benjamini	FDR
GOTERM_CC_DIRECT	GO:0005654~nucleoplasm	279	23.0198	3.73076e-16	TGOLN2, NR2C2AP, CDKN2AIPNL, BBX, RORA, REST, CDC16, ACBD5, GTF2IRD2B, HOXD11, NONO, PRIM1, HIST1H2BJ, LSM3, NUP35, H1F0, ANAPC5, RAN, POLE, DCTN5, PTPDC1, NCAPD2, MAPK1, RFC3, HUWE1, MTF1, MED16, UBR5, JUN, MED17, MAPK9, ADD1, CRTC3, COIL, DUSP18, ISY1, SYBU, POLM, PBRM1, POLQ, DNMT3B, NTHL1, IKZF4, KLF9, SMAD7, SMAD5, RYBP, GARS, SMAD4, SKI, DDX5, TNKS1BP1, SRSF2, ZNF217, CCT8, BTBD10, ZNF385A,…	1154	2784	18224	1.58261	2.1616e-13	2.1616e-13	4.996e-13
GOTERM_CC_DIRECT	GO:0005829~cytosol	313	25.8251	1.02371e-14	TGOLN2, RPL17, DYNC1LI2, RPL14, PGAM1, VPS53, RNF216, RANGAP1, REST, MYLIP, CDC16, HOOK3, FAH, TPK1, HOOK1, PGP, WDR73, GBF1, VPS13C, GAB1, ERAP1, RAPGEF4, LSM3, EIF2B2, ANAPC5, RAN, MYLK3, MECP2, DCTN5, WNK3, DCTN6, UBR1, MYH9, DCTN4, VTI1A, DCTN1, BCL2L11, NCAPD2, MAPK1, MAD2L1, HUWE1, EIF2S1, JUN, HARS, MAPK9, FBXL3, TRAPPC2, ADD1, PFKFB2, NFKBIA, BCL2L2, MYO9B, NAGK, OCRL, PEA15, STX16, SERF2…	1154	3315	18224	1.49107	6.62892e-12	3.31446e-12	1.52434e-11
GOTERM_CC_DIRECT	GO:0005737~cytoplasm	445	36.7162	6.06749e-14	RPL14, PGAM1, CMTR2, RANGAP1, MXI1, B2M, MAP3K4, HIST1H2BJ, PLS1, MYLK3, UBE2J1, MYH9, PTPDC1, ERGIC2, NCAPD2, MAPK1, DCAF8, EIF2S1, TRAPPC2, CRTC3, NFKBIA, DUSP18, ARIH2, TMEM127, NAA30, FAM213A, RCCD1, SEC23IP, DNMT3B, IQSEC1, GARS, UBE2L3, LASP1, BTBD10, MAP7, ZNF385A, CREBRF, LIMA1, TSG101, NUAK1, EZH2, RLIM, LATS2, DDI2, NUBP1, QKI, SPIB, DPP8, MASTL, DPP9, USP16, SIK1, SERTAD2, FMNL3, SH3PX…	1154	5222	18224	1.34574	3.94133e-11	1.31377e-11	9.06608e-11
GOTERM_CC_DIRECT	GO:0005634~nucleus	451	37.2112	1.78724e-12	RPL17, CMTR2, SGMS1, REST, RORA, MXI1, ACBD5, HOXD11, HIST1H2BJ, PHTF2, ZNF107, LSM3, H1F0, BTBD7, MECP2, MYH9, PTPDC1, ERGIC2, NCAPD2, MAPK1, DCAF8, MED16, EIF2S1, ZNF786, JUN, MED17, ZNF785, ZNF384, TRAPPC2, CRTC3, ZNF76, NFKBIA, ZNF514, DUSP18, ARIH2, SERF2, TCF4, ZNF70, NTHL1, DNMT3B, IQSEC1, UNC45A, KLF10, KLF11, UBE2L3, CAMK2N2, VDAC1, SRSF2, BTBD10, ZNF532, NUAK1, ZNFX1, EZH2, U2SURP, ZNF1…	1154	5415	18224	1.31527	1.15992e-09	2.89979e-10	2.66797e-09
GOTERM_CC_DIRECT	GO:0016020~membrane	197	16.2541	2.46577e-07	CDIPT, DYNC1LI2, RPL14, PGAM1, VPS53, VPS50, LUZP1, SGMS1, ACBD5, B2M, PRIM1, NONO, ATP2B1, GBF1, SEMA7A, ERAP1, RAPGEF4, RAN, CDHR1, UGCG, KRT10, MYH9, DCTN1, ERGIC2, NCAPD2, MARK2, TTPAL, HUWE1, MED16, MED17, UBR5, EIF2S1, VEGFA, ACAP2, BTN3A3, BTN3A2, SUCO, ORAI2, ORAI1, MYO9B, COIL, SORCS2, SFXN5, STX16, SLC28A1, IQSEC1, HIP1, LAPTM4B, LAPTM4A, SCD, CNKSR3, OCIAD1, DDX5, VDAC1, ADAR, ATP6V0E1…	1154	2200	18224	1.4141	0.000160016	3.20052e-05	0.000368086
GOTERM_CC_DIRECT	GO:0005913~cell-cell adherens junction	43	3.54785	7.20522e-06	PVR, SNX9, YWHAZ, LIMA1, SEPT2, RPL14, CADM2, RANGAP1, EPS15L1, ITGB1, PAK6, BZW1, SLK, SH3GLB1, SND1, ARHGAP1, FASN, SSX2IP, RPL7A, HSPA8, GOLGA2, UNC45A, FMNL2, TWF1, RAN, SMAD7, PFKP, PI4KA, MYH9, MARK2, MICALL1, TNKS1BP1, EIF4G2, LASP1, UBFD1, FNBP1L, EIF4H, CCT8, HIST1H3B, TMOD3, SPTBN1, RAB10, ADD1	1154	323	18224	2.10234	0.00466529	0.000779063	0.0107553
GOTERM_CC_DIRECT	GO:0005741~mitochondrial outer membrane	24	1.9802	6.19923e-05	MAVS, DNM1L, BRI3BP, MCL1, RMDN3, HK1, BCL2L2, CYB5A, PMAIP1, BCL2L11, CPT1A, VAT1, VDAC1, MFN2, MFN1, EPHA4, VPS13C, SH3GLB1, SLC25A46, MLXIP, MYO19, ACSL4, PRNP, GPAM	1154	149	18224	2.54368	0.0394356	0.00573126	0.0925013
GOTERM_CC_DIRECT	GO:0005925~focal adhesion	46	3.79538	7.55171e-05	PVR, KIF23, CAV2, TRIOBP, CAV1, YWHAZ, LIMA1, GNA12, PEAK1, ITGB1, ZFYVE21, TPM4, B2M, ACTR2, RPL30, DAB2, PDPK1, ATAT1, ARPC2, CD46, RPL9, PCBP2, STX16, NPM1, SNTB2, CAP1, RPL7A, HSPA8, ICAM1, TWF1, LIMK1, ARHGEF7, PI4KA, RPL27, ITGA2, MYH9, GAK, MAPK1, RND3, SENP1, LASP1, RRAS2, YWHAQ, JAK1, RAB10, ADD1	1154	391	18224	1.85789	0.0478307	0.00610783	0.112672
GOTERM_CC_DIRECT	GO:0005905~clathrin-coated pit	13	1.07261	0.000134641	SH3BP4, DAB2, DNM1L, ATAT1, SLC2A4, LDLR, LRP12, AAK1, INPP5F, OCRL, FCHO2, LRP3, VLDLR	1154	55	18224	3.73266	0.0836782	0.00966276	0.200801
GOTERM_CC_DIRECT	GO:0048471~perinuclear region of cytoplasm	64	5.28053	0.000140948	SEPT2, NRBP1, TOLLIP, WWC1, VPS53, MAP3K4, SLK, HIF1AN, SLC2A4, ARHGAP1, GOLGA1, SNAP47, TMEM100, PRKACB, KLHL20, SEC23A, STX6, STX4, TWF1, STC2, M6PR, VTI1A, TNKS2, GAK, TRIM37, ANKRD13C, MAD2L1, BNIP2, CLIC4, VAMP7, FGFR1OP, EIF4A2, FBXL5, GNAS, GBP3, SRCAP, MAPRE3, TRAPPC2, CAV2, CAV1, HMGB2, CALCOCO2, MYO9B, ZNF35, ABCA1, ITGB1, CYLD, SET, STX16, PAFAH1B1, TRIP10, GAPDH, SLC30A7, UNC45A, FZD9…	1154	621	18224	1.62752	0.087422	0.00910646	0.210199
GOTERM_CC_DIRECT	GO:0015629~actin cytoskeleton	29	2.39274	0.000281878	TRIOBP, LIMA1, SEPT2, CAPZA2, PPP1R12B, PEAK1, STK17B, ARHGAP35, MYO9B, SYNPO2L, ZNF174, PHC3, ACTR2, ARPC2, KLHL20, H1F0, IPP, TWF1, MYO1E, CENPQ, MYLK3, MYH9, ZBED1, ARHGAP32, CLIC4, CFL2, RAB22A, WASL, CRK	1154	218	18224	2.10077	0.167202	0.0164956	0.419958
GOTERM_CC_DIRECT	GO:0005730~nucleolus	81	6.68317	0.000294117	ACOX1, ZBTB33, SEPT2, E2F5, NUAK1, TSG101, ZMAT3, CDKN2AIPNL, MXI1, CBX5, NONO, DAB2, MAK16, RRN3, PLRG1, ANG, ACIN1, IP6K1, MYC, RPS27A, WDR33, OXR1, FOXJ2, RAN, PAPD5, CCDC137, POLR1B, HNRNPR, WEE1, ERGIC2, TUT1, USP28, IPO5, LLPH, MDM2, DNTTIP2, BTN3A3, TNFAIP1, REV3L, MIDN, HMGB2, GRB2, MKNK2, COIL, SF3B3, POLR2A, PPAN, HNRNPM, SLC29A2, N4BP1, RPL9, NPM1, SPATA2, MLLT1, RPL7A, BAZ2A, HSPA8, E…	1154	857	18224	1.4926	0.173793	0.0157833	0.438156
GOTERM_CC_DIRECT	GO:0016605~PML body	17	1.40264	0.00041207	MKNK2, SKI, RB1, TOPORS, UBN1, DAPK3, PTEN, TCF7L2, CBX5, SRSF2, RPA2, N4BP1, TRIM8, SQSTM1, SKIL, KLHL20, TP53INP1	1154	98	18224	2.73943	0.234701	0.0203658	0.613371
GOTERM_CC_DIRECT	GO:0000151~ubiquitin ligase complex	18	1.48515	0.000428794	RNF216, UBR1, TOPORS, UBE2L3, MED21, ASB16, ARIH2, MED17, MED18, FBXL5, ANKIB1, FBXL7, DYRK2, RNF19B, FBXO21, FBXL3, FBXO10, HSPA8	1154	108	18224	2.632	0.242966	0.0196856	0.638191
GOTERM_CC_DIRECT	GO:0043234~protein complex	45	3.71287	0.000476386	CEP97, ORAI1, CAV2, CAV1, HMGB2, GPN3, PARD3, WWC1, NR3C1, PXK, HIST2H4B, SET, SH3GLB1, SNTB2, SSX2IP, SKIL, ASF1A, MYC, PARD6B, SASH1, DNM1L, CCP110, ARHGEF7, SMAD7, SMAD6, DDX39B, SMAD5, PRKCI, ERLIN2, SNAPIN, SKI, DPYSL2, MYH9, CPS1, USP28, MAPK1, CDKN1A, PRKAR1A, HIST1H3B, GDF11, YWHAQ, MDM2, SPTBN1, CHAF1A, SRCAP	1154	412	18224	1.72486	0.266001	0.0204055	0.708788
GOTERM_CC_DIRECT	GO:0005643~nuclear pore	14	1.15512	0.000522981	NUP153, NUP98, PCID2, RAN, RANGAP1, BICD2, MAD2L1, NUP205, IPO5, KPNA6, NUP107, EIF5A2, KPNA2, NUP58	1154	72	18224	3.07067	0.287876	0.0209954	0.777861
GOTERM_CC_DIRECT	GO:0017053~transcriptional repressor complex	12	0.990099	0.000563778	TBL1XR1, HMGB1, N4BP2L2, CCND1, JUN, HDGF, SKI, SKIL, REST, RLIM, GLI3, CBX5	1154	55	18224	3.44553	0.306494	0.021299	0.838303
GOTERM_CC_DIRECT	GO:0031252~cell leading edge	10	0.825083	0.000592816	NDEL1, GBF1, SLK, ARPC2, AAK1, PRKCI, PAFAH1B1, SSX2IP, MYH9, DCTN1	1154	39	18224	4.04924	0.319448	0.0211537	0.881303
GOTERM_CC_DIRECT	GO:0005776~autophagosome	13	1.07261	0.000595615	ORAI1, ATG14, CALCOCO2, VTI1A, TBC1D17, SQSTM1, ULK1, RAB12, PIP4K2A, ATG16L1, FYCO1, PIP4K2C, TP53INP1	1154	64	18224	3.20776	0.320684	0.0201453	0.885448
GOTERM_CC_DIRECT	GO:0030136~clathrin-coated vesicle	12	0.990099	0.000901707	STX6, SH3BP4, SNX9, DAB2, SLC2A4, AP1G1, MYO1E, AAK1, OCRL, FCHO2, VTI1A, HIP1	1154	58	18224	3.26732	0.443157	0.0288493	1.33764
GOTERM_CC_DIRECT	GO:0043231~intracellular membrane-bounded organelle	54	4.45545	0.00205413	ACOX1, SLC9A6, AP1G1, FOXK2, RANGAP1, ACBD5, ATP2B1, PHC3, DAB2, TRIM8, MAK16, GOLGA1, NUP35, SCAMP2, MTPAP, CYB5A, CTSS, OSTM1, ERGIC2, GAK, BNIP2, ZMIZ1, VAMP7, ARCN1, IPO5, EIF5A2, RAB11FIP1, VPS26A, CLOCK, CROT, STK11IP, MFSD8, USP3, FAAP24, CALCOCO2, PPP6R2, PPP1R3B, STX16, SYBU, ENTPD4, TRIP10, GAPDH, DNMT3B, TNRC6A, FYCO1, QSOX1, HIP1, DNM1L, LAMTOR1, ATXN1, RABEP1, GDF11, YIPF4, CHAF1A	1154	558	18224	1.52826	0.73671	0.0615706	3.0229
GOTERM_CC_DIRECT	GO:0005768~endosome	27	2.22772	0.00217703	TGOLN2, SNX9, HMGB1, CAV1, LDLR, RAB5B, GRB2, TSG101, AP1AR, ZFYVE21, TLR7, ARPC2, ANKRD50, LEPROT, FRS2, STX4, MYO1D, PRKCI, OCIAD1, CD164, M6PR, VTI1A, LRPAP1, RABEP1, RAB10, VPS26A, TNFAIP1	1154	225	18224	1.89504	0.756936	0.0622691	3.20103
GOTERM_CC_DIRECT	GO:0005794~Golgi apparatus	76	6.27063	0.00309745	TGOLN2, CDIPT, LDLR, FAM3C, AP1G1, AP1AR, F2RL1, PKMYT1, PDE3B, VPS53, HOOK3, B2M, SLC1A5, ATAT1, GBF1, ZNF148, CD46, AKR7A2, GOLGA1, LEPROT, KLHL20, GOLGA2, H1F0, STX6, ARL1, SCAMP2, STC2, FUT10, MINK1, BICD2, VTI1A, ERGIC2, GAK, LRPAP1, EAPP, MAPK1, VAMP7, IPO5, ARCN1, PTGFRN, RAB10, PRNP, BTN3A3, SRCAP, TRAPPC2, CAV2, CRELD2, GRB2, RABGAP1L, ABCA1, MPPE1, CEP57, GNPTAB, SLC30A1, ARPC2, SEC16A,…	1154	863	18224	1.39072	0.866462	0.0838157	4.52542
GOTERM_CC_DIRECT	GO:0005819~spindle	17	1.40264	0.00399287	KIF23, SEPT2, CBX3, BIRC5, NR3C1, CDC16, CBX1, RB1, MYH9, DCTN1, CYLD, NDEL1, ATAT1, RIF1, PTP4A1, CEP170, MZT1	1154	121	18224	2.21871	0.92547	0.102543	5.79758
GOTERM_CC_DIRECT	GO:0000790~nuclear chromatin	23	1.89769	0.00537643	POLR3G, E2F1, H1F0, DVL3, TAF4, HMGB2, NACC2, USP3, CREB1, EZH2, SMAD4, CBX8, MXD1, TCF7L2, STAT3, MIXL1, NCOA3, IRF1, TCF4, CHAF1A, ASF1A, ZNF385A, RUNX3	1154	193	18224	1.88195	0.969764	0.130597	7.73222
GOTERM_CC_DIRECT	GO:0000228~nuclear chromosome	10	0.825083	0.00560289	ZBED1, MSH3, FIGNL1, JUN, HIST1H3B, PBRM1, BIRC5, ZBTB18, NCAPD2, HIST2H4B	1154	53	18224	2.97963	0.973918	0.130859	8.04532
GOTERM_CC_DIRECT	GO:0034399~nuclear periphery	6	0.49505	0.00872607	NUP153, NUP98, NUP205, IPO5, TELO2, NUP107	1154	21	18224	4.51201	0.996614	0.189958	12.2636
GOTERM_CC_DIRECT	GO:0005769~early endosome	25	2.06271	0.0104818	STX6, HMGB1, RAB5B, LDLR, TSG101, AP1AR, F2RL1, SNX16, RABGAP1L, NIPA1, EEA1, OCRL, SAMD9L, MICALL1, MAPK1, TMEM127, RABEP1, PTP4A1, ZFYVE9, RAB22A, TRAK1, INPP5F, VPS26A, ANKFY1, F2R	1154	229	18224	1.72402	0.998928	0.216697	14.555
GOTERM_CC_DIRECT	GO:0005802~trans-Golgi network	17	1.40264	0.0121038	TGOLN2, STX6, ARL1, SNX9, STX4, OCRL, M6PR, MICALL1, RAB30, GBF1, FNBP1L, VAMP7, STX16, GOLGA1, TRIP10, RAB10, KLHL20	1154	136	18224	1.974	0.99963	0.238547	16.622
GOTERM_CC_DIRECT	GO:0015630~microtubule cytoskeleton	17	1.40264	0.0129262	HYPK, CKAP2, DNM1L, NUAK1, PRKCI, ZBTB18, MFN2, MAPK1, CEP57, CLIC4, SLAIN2, LYST, SP4, CCSER2, MAP7, GAPDH, MAPRE3	1154	137	18224	1.95959	0.999785	0.24532	17.6523
GOTERM_CC_DIRECT	GO:0005813~centrosome	40	3.30033	0.0132337	CEP97, KIF23, CEP72, DYNC1LI2, ZNF12, CDC16, RAB3IP, HOOK3, CYLD, CEP57, CEP170, NPM1, MZT1, PAFAH1B1, MASTL, PRKACB, CSNK1A1, CKAP2, IKZF4, CCP110, NIN, SMAD7, DCTN5, SKI, DCTN6, DIS3L, CAMK2N2, DCTN4, DCTN1, CAPRIN2, TMEM67, NDEL1, ZFYVE26, CLIC4, FGFR1OP, SLAIN2, CCT8, FBXL7, HAUS8, NUP107	1154	426	18224	1.48282	0.999824	0.243387	18.0343
GOTERM_CC_DIRECT	GO:0072686~mitotic spindle	8	0.660066	0.01351	KIF23, MAPK1, ATAT1, MAD2L1, PKD2, RANGAP1, RACGAP1, GOLGA2	1154	41	18224	3.08137	0.999853	0.241087	18.3763
GOTERM_CC_DIRECT	GO:0019898~extrinsic component of membrane	12	0.990099	0.0139792	ATG2B, MTMR3, OSR1, VPS13C, ATG2A, PTPN4, MGLL, MYLIP, PRNP, NBEAL2, BCL2L11, MICALL1	1154	82	18224	2.31103	0.999892	0.241843	18.9539
GOTERM_CC_DIRECT	GO:0034045~pre-autophagosomal structure membrane	5	0.412541	0.0157159	ATG2B, ULK1, ATG14, ATG2A, ATG16L1	1154	16	18224	4.93501	0.999966	0.260936	21.0589
GOTERM_CC_DIRECT	GO:0005667~transcription factor complex	21	1.73267	0.020435	E2F2, E2F3, E2F5, SMAD7, SMAD6, YY1, SMAD5, SMAD4, NR4A1, SKI, NPAS2, PKNOX1, HIF1A, GATA6, JUN, MED17, SKIL, PBX3, TCF4, CLOCK, ELMSAN1	1154	193	18224	1.7183	0.999998	0.318083	26.5239
GOTERM_CC_DIRECT	GO:0016592~mediator complex	7	0.577558	0.0211918	MED16, MED17, MED18, MED13L, MED21, GLI3, MED12L	1154	35	18224	3.15841	0.999999	0.320329	27.3668
GOTERM_CC_DIRECT	GO:0042645~mitochondrial nucleoid	8	0.660066	0.0219343	TFAM, MPG, ELAC2, ATP5B, GRSF1, CPS1, VDAC1, SOD2	1154	45	18224	2.80747	0.999999	0.322281	28.185
GOTERM_CC_DIRECT	GO:0031410~cytoplasmic vesicle	24	1.9802	0.0250371	ORAI1, SNX9, CAV2, CAV1, SLC9A6, MYO1D, HPS1, CALCOCO2, EEA1, BICD2, CHIC1, AP2A2, TBC1D17, FNBP1L, SQSTM1, SH3GLB1, ANG, SYBU, SLC4A7, RAB12, ENTPD4, WASL, FYCO1, TP53INP1	1154	235	18224	1.6128	1	0.351473	31.5118
GOTERM_CC_DIRECT	GO:0032154~cleavage furrow	8	0.660066	0.0272754	LIMA1, SEPT2, WDR73, RHOC, MASTL, RACGAP1, MYH9, ITGB1	1154	47	18224	2.688	1	0.368839	33.8218
GOTERM_CC_DIRECT	GO:0030670~phagocytic vesicle membrane	9	0.742574	0.0315442	ATP6V0E1, RAB8B, VAMP7, RAB22A, OCRL, RAB10, RAB11FIP1, HLA-F, B2M	1154	59	18224	2.40895	1	0.40551	38.0272
GOTERM_CC_DIRECT	GO:0070695~FHF complex	3	0.247525	0.0351786	HOOK1, AKTIP, HOOK3	1154	5	18224	9.47522	1	0.432708	41.4096
GOTERM_CC_DIRECT	GO:0071782~endoplasmic reticulum tubular network	4	0.330033	0.0361397	ATL3, LNPK, RAB10, REEP5	1154	12	18224	5.26401	1	0.433787	42.2749
GOTERM_CC_DIRECT	GO:0032588~trans-Golgi network membrane	11	0.907591	0.0362644	TGOLN2, STX6, ARL1, SCAMP2, AP1G1, STX16, VPS53, GNAS, M6PR, VTI1A, SCAMP5	1154	83	18224	2.09292	1	0.427367	42.3863
GOTERM_CC_DIRECT	GO:0005770~late endosome	14	1.15512	0.0449248	SLC9A6, LDLR, TSG101, AP1AR, SNX16, M6PR, MICALL1, IFNAR1, MAPK1, SQSTM1, RAB22A, FYCO1, HSPA8, F2R	1154	122	18224	1.8122	1	0.492362	49.6495
GOTERM_CC_DIRECT	GO:0005801~cis-Golgi network	7	0.577558	0.0472602	MPPE1, RAB30, GBF1, UBXN2A, GOLGA2, LRPAP1, HOOK3	1154	42	18224	2.632	1	0.502535	51.4565
GOTERM_CC_DIRECT	GO:0005739~mitochondrion	100	8.25083	0.0494007	HCCS, TUSC2, GRPEL2, SLC9A6, LDHD, FOXO3, PMAIP1, FAM210A, UXS1, PDHB, FAHD1, CRY2, GBF1, CPOX, SND1, TRAK1, AKR7A2, RMND1, OXR1, ATP6, C12ORF65, SPTLC2, MECP2, MTPAP, SYNJ2BP, PNPLA4, BCL2L11, MARK2, NME6, MAPK1, RFK, HARS, MAPK9, CROT, MAVS, ACADSB, ELAC2, MCL1, STK11, MRPS10, SOX4, SESN2, AGMAT, FAM213A, COX6B1, SYBU, DHODH, LIAS, SLC35F6, NTHL1, KIF1BP, PPTC7, RAB8B, BRI3BP, HDDC2, SACS, OCIA…	1154	1331	18224	1.18648	1	0.510702	53.0593
GOTERM_CC_DIRECT	GO:0035068~micro-ribonucleoprotein complex	3	0.247525	0.0505824	AGO1, AGO3, TNRC6A	1154	6	18224	7.89601	1	0.511664	53.9229
GOTERM_CC_DIRECT	GO:0001940~male pronucleus	3	0.247525	0.0505824	TET3, RIF1, CBX1	1154	6	18224	7.89601	1	0.511664	53.9229
GOTERM_CC_DIRECT	GO:0005901~caveola	9	0.742574	0.0517416	MAPK1, CAV2, CAV1, PTGIS, ATP1B3, TGFBR2, BMPR2, SPRED1, F2R	1154	65	18224	2.18659	1	0.512438	54.7556
GOTERM_CC_DIRECT	GO:0016607~nuclear speck	20	1.65017	0.0521811	CSNK1A1, DDX39B, YTHDC1, TOPORS, PRPF4, GLI3, NUGGC, NONO, TUT1, SRSF2, SON, HIF1A, DDX46, PLRG1, ZMIZ1, PRPF8, GPATCH2, WAC, ACIN1, RNF34	1154	201	18224	1.57135	1	0.508266	55.0676
GOTERM_CC_DIRECT	GO:0000974~Prp19 complex	4	0.330033	0.0544434	PLRG1, ISY1, HSPA8, POLR2A	1154	14	18224	4.51201	1	0.516469	56.6423
GOTERM_CC_DIRECT	GO:0016604~nuclear body	6	0.49505	0.0546128	CREBRF, NACC2, TOLLIP, MDM2, SKI, UBOX5	1154	33	18224	2.87128	1	0.510648	56.7581
GOTERM_CC_DIRECT	GO:0045171~intercellular bridge	7	0.577558	0.057248	KIF23, TUT1, SP4, PRKCI, QSOX1, RFXANK, ZBTB18	1154	44	18224	2.51237	1	0.520862	58.5228
GOTERM_CC_DIRECT	GO:0055038~recycling endosome membrane	7	0.577558	0.057248	SCAMP2, SLC9A6, RAP2C, RAB12, RAB10, SCAMP5, MICALL1	1154	44	18224	2.51237	1	0.520862	58.5228
GOTERM_CC_DIRECT	GO:0005793~endoplasmic reticulum-Golgi intermediate compartment	9	0.742574	0.0643884	HMGB1, MPPE1, RGMB, GBF1, STK17B, CLN8, SEC23IP, LRPAP1, TRAPPC2	1154	68	18224	2.09012	1	0.557353	62.973
GOTERM_CC_DIRECT	GO:0005662~DNA replication factor A complex	4	0.330033	0.0649551	RPA2, PLRG1, PURB, PURA	1154	15	18224	4.21121	1	0.553883	63.3064
GOTERM_CC_DIRECT	GO:0005868~cytoplasmic dynein complex	4	0.330033	0.0649551	DYNC1LI2, TOPORS, DCTN4, BCL2L11	1154	15	18224	4.21121	1	0.553883	63.3064
GOTERM_CC_DIRECT	GO:1904115~axon cytoplasm	6	0.49505	0.0674428	NDEL1, HIF1A, BLOC1S3, RANGAP1, SNAPIN, PAFAH1B1	1154	35	18224	2.7072	1	0.561297	64.7369
GOTERM_CC_DIRECT	GO:0097433~dense body	3	0.247525	0.0678993	SND1, SYBU, PIWIL2	1154	7	18224	6.76801	1	0.557313	64.9937
GOTERM_CC_DIRECT	GO:0000784~nuclear chromosome, telomeric region	14	1.15512	0.0679546	RPA2, NABP1, UPF1, LRIF1, HMBOX1, HIST1H3B, CBX3, CBX1, CTC1, MCM5, HIST2H4B, PURA, CBX5, TNKS2	1154	130	18224	1.70068	1	0.551243	65.0248
GOTERM_CC_DIRECT	GO:0030014~CCR4-NOT complex	4	0.330033	0.076318	TNKS1BP1, CNOT6L, CNOT7, CNOT4	1154	16	18224	3.94801	1	0.588653	69.428
GOTERM_CC_DIRECT	GO:0035098~ESC/E(Z) complex	4	0.330033	0.076318	TRIM37, EZH1, EZH2, RBBP7	1154	16	18224	3.94801	1	0.588653	69.428
GOTERM_CC_DIRECT	GO:0031083~BLOC-1 complex	4	0.330033	0.076318	BLOC1S3, SNAP47, SNAPIN, BCAS4	1154	16	18224	3.94801	1	0.588653	69.428
GOTERM_CC_DIRECT	GO:0030133~transport vesicle	11	0.907591	0.0773577	TGOLN2, CAV2, SCAMP2, CRISPLD2, BLOC1S3, AP1AR, VAMP7, ARCN1, GNAS, TMEM168, M6PR	1154	95	18224	1.82855	1	0.587554	69.9376
GOTERM_CC_DIRECT	GO:0005903~brush border	8	0.660066	0.0834278	LIMA1, DNM1L, CAPZA2, MYO1E, MYO1D, PLS1, ANKS4B, MYH9	1154	60	18224	2.1056	1	0.610265	72.7586
GOTERM_CC_DIRECT	GO:0000922~spindle pole	12	0.990099	0.0838129	CKAP2, CEP104, MAD2L1, WDR73, NIN, RMDN3, RANGAP1, HAUS8, TOPORS, DCTN1, LATS2, GOLGA2	1154	109	18224	1.73857	1	0.605963	72.929
GOTERM_CC_DIRECT	GO:0005869~dynactin complex	3	0.247525	0.0868257	DCTN6, DCTN4, DCTN1	1154	8	18224	5.92201	1	0.613557	74.2279
GOTERM_CC_DIRECT	GO:0001939~female pronucleus	3	0.247525	0.0868257	TET3, RIF1, CBX1	1154	8	18224	5.92201	1	0.613557	74.2279
GOTERM_CC_DIRECT	GO:0031519~PcG protein complex	5	0.412541	0.0878043	PHC3, YY1, RYBP, UBAP2L, CBX8	1154	27	18224	2.92445	1	0.61199	74.6371
GOTERM_CC_DIRECT	GO:0005719~nuclear euchromatin	5	0.412541	0.0878043	H1F0, JUN, CREB1, CBX3, POLR2A	1154	27	18224	2.92445	1	0.61199	74.6371
GOTERM_CC_DIRECT	GO:0005844~polysome	6	0.49505	0.089536	NAA30, EIF4H, EIF2S1, AGO1, PIWIL2, UNK	1154	38	18224	2.49348	1	0.613723	75.3464
GOTERM_CC_DIRECT	GO:0031965~nuclear membrane	21	1.73267	0.0897903	NUP153, NUP98, TMEM38A, NR4A1, DCTN5, RANGAP1, KLHDC2, SLC29A2, SENP1, PLRG1, CERS2, SLC30A1, CEP170, NUP205, IPO5, PAFAH1B1, NUP107, NUP35, GAPDH, TBC1D20, NUP58	1154	229	18224	1.44818	1	0.60912	75.449
GOTERM_CC_DIRECT	GO:0016459~myosin complex	7	0.577558	0.0942236	MCL1, MYO1E, MYO1D, MYO1F, MYO9B, MYO19, MYH9	1154	50	18224	2.21088	1	0.622103	77.1748
GOTERM_CC_DIRECT	GO:0045335~phagocytic vesicle	6	0.49505	0.0976383	STX6, RAB8B, ATG14, VAMP7, RAB22A, ABCA1	1154	39	18224	2.42954	1	0.630349	78.4261
GOTERM_CC_DIRECT	GO:0000777~condensed chromosome kinetochore	10	0.825083	0.098524	CSNK1A1, SEPT2, NDEL1, MAD2L1, RANGAP1, BIRC5, DCTN5, DCTN6, NUP107, PHF6	1154	87	18224	1.81518	1	0.628399	78.7401

## Sheet: MF(hsa-miR-93-5p)
Category	Term	Count	%	PValue	Genes	List Total	Pop Hits	Pop Total	Fold Enrichment	Bonferroni	Benjamini	FDR
GOTERM_MF_DIRECT	GO:0005515~protein binding	708	58.4158	1.46212e-18	TGOLN2, RPL17, CDIPT, RPL14, LDHD, C16ORF70, PGAM1, VPS53, RANGAP1, RORA, MYLIP, REST, MED21, MXI1, FAH, B2M, MAP3K4, LSM3, KLRD1, H1F0, PCID2, MTPAP, MECP2, CCDC137, MYH9, BCL2L11, ERGIC2, MARK2, WDR92, NCAPD2, MAPK1, DCAF8, MED16, EIF2S1, MED17, JUN, F3, ZNF785, MED18, MAPK9, TRAPPC2, ORAI2, DCBLD2, ORAI1, NFKBIA, BCL2L2, NAGK, PEA15, ARIH2, NAA30, C1ORF50, TMEM123, ISY1, SYBU, TCF4, DNMT3B, SE…	1096	8785	16881	1.24131	1.68436e-15	1.68436e-15	2.35175e-15
GOTERM_MF_DIRECT	GO:0031625~ubiquitin protein ligase binding	46	3.79538	3.04362e-08	SNX9, TRIOBP, YWHAZ, UQCRC1, TSG101, TOLLIP, NFKBIA, ABI2, RANGAP1, UBE2V2, ASB16, POLR2A, RPA2, ACVR1B, XBP1, SQSTM1, PCBP2, YOD1, PRKACB, RNF34, HSPA8, TXNIP, DNM1L, EGR2, SMAD7, TMBIM6, SMAD6, SMAD5, UBE2J1, ERLIN2, SKI, RB1, UBOX5, UBE2L3, MFN2, TRIM37, UBE2O, CDKN1A, HIF1A, AKTIP, PRKAR1A, UBE2M, JAK1, MDM2, FAF2, SPOPL	1096	287	16881	2.46867	3.50619e-05	1.75311e-05	4.89553e-05
GOTERM_MF_DIRECT	GO:0003677~DNA binding	162	13.3663	1.3686e-07	BBX, RORA, FOXO3, MXI1, RFXAP, GTF2IRD2B, ZIC2, CRY2, GATA6, PHTF2, HIST1H2BJ, ZNF578, ZNF107, FBXO21, ZNF446, ZNF180, YY1, TADA2B, POLE, GTF2IRD2, MECP2, ZNF813, ZNF7, MAPK1, RFC3, HUWE1, MTF1, ZNF786, JUN, ZNF785, ZNF384, HMGB1, HMGB2, HMGB3, ZNF76, SSH2, HDGF, ZNF514, NR2C2, CERS2, ELK4, NPM1, POLM, PBRM1, ZNF597, ZNF426, POLQ, TCF4, ZNF70, NTHL1, RUNX3, KLF6, TAF4, ZMYM1, TAF6, KLF9, FOXA1, S…	1096	1674	16881	1.49055	0.00015765	5.25527e-05	0.000220132
GOTERM_MF_DIRECT	GO:0004842~ubiquitin-protein transferase activity	48	3.9604	2.68435e-07	MKRN1, UBE3B, DZIP3, XIAP, RNF216, MYLIP, FEM1B, ASB16, RLIM, FEM1A, ZNRF3, CNOT4, ZFP91, ARIH2, ZYG11A, KLHL28, RMND5B, ANKIB1, ITCH, RNF34, FBXO21, UNKL, KLHL20, IPP, RNF220, BIRC5, TOPORS, MARCH6, UBE2L3, UBE2Q2, WSB1, TRIM37, UBE2O, KLHL36, RNF115, HUWE1, UBR5, KLHL15, UBE2M, TRIM32, FBXL5, FBXO31, MDM2, FBXL7, RNF19B, FBXO10, FBXL3, TNFAIP1	1096	329	16881	2.24715	0.00030919	7.73064e-05	0.000431765
GOTERM_MF_DIRECT	GO:0046872~metal ion binding	188	15.5116	9.23691e-07	HCCS, MKRN1, PLEKHM1, SLC6A4, GNA12, PKMYT1, PDE3B, RNF216, REST, CNOT7, ZIC2, FAH, ATP2B1, PRIM1, FAHD1, ZFP91, MAP3K4, ZNF578, ZNF107, ZNF446, ZNF180, RPS27A, KCND3, YY1, ZNF813, ZNF7, PDE4C, NME6, TNKS2, GNS, MTF1, RFK, ZNF786, ZNF785, ACAP2, ZNF384, NEK8, LNPK, ANKFY1, ENPP5, ELAC2, AGFG2, ZNF76, BMPR2, MYO9B, AGMAT, ZNF514, ITGB1, PRUNE2, CNOT6L, ENTPD7, POLM, ZNF597, ANKIB1, LIAS, ZNF426, D…	1096	2069	16881	1.39954	0.00106353	0.000212796	0.00148571
GOTERM_MF_DIRECT	GO:0098641~cadherin binding involved in cell-cell adhesion	39	3.21782	2.75694e-05	SNX9, YWHAZ, LIMA1, SEPT2, RPL14, RANGAP1, EPS15L1, ITGB1, PAK6, BZW1, SLK, SH3GLB1, SND1, ARHGAP1, FASN, RPL7A, HSPA8, GOLGA2, UNC45A, FMNL2, TWF1, RAN, PFKP, PI4KA, MYH9, MARK2, MICALL1, TNKS1BP1, EIF4G2, LASP1, UBFD1, FNBP1L, EIF4H, CCT8, HIST1H3B, TMOD3, SPTBN1, RAB10, ADD1	1096	290	16881	2.07135	0.0312613	0.00527941	0.0443349
GOTERM_MF_DIRECT	GO:0001047~core promoter binding	15	1.23762	4.82899e-05	E2F1, E2F2, E2F3, EZH2, RB1, REST, FOXO3, POLR2A, NONO, NPAS2, MTF1, ELK4, XBP1, AGO1, CLOCK	1096	64	16881	3.60993	0.0541122	0.00791583	0.0776438
GOTERM_MF_DIRECT	GO:0019901~protein kinase binding	46	3.79538	5.16471e-05	E2F1, MAVS, CAV2, CAV1, YWHAZ, STK11IP, GRB2, PFKFB2, PPP1R12B, PGAM1, FOXO3, PTEN, TCF7L2, FAM83D, CYLD, PDPK1, OSR1, MAP3K2, GATA6, XBP1, SQSTM1, NPM1, SPRED1, SIK1, GOLGA2, CD28, SLC12A6, EEF1A1, SASH1, KAT2B, ARHGEF7, ELAVL1, SKI, DPYSL2, RACGAP1, CAMK2N2, STAT3, VDAC1, IFNAR2, CCND1, AP2A2, HIF1A, FGFR1OP, TELO2, ZBTB4, MAP3K13	1096	376	16881	1.88433	0.0577635	0.00740979	0.0830397
GOTERM_MF_DIRECT	GO:0003700~transcription factor activity, sequence-specific DNA binding	94	7.75578	5.94645e-05	CREBRF, E2F1, E2F2, E2F3, E2F5, ZNF532, ZNFX1, FOXK2, ZNF12, ZNF202, REST, FOXO3, RORA, CNOT7, RFXANK, GLI3, RFXAP, ZIC2, GABPB1, GATA6, ZNF681, NR2F6, SPIB, ZNF446, GATAD1, MYC, ELMSAN1, ZNF93, EGR2, YY1, ZNF354B, TADA2B, MECP2, GTF2H3, ZNF7, RB1, FOXJ3, ESR2, MXD1, UBN1, PURA, ZBTB25, HIF1A, MTF1, JUN, FOXC1, CLOCK, HMGB1, HMGB2, KMT2B, SOX4, ZNF35, NR3C1, ZNF514, ZBTB18, TCF7L2, ZNF780A, NR2C2…	1096	961	16881	1.50658	0.0662114	0.00758279	0.0956031
GOTERM_MF_DIRECT	GO:0061630~ubiquitin protein ligase activity	28	2.31023	7.52327e-05	DZIP3, XIAP, UBE2V2, RNF216, MYLIP, RLIM, MED21, ZNRF3, ARIH2, ANKIB1, ITCH, RNF34, RNF145, RNF220, UBE2J1, TOPORS, UBR1, TRIM37, UBE2O, RNF44, RNF115, AKTIP, MED17, MED18, TRIM32, UBE2M, MDM2, RNF19B	1096	187	16881	2.30624	0.0830216	0.00862968	0.12094
GOTERM_MF_DIRECT	GO:0044822~poly(A) RNA binding	103	8.49835	0.00035618	MKRN1, RPL17, RPL14, DZIP3, CNOT4, NONO, MAK16, SND1, LSM3, ACIN1, RPS27A, SAMD4B, H1F0, RAN, DDX39B, MECP2, MTPAP, CCDC137, MYH9, HNRNPR, MARK2, HUWE1, UBFD1, JUN, EIF2S1, LLPH, DNTTIP2, ADD1, HMGB1, HMGB2, ELAC2, HMGB3, GRB2, HDGF, PPAN, HNRNPM, DDX46, NPM1, ISY1, UBAP2L, RPL7A, SEC23IP, EEF1A1, TSR1, RBM12B, YTHDC1, UBE2L3, DDX5, RPF2, SRSF2, EIF4H, SPTBN1, ZNF385A, ADAR, PHF6, IBA57, ZNFX1, Z…	1096	1129	16881	1.40518	0.33661	0.036621	0.571362
GOTERM_MF_DIRECT	GO:0042802~identical protein binding	73	6.0231	0.000491528	CEP72, LDLR, PDGFB, ATL3, CBX3, PTEN, B2M, HOOK3, NONO, HOOK1, SLK, TRIM8, BAG2, APOH, PSMD4, DPP9, CASP2, FOXJ2, DDX39B, MTPAP, RB1, DAPK3, MAPK1, NDEL1, MAD2L1, BNIP2, JUN, TRIM32, VEGFA, MDM2, PRNP, MAPRE3, MAP3K13, ORAI1, CAV1, YWHAZ, XIAP, GRB2, SNX16, NFKBIA, COIL, APLP2, RGMB, SH3GLB1, SQSTM1, C1ORF50, PKD2, TRIP10, TCF4, GAPDH, CD28, NUP153, DNM1L, SMAD6, CREB1, HMBOX1, SMAD4, BIRC5, DPYS…	1096	749	16881	1.50117	0.432424	0.0461018	0.787677
GOTERM_MF_DIRECT	GO:0004674~protein serine/threonine kinase activity	42	3.46535	0.000768549	NRBP1, STK11, NUAK1, MAPKAPK5, MKNK2, STK17B, PKMYT1, DSTYK, LATS2, PAK6, IRAK4, ACVR1B, PDPK1, SLK, OSR1, MAP3K2, SQSTM1, AAK1, MASTL, DYRK2, PRKACB, SIK1, CSNK1A1, CSNK1G1, LIMK1, PRKCI, MINK1, WNK3, DAPK3, SRPK1, PRKCB, GAK, MARK2, RPS6KA5, MAPK1, RPS6KA4, ULK1, NEK8, MAP3K14, CIT, MAP3K13, MELK	1096	376	16881	1.72048	0.587579	0.0658624	1.22904
GOTERM_MF_DIRECT	GO:0004652~polynucleotide adenylyltransferase activity	5	0.412541	0.000997717	TUT1, PAPOLA, MTPAP, PAPD7, PAPD5	1096	8	16881	9.62648	0.683345	0.0788559	1.59276
GOTERM_MF_DIRECT	GO:0003723~RNA binding	55	4.53795	0.00133563	RPL14, DZIP3, ZMAT3, U2SURP, RNASEH1, CNOT7, RLIM, PDCD4, CNOT4, PCBP2, QKI, LSM3, SAMD4B, PCID2, YY1, DIS3L, RBBP7, HNRNPR, PURA, TUT1, EIF4G2, NABP1, UBR5, TRIM32, NUP98, NR3C1, NUFIP2, SF3B3, HNRNPM, RPL30, A1CF, RPL9, PRPF8, NPM1, AGO1, HBP1, RPL7A, BAZ2A, UPF1, RBM23, ADARB1, RBM20, GRSF1, ELAVL1, YTHDC1, ELAVL2, TSN, ETF1, CAPRIN2, ATXN1, SON, PAPOLA, SUGP1, EIF4H, ADAR	1096	547	16881	1.54868	0.785548	0.0975525	2.12679
GOTERM_MF_DIRECT	GO:0044212~transcription regulatory region DNA binding	26	2.14521	0.00293483	KMT2D, HMGB2, ZNF532, ARID4B, REST, TCF7L2, ZNF174, GABPB1, XBP1, GATA6, ELMSAN1, TBL1XR1, IKZF4, EGR2, SMAD7, SMAD6, YY1, CREB1, FOXA1, KLF11, SMAD4, STAT3, SALL3, ZNF217, JUN, FOXC1	1096	213	16881	1.8801	0.966153	0.190727	4.61748
GOTERM_MF_DIRECT	GO:0000981~RNA polymerase II transcription factor activity, sequence-specific DNA binding	22	1.81518	0.00359148	ZMYM1, FOXK1, FOXA1, KLF11, ZNF770, ZNF202, REST, FOXJ3, GTF2IRD2B, ZNF174, FOXQ1, SP2, GATA6, ELK4, XBP1, JUN, SP4, SPIB, FOXC1, ZNF446, RUNX3, NFIB	1096	171	16881	1.98159	0.984154	0.216367	5.62287
GOTERM_MF_DIRECT	GO:0046332~SMAD binding	9	0.742574	0.00579759	ACVR1B, DAB2, BMP2, YY1, TGFBR2, SKI, SKIL, PURB, PURA	1096	43	16881	3.22375	0.998767	0.310732	8.9283
GOTERM_MF_DIRECT	GO:0008134~transcription factor binding	31	2.55776	0.00580996	E2F1, E2F2, HMGB1, HMGB2, YWHAZ, E2F5, NFKBIA, REST, RORA, TCF7L2, GATA6, PSMD4, MYC, ELMSAN1, TAF4, KAT2B, FOXA1, MECP2, RB1, STAT3, PURB, PURA, MAPK1, CCND1, HIF1A, JUN, MAPK9, FOXC1, APBB2, TRAPPC2, ADD1	1096	284	16881	1.68124	0.998784	0.29763	8.94652
GOTERM_MF_DIRECT	GO:0004672~protein kinase activity	37	3.05281	0.00624669	NRBP1, NUAK1, STK11, MAPKAPK5, MKNK2, STK17B, PKMYT1, PXK, CCL5, IRAK4, PDPK1, MAP3K4, MAP3K3, MAP3K2, AAK1, CSNK1A1, CSNK1G1, LIMK1, PRKCI, GTF2H3, MINK1, WNK3, DAPK3, WEE1, SRPK1, PRKCB, GAK, RPS6KA5, EPHA4, CCND1, NEK8, MAPK9, TXK, MAP3K14, CIT, GRK3, MELK	1096	359	16881	1.58743	0.999267	0.302978	9.58774
GOTERM_MF_DIRECT	GO:0032403~protein complex binding	24	1.9802	0.00769901	TWF1, KAT2B, UQCRC1, DDX39B, HMBOX1, PFKP, ABI2, NFKBIA, ITGA2, NR3C1, TSN, CPS1, ITGB1, VDAC1, CCND1, CDKN1A, NDEL1, ULK1, TELO2, SPTBN1, PAFAH1B1, GNB4, SKIL, MYC	1096	206	16881	1.79445	0.999864	0.345563	11.6898
GOTERM_MF_DIRECT	GO:0005524~ATP binding	121	9.9835	0.00792998	DYNC1LI2, NRBP1, PKMYT1, DSTYK, ITPKB, ATP2B1, TPK1, MAP3K4, AAK1, PRKACB, EIF2B2, TWF1, CSNK1G1, MYLK3, DDX39B, UBE2J1, MTPAP, WNK3, MYH9, WEE1, NME6, MARK2, MAPK1, RFK, NEK8, HARS, MAPK9, STK11, PFKFB2, MAPKAPK5, PEAK1, BMPR2, STK17B, MYO9B, ABCA1, PXK, NAGK, CMPK1, IRAK4, FICD, DDX46, DYRK2, POLQ, RUNX3, MYO1E, TGFBR2, MYO1D, GARS, MYO1F, ATAD2, CPS1, DDX5, UBE2L3, ABCG8, EPHA4, EPHA7, KCNJ8, …	1096	1495	16881	1.24661	0.999896	0.340912	12.0198
GOTERM_MF_DIRECT	GO:0008139~nuclear localization sequence binding	7	0.577558	0.00805928	NUP153, NUP98, IPO5, KPNA6, NFKBIA, KPNA2, NUP58	1096	28	16881	3.85059	0.999911	0.333223	12.2041
GOTERM_MF_DIRECT	GO:0042803~protein homodimerization activity	65	5.36304	0.00808179	PVR, GRPEL2, NRBP1, PDGFB, CADM2, TSG101, SLC6A4, CBX1, UXS1, TGFB1, CBX5, SLK, TRIM8, HIF1AN, ANG, CPOX, MGLL, EMSY, STC2, MINOS1-NBL1, MTPAP, MYH9, DAPK3, MIXL1, TRIM37, MAD2L1, JUN, FGFR1OP, VEGFA, MAP3K13, ADD1, SNX9, CAV2, MCL1, CALCOCO2, BCL2L2, MYO9B, EEA1, TYW5, CCL5, ZNF174, CEP57, SH3GLB1, XBP1, SQSTM1, NPM1, FASN, PKD2, INPP5F, PAFAH1B1, TCF4, HIP1, FZD9, IKZF4, DNM1L, NACC2, MSH3, SMA…	1096	730	16881	1.37144	0.999913	0.322606	12.2361
GOTERM_MF_DIRECT	GO:0003682~chromatin binding	39	3.21782	0.00831133	MORF4L1, USP3, EZH1, EZH2, FAAP24, CBX1, REST, GLI3, CBX5, NONO, TFAM, GATA6, ELK4, PBRM1, WAC, SKIL, POLQ, TCF4, ASF1A, DNMT3B, KAT2B, UPF1, EGR2, RAN, SMAD6, TADA2B, POLE, MECP2, SMAD4, ATAD2, SKI, POLR3A, MCM5, PRKCB, NCAPD2, TRIM37, JUN, CHAF1A, KDM6B	1096	391	16881	1.5363	0.999933	0.319268	12.5622
GOTERM_MF_DIRECT	GO:0019899~enzyme binding	34	2.80528	0.0101375	ARMT1, CAV1, NFKBIA, CBX3, CBX1, PTEN, TGFB1, RPA2, N4BP2L2, PPP1R3B, PCBP2, ACIN1, CASP2, HSPA8, STC2, MSH3, CREB1, TMBIM6, BIRC5, CYB5A, ESR2, DIS3L, DDX5, UBE2L3, MARCH6, TNKS2, TUT1, TNKS1BP1, CCND1, HIF1A, JUN, MDM2, CRK, PHF6	1096	333	16881	1.57261	0.999992	0.363303	15.1164
GOTERM_MF_DIRECT	GO:0003713~transcription coactivator activity	27	2.22772	0.0106879	WWC1, MED21, RFXAP, NR2C2, NPM1, NPAT, USP16, SERTAD2, TAF4, KAT2B, RAP2C, RAN, YY1, TADA2B, RB1, ESR2, DDX5, UBE2L3, MTF1, NCOA3, MED16, MED17, JUN, SP4, TRIM32, USP21, SRCAP	1096	248	16881	1.67687	0.999996	0.367751	15.8724
GOTERM_MF_DIRECT	GO:0043130~ubiquitin binding	12	0.990099	0.0116098	CRY2, UBXN2A, TSG101, SQSTM1, TOLLIP, UBR5, TRIM32, RNF216, FAF2, DYRK2, USP16, WDR92	1096	78	16881	2.3696	0.999999	0.381497	17.1245
GOTERM_MF_DIRECT	GO:0003676~nucleic acid binding	82	6.76568	0.0154988	NARS, ZNF532, ZMAT3, U2SURP, ZNF12, RNASEH1, ZNF202, ZNF347, REST, CNOT7, GLI3, ZBTB37, GTF2IRD2B, ZIC2, NONO, ZFP91, OSR1, MAK16, ZNF682, ANG, ZNF148, SND1, ZNF681, ZNF578, ZNF107, PIWIL2, ACIN1, SREK1IP1, ZNF446, ZNF180, ZNF93, EGR2, ZBTB21, YY1, ZNF354B, DDX39B, GTF2IRD2, ZNF813, ZNF7, ZNF143, HNRNPR, ZCCHC14, TUT1, POGK, ZNF786, EIF4A2, ZNF785, ZNF384, ZNF805, ZNF76, ZNF514, ZNF780A, ZNF652, …	1096	985	16881	1.28223	1	0.462323	22.2167
GOTERM_MF_DIRECT	GO:0034713~type I transforming growth factor beta receptor binding	4	0.330033	0.017011	SMAD7, SMAD6, TGFBR2, TGFB1	1096	9	16881	6.8455	1	0.482549	24.1163
GOTERM_MF_DIRECT	GO:0051015~actin filament binding	16	1.32013	0.0240778	TRIOBP, LIMA1, MYO1E, MYO1D, SLC6A4, MYH9, TPM4, ACTR2, LASP1, ARPC2, CFL2, PLS1, WIPF2, WDR1, HIP1, ADD1	1096	132	16881	1.86695	1	0.595745	32.4308
GOTERM_MF_DIRECT	GO:0008301~DNA binding, bending	5	0.412541	0.0259252	TFAM, HMGB1, HMGB2, HMGB3, FOXC1	1096	18	16881	4.27844	1	0.611561	34.4591
GOTERM_MF_DIRECT	GO:0046982~protein heterodimerization activity	42	3.46535	0.0281189	CAV2, CAV1, MCL1, PDGFB, SOX4, BCL2L2, RRAGD, ITGB1, NR2C2, TGFB1, HIST2H4B, GABPB1, XBP1, HIST1H2BJ, NPM1, HIST3H2A, TCF4, HIP1, PIK3R2, HIST2H3A, FZD9, DVL3, IKZF4, BMP2, TAF4, HIST1H2BD, TAF6, LIMK1, KCNB1, TAF8, HIST1H2BG, SMAD4, NR4A1, ITGA2, BIRC5, ABCG8, HIF1A, PKNOX1, JUN, VEGFA, HIST1H3B, ADD1	1096	465	16881	1.39118	1	0.630525	36.7934
GOTERM_MF_DIRECT	GO:0016874~ligase activity	27	2.22772	0.0288897	MKRN1, XIAP, UBE3B, DZIP3, RNF216, MYLIP, RLIM, ZNRF3, CNOT4, ZFP91, ARIH2, TRIM8, RNF34, UNKL, EGR2, RNF220, UBR1, UBOX5, TOPORS, MARCH6, TRIM37, RNF115, HUWE1, UBR5, TRIM32, MDM2, RNF19B	1096	270	16881	1.54024	1	0.629636	37.5949
GOTERM_MF_DIRECT	GO:0003924~GTPase activity	24	1.9802	0.0306711	EEF1A1, ARL1, GPN3, DNM1L, RAB8B, RAB5B, TSR1, RAN, ATL3, GNA12, RRAGD, MFN2, RND3, MFN1, DNAJC27, RAB30, RRAS2, RAB22A, TBCC, GNB5, GNAS, RAB10, GBP3, NKIRAS1	1096	234	16881	1.57973	1	0.641319	39.4108
GOTERM_MF_DIRECT	GO:0001077~transcriptional activator activity, RNA polymerase II core promoter proximal region sequence-specific binding	24	1.9802	0.0333665	CAMTA1, EGR2, FOXJ2, CREB1, FOXA1, FOXK2, SMAD4, SOX4, NR4A1, NR3C1, GLI3, STAT3, MIXL1, TFAM, HIF1A, MTF1, JUN, IRF1, NFAT5, TXK, TCF4, MYC, NFIB, PLAGL2	1096	236	16881	1.56634	1	0.662419	42.0647
GOTERM_MF_DIRECT	GO:0003899~DNA-directed RNA polymerase activity	7	0.577558	0.0341409	POLR3G, POLR3F, CRCP, POLR3A, POLR1B, MED21, POLR2A	1096	38	16881	2.83728	1	0.660931	42.8067
GOTERM_MF_DIRECT	GO:0051087~chaperone binding	11	0.907591	0.0362297	GRPEL2, TBCC, BAG2, SACS, DNAJC10, GNB5, BIRC5, DNAJB4, PRNP, CDC37L1, DNAJB6	1096	81	16881	2.09168	1	0.673303	44.7641
GOTERM_MF_DIRECT	GO:0003887~DNA-directed DNA polymerase activity	6	0.49505	0.0368171	POLE, POLM, PAPD7, PAPD5, POLQ, REV3L	1096	29	16881	3.1867	1	0.669797	45.3031
GOTERM_MF_DIRECT	GO:0015057~thrombin receptor activity	3	0.247525	0.0368549	F2RL3, F2RL1, F2R	1096	5	16881	9.24142	1	0.660905	45.3376
GOTERM_MF_DIRECT	GO:0000146~microfilament motor activity	5	0.412541	0.0370531	MYO1E, MYO1D, MYO1F, MYO9B, MYH9	1096	20	16881	3.85059	1	0.653848	45.5182
GOTERM_MF_DIRECT	GO:0003697~single-stranded DNA binding	12	0.990099	0.0380429	PRIM1, HMGB1, RPA2, NABP1, HMGB2, CRY2, MSH3, TSN, NUP35, CTC1, PURB, PURA	1096	93	16881	1.9874	1	0.654868	46.412
GOTERM_MF_DIRECT	GO:0032947~protein complex scaffold	7	0.577558	0.0425888	CAV2, SASH1, CAV1, SEPT2, LAMTOR1, TELO2, WWC1	1096	40	16881	2.69542	1	0.688387	50.3433
GOTERM_MF_DIRECT	GO:0017056~structural constituent of nuclear pore	5	0.412541	0.0434963	NUP153, NUP98, NUP205, NUP188, NUP107	1096	21	16881	3.66723	1	0.687866	51.095
GOTERM_MF_DIRECT	GO:0019903~protein phosphatase binding	9	0.742574	0.0499802	RPA2, PARD3, ANAPC5, GRB2, SHOC2, JAK1, PPP6R3, STAT3, PIK3R2	1096	63	16881	2.20034	1	0.730874	56.1631
GOTERM_MF_DIRECT	GO:0003684~damaged DNA binding	9	0.742574	0.0499802	HMGB1, RPA2, MPG, HMGB2, REV1, CRY2, MSH3, GTF2H3, POLQ	1096	63	16881	2.20034	1	0.730874	56.1631
GOTERM_MF_DIRECT	GO:0008017~microtubule binding	21	1.73267	0.050405	KIF23, DNM1L, BIRC5, DPYSL2, RACGAP1, BCL2L11, DCTN1, HOOK3, HOOK1, FAM83D, NDEL1, CEP57, KIF6, SYBU, CCSER2, PAFAH1B1, KATNAL1, PRNP, MAPRE3, GAPDH, GOLGA2	1096	208	16881	1.55505	1	0.726168	56.4773
GOTERM_MF_DIRECT	GO:0004709~MAP kinase kinase kinase activity	5	0.412541	0.050527	MAP3K4, MAP3K3, MAP3K2, MAP3K14, MAP3K13	1096	22	16881	3.50054	1	0.719402	56.5672
GOTERM_MF_DIRECT	GO:0005487~nucleocytoplasmic transporter activity	5	0.412541	0.050527	NUP153, NUP98, NUP107, NUP35, NUP58	1096	22	16881	3.50054	1	0.719402	56.5672
GOTERM_MF_DIRECT	GO:0051539~4 iron, 4 sulfur cluster binding	7	0.577558	0.0522417	ISCA2, NUBP1, POLE, LIAS, EXO5, NTHL1, REV3L	1096	42	16881	2.56706	1	0.724106	57.8118
GOTERM_MF_DIRECT	GO:0042393~histone binding	14	1.15512	0.0528449	HIST2H3A, TBL1XR1, USP3, ATAD2, PRKCB, NCAPD2, HIST2H4B, SET, NPM1, HIST1H3B, USP16, BAZ2A, ASF1A, PHF6	1096	122	16881	1.76749	1	0.720967	58.2416
GOTERM_MF_DIRECT	GO:0051082~unfolded protein binding	13	1.07261	0.0528708	TMEM67, PTGES3, GRPEL2, NPM1, CCT8, PDRG1, DNAJB13, CHAF1A, DNAJB4, CDC37L1, DNAJB6, HSPA8, LRPAP1	1096	110	16881	1.82028	1	0.713933	58.26
GOTERM_MF_DIRECT	GO:0070728~leucine binding	3	0.247525	0.0529362	UBR1, SESN2, SESN1	1096	6	16881	7.70119	1	0.707283	58.3063
GOTERM_MF_DIRECT	GO:0004702~receptor signaling protein serine/threonine kinase activity	8	0.660066	0.0540174	PAK6, ACVR1B, SLK, MAP3K2, TGFBR2, BMPR2, MINK1, MAP3K14	1096	53	16881	2.32489	1	0.707774	59.0653
GOTERM_MF_DIRECT	GO:0000978~RNA polymerase II core promoter proximal region sequence-specific DNA binding	32	2.64026	0.0565097	ZNF805, FOXK2, NR3C1, GLI3, TCF7L2, TFAM, ZNF682, ZNF148, AGO1, NFAT5, SKIL, TCF4, MYC, ZBTB7A, ZNF264, NACC2, EGR2, FOXJ2, CREB1, SMAD6, SMAD4, SKI, MXD1, MIXL1, STAT3, ZNF217, MTF1, JUN, IRF1, TXK, CLOCK, NFIB	1096	355	16881	1.38838	1	0.717579	60.7659
GOTERM_MF_DIRECT	GO:0001046~core promoter sequence-specific DNA binding	7	0.577558	0.0575279	USP3, KLF10, SOX4, RORA, ESR2, REST, CLOCK	1096	43	16881	2.50736	1	0.717472	61.4415
GOTERM_MF_DIRECT	GO:0000400~four-way junction DNA binding	4	0.330033	0.0578935	HMGB1, HMGB2, HMGB3, YY1	1096	14	16881	4.40068	1	0.713244	61.6814
GOTERM_MF_DIRECT	GO:0008270~zinc ion binding	90	7.42574	0.0611868	MKRN1, CHURC1, LIMA1, UQCRC1, DZIP3, ZNFX1, ZMAT3, RORA, MYLIP, MMP3, RLIM, ZNRF3, CNOT4, PHC3, GTF2H2C, MAN2B2, HIF1AN, TRIM8, GATA6, NR2F6, ERAP1, GATAD1, SREK1IP1, USP16, RNF34, RNF145, SEC23A, ZNF93, RNF220, LIMK1, YY1, POLE, TADA2B, TOPORS, UBR1, ESR2, NPEPPS, MORC1, ZCCHC14, VAT1, PRKCB, TRIM37, ZSWIM1, ZMIZ1, UBR5, TRIM32, MDM2, ZADH2, KMT2D, XIAP, USP3, KMT2B, EEA1, NR3C1, NR2C2, TRIM65, …	1096	1169	16881	1.18581	1	0.727156	63.78
GOTERM_MF_DIRECT	GO:0046983~protein dimerization activity	16	1.32013	0.0626939	E2F1, E2F2, E2F3, ZMYM1, E2F5, HPS1, GARS, MXI1, MXD1, STAT3, ZBED1, NPAS2, NCOA3, MLXIP, MYC, CLOCK	1096	150	16881	1.64292	1	0.729785	64.704
GOTERM_MF_DIRECT	GO:0042826~histone deacetylase binding	12	0.990099	0.066247	CCND1, KAT2B, HIF1A, NACC2, SP2, MECP2, GLI3, DNMT3B, KPNA2, BRMS1L, CBX5, PHF6	1096	102	16881	1.81204	1	0.743701	66.7956
GOTERM_MF_DIRECT	GO:0042162~telomeric DNA binding	5	0.412541	0.0663304	UPF1, SMG6, HMBOX1, SMG7, CTC1	1096	24	16881	3.20883	1	0.738176	66.8433
GOTERM_MF_DIRECT	GO:0004721~phosphoprotein phosphatase activity	7	0.577558	0.0690268	PPP6C, PGP, PPP1R3B, CPPED1, PPM1H, SSH2, PTEN	1096	45	16881	2.39592	1	0.746724	68.3504
GOTERM_MF_DIRECT	GO:0004843~thiol-dependent ubiquitin-specific protease activity	10	0.825083	0.0738234	OTUD4, CYLD, USP28, USP3, USP21, ZRANB1, USP48, YOD1, USP16, USP32	1096	80	16881	1.9253	1	0.765034	70.8737
GOTERM_MF_DIRECT	GO:0043565~sequence-specific DNA binding	43	3.54785	0.0799115	E2F1, CREBRF, CAMTA1, ZBTB33, ZNF532, FOXK2, ZNF35, NR3C1, FOXO3, RORA, ZBTB18, TCF7L2, NR2C2, HOXD11, FOXQ1, ZNF148, ELK4, XBP1, NR2F6, SPIB, GATAD1, MYC, PLAGL2, IKZF4, FOXJ2, CREB1, FOXA1, SMAD4, NR4A1, TSN, FOXJ3, ESR2, MIXL1, SALL3, HIF1A, PKNOX1, JUN, IRF1, ZBTB4, FOXC1, PBX3, CLOCK, KDM6B	1096	518	16881	1.27858	1	0.78722	73.8052
GOTERM_MF_DIRECT	GO:0004722~protein serine/threonine phosphatase activity	8	0.660066	0.0801456	MTMR3, PPP6C, PHLPP2, PPM1H, CYCS, PPP1R15B, PTEN, PPTC7	1096	58	16881	2.12447	1	0.782941	73.9122
GOTERM_MF_DIRECT	GO:0031490~chromatin DNA binding	8	0.660066	0.0801456	H1F0, XBP1, EZH2, KDM3B, FOXO3, CLOCK, STAT3, ZIC2	1096	58	16881	2.12447	1	0.782941	73.9122
GOTERM_MF_DIRECT	GO:0001190~transcriptional activator activity, RNA polymerase II transcription factor binding	4	0.330033	0.0809692	JUN, CREB1, MIXL1, CLOCK	1096	16	16881	3.85059	1	0.781254	74.2854
GOTERM_MF_DIRECT	GO:0008013~beta-catenin binding	10	0.825083	0.0833998	TBL1XR1, DVL3, SMAD7, RORA, FOXO3, GLI3, TCF7L2, KDM6B, LZIC, MED12L	1096	82	16881	1.87834	1	0.786345	75.3577
GOTERM_MF_DIRECT	GO:0005525~GTP binding	33	2.72277	0.0871504	GPN3, SEPT2, RAB5B, ATL3, GNA12, ARHGAP35, RRAGD, RAB42, RHOC, EIF2B2, RHEBL1, ARL1, EEF1A1, DNM1L, RAP2C, RAB8B, TSR1, NIN, RAN, ARL9, NUGGC, MFN2, DNAJC27, RND3, MFN1, RAB30, RRAS2, RAB22A, GNAS, RAB12, RAB10, GBP3, NKIRAS1	1096	384	16881	1.32364	1	0.796396	76.9304
GOTERM_MF_DIRECT	GO:0003712~transcription cofactor activity	9	0.742574	0.0880524	KAT2B, MED16, ELK4, SND1, CREB1, MED17, DDX5, MXD1, RFXANK	1096	71	16881	1.95241	1	0.795016	77.2944
GOTERM_MF_DIRECT	GO:0008138~protein tyrosine/serine/threonine phosphatase activity	6	0.49505	0.0888293	DUSP18, PTP4A1, SSH2, STYX, PTPDC1, PTEN	1096	37	16881	2.49768	1	0.79319	77.6035
GOTERM_MF_DIRECT	GO:0019787~ubiquitin-like protein transferase activity	3	0.247525	0.0906756	AKTIP, ITCH, ATG16L1	1096	8	16881	5.77589	1	0.795457	78.3224
GOTERM_MF_DIRECT	GO:0003720~telomerase activity	3	0.247525	0.0906756	PTGES3, FICD, HMBOX1	1096	8	16881	5.77589	1	0.795457	78.3224
GOTERM_MF_DIRECT	GO:0031730~CCR5 chemokine receptor binding	3	0.247525	0.0906756	JAK1, CCL5, STAT3	1096	8	16881	5.77589	1	0.795457	78.3224
GOTERM_MF_DIRECT	GO:0045502~dynein binding	4	0.330033	0.093771	PAFAH1B1, BICD2, DCTN1, BCL2L11	1096	17	16881	3.62409	1	0.802185	79.4793
GOTERM_MF_DIRECT	GO:0042056~chemoattractant activity	5	0.412541	0.0942236	HMGB1, HMGB2, PDGFB, VEGFA, CCL5	1096	27	16881	2.85229	1	0.799252	79.6436
GOTERM_MF_DIRECT	GO:0047485~protein N-terminus binding	11	0.907591	0.0976769	MORF4L1, TBL1XR1, RPA2, ACOX1, NCOA3, MECP2, NPAT, YWHAQ, GTF2H3, DCTN4, TGFB1	1096	97	16881	1.74666	1	0.806895	80.8566
GOTERM_MF_DIRECT	GO:0003743~translation initiation factor activity	8	0.660066	0.0987906	EIF4G2, RRN3, EIF4H, EIF2S1, EIF4A2, AGO1, AGO3, EIF2B2	1096	61	16881	2.01998	1	0.806308	81.2331
GOTERM_MF_DIRECT	GO:0035091~phosphatidylinositol binding	10	0.825083	0.0990967	SNX9, ARHGAP32, SH3PXD2A, PITPNA, MYO1E, SNX16, PXK, FCHO2, ZCCHC14, HIP1	1096	85	16881	1.81204	1	0.803008	81.3354
