# Supplementary material for: Identification of Metastasis-Associated MicroRNAs in Metastatic Melanoma by miRNA Expression Profile and Experimental Validation
Source: Front Genet. 2021 Apr 9;12:663110. doi: 10.3389/fgene.2021.663110 (PMC8063111; doi:10.3389/fgene.2021.663110)
Supplement: Supplementary Table 1 — List of differentially expressed miRNAs between MM samples and PM samples. [file Table_1.xls]

## Sheet: Sheet1
Table S1. List of differentially expressed miRNAs between MM samples and PM samples
miRNA	logFC	AveExpr	T value	P value	adj Pvalue	B value
hsa-miR-200b-3p	-1.80773	2.47488	-3.04495	0.00459438	0.0315443	-2.32801
hsa-miR-141-3p	-1.69595	2.55113	-2.71282	0.0105912	0.0444452	-3.08632
hsa-miR-302b-5p	-1.27395	2.51156	-3.99617	0.000347962	0.0125487	0.0696283
hsa-miR-645	-1.2656	2.45121	-3.60925	0.00102169	0.0181206	-0.938495
hsa-miR-155-5p	-1.1971	6.62784	-2.64368	0.0125328	0.0490866	-3.23751
hsa-miR-675-5p	-1.13274	2.96299	-3.44568	0.00159458	0.0203027	-1.35248
hsa-miR-767-5p	-1.08971	2.46221	-3.6966	0.000803388	0.0179806	-0.714242
hsa-miR-611	-1.06985	2.71398	-3.77596	0.000644786	0.0168361	-0.50868
hsa-miR-375	-1.06384	2.75502	-3.50911	0.00134287	0.0203027	-1.19292
hsa-miR-661	-1.04678	2.55748	-3.07233	0.00428091	0.0314379	-2.26332
hsa-miR-555	-1.01839	3.03166	-3.61038	0.00101853	0.0181206	-0.935614
hsa-miR-657	-1.0097	2.66947	-3.11929	0.00379	0.0303734	-2.15164
hsa-miR-219a-5p	-1.00015	2.01834	-3.18069	0.0032285	0.0293298	-2.00431
hsa-miR-487b-3p	1.00339	2.41117	2.97483	0.00549929	0.0326543	-2.49226
hsa-miR-574-3p	1.01639	4.74887	3.07929	0.00420458	0.0314379	-2.24683
hsa-miR-181d-5p	1.01916	3.58623	2.7962	0.00862256	0.0389673	-2.90079
hsa-miR-766-3p	1.04064	2.82665	4.1486	0.000225893	0.0125487	0.475998
unknown	1.04649	2.72728	2.84539	0.00762745	0.0354941	-2.78976
hsa-miR-7-5p	1.0536	1.00969	4.02703	0.000318915	0.0125487	0.151539
hsa-miR-595	1.06488	0.984448	4.25991	0.000164405	0.0125487	0.775434
hsa-miR-631	1.0678	0.819936	3.86274	0.000506218	0.0148701	-0.282127
hsa-miR-503-5p	1.13107	1.97438	2.91799	0.00635379	0.0337081	-2.62384
hsa-miR-519e-5p	1.13966	1.24315	3.17874	0.003245	0.0293298	-2.009
hsa-miR-324-3p	1.14562	7.3859	5.49318	4.54e-06	0.00106696	4.17796
hsa-miR-623	1.17043	2.36436	3.33472	0.00214788	0.0224894	-1.62841
hsa-miR-9-5p	1.17422	1.46795	2.72546	0.010268	0.0443889	-3.05841
hsa-miR-425-5p	1.17817	3.88271	2.62589	0.0130831	0.0498045	-3.27601
hsa-miR-617	1.17902	1.94237	2.92507	0.00624077	0.0337081	-2.60751
hsa-miR-133b	1.18749	1.10249	2.85121	0.00751704	0.0354563	-2.77654
hsa-miR-186-5p	1.21822	3.03095	3.08355	0.00415845	0.0314379	-2.23672
hsa-miR-345-5p	1.25096	1.99472	3.82216	0.000566973	0.0156751	-0.388308
hsa-miR-143-3p	1.28199	5.03011	2.81272	0.00827557	0.0377623	-2.86363
hsa-miR-373-5p	1.29765	2.11052	3.33379	0.00215324	0.0224894	-1.63072
hsa-miR-18a-5p	1.30701	3.439	3.20188	0.00305376	0.0292912	-1.95311
hsa-miR-602	1.37674	3.24362	3.54777	0.00120874	0.0189369	-1.09506
hsa-miR-489-3p	1.39228	2.47561	3.43848	0.00162585	0.0203027	-1.37049
hsa-miR-199a-5p	1.39734	3.9212	3.09829	0.0040026	0.0313537	-2.20171
hsa-miR-133a-3p	1.42399	0.696888	3.36233	0.00199509	0.0218872	-1.56014
hsa-miR-484	1.42878	2.46333	3.47291	0.00148138	0.0203027	-1.28413
hsa-miR-518a-3p	1.4394	2.49872	2.90555	0.00655667	0.0337081	-2.65242
hsa-miR-99a-5p	1.44061	4.02627	2.66213	0.0119846	0.0477351	-3.19739
hsa-miR-622	1.46057	3.24751	2.82433	0.00803956	0.037045	-2.83744
hsa-miR-132-3p	1.46639	3.03965	2.97318	0.00552241	0.0326543	-2.49609
hsa-miR-198	1.50402	4.12163	2.67413	0.0116402	0.0475731	-3.17122
unknown	1.51509	4.96257	2.62077	0.0132459	0.0498045	-3.28708
hsa-miR-330-3p	1.51677	2.28203	3.56051	0.00116743	0.0189369	-1.06269
hsa-miR-93-5p	1.5509	5.46998	3.97077	0.000373792	0.0125487	0.00237227
unknown	1.57062	7.29921	3.16992	0.00332088	0.0294493	-2.03026
hsa-miR-770-5p	1.61492	2.04997	4.11348	0.000249617	0.0125487	0.381979
hsa-miR-601	1.78528	3.03215	3.55612	0.00118151	0.0189369	-1.07385
hsa-miR-663a	1.81975	5.78943	2.84979	0.00754389	0.0354563	-2.77978
hsa-miR-374a-5p	1.83017	3.35643	2.91931	0.00633251	0.0337081	-2.62078
hsa-miR-557	1.83287	3.51602	4.09104	0.000266035	0.0125487	0.322032
hsa-miR-575	1.83862	6.73362	2.89262	0.00677411	0.0342348	-2.68208
hsa-miR-486-5p	1.85242	2.96745	2.86717	0.00722203	0.0354563	-2.74022
hsa-miR-584-5p	1.89678	2.43537	5.55405	3.8e-06	0.00106696	4.34747
hsa-miR-196a-5p	1.90021	1.71519	3.99527	0.000348839	0.0125487	0.067264
hsa-miR-636	1.95422	2.3057	5.33254	7.27e-06	0.00113885	3.73066
hsa-miR-212-3p	2.03741	2.67074	3.42529	0.00168469	0.0203027	-1.40347
hsa-miR-629-5p	2.04884	2.99089	3.47634	0.0014677	0.0203027	-1.27551
hsa-miR-671-5p	2.1222	4.67376	3.11698	0.00381283	0.0303734	-2.15715
hsa-miR-188-5p	2.18605	5.97227	2.85312	0.00748117	0.0354563	-2.77221
hsa-miR-99b-5p	2.59196	3.42806	4.15825	0.000219769	0.0125487	0.501882
